# Supplementary material for: SNPs for Parentage Testing and Traceability in Globally Diverse Breeds of Sheep
Source: PLoS One. 2014 Apr 16;9(4):e94851. doi: 10.1371/journal.pone.0094851 (PMC3989260; doi:10.1371/journal.pone.0094851)
Supplement: Table S1 — Features of 163 sheep parentage SNPs. (XLSX) [file pone.0094851.s002.xlsx]

## Sheet: T S1
Table S1. Features of 163 sheep parentage SNPs
					Chr. Position		Distance between markers (Mb)	Breeds with MAF >0.30	Parentage SNP set
			GenBank						Set E	Sets F + G	Set F	Set G
Chr	Marker name	Marker Name on Ovine SNP50K	Accession	ss number	OarV2.0 (bp)	OarV3.1 (bp)			163a	109a	57a (MP1)	52a (MP2)	AgR (34, 48 of 84)b	AgR (44, 64 of 300)	ISGC (55, 79 of 88)	CSIRO (56, 83 of 382)	Genomia DNA sequencec
1	DU299578	DU299578_392.1	KC555253	836318890	4319978	4561875	0	56	Xd	X		X		X			ggcactccatcaRccaagaatctgaggatSagtgaatgtccctgtggtgtctttgagatggttgaatgtggagacaactggaagaagttttggagcgtgaacttgtaggtttcagtgtccctgcttggatttccaatttattttgggcttcKtagcataagaaaggagttgggggcactgtggtggatctctgtaactgtaga[c/t]aagagtaccttaaattaaaataactcataYtagcaatcttatattcatttgatcagctcaccaagaaactttgcaaacNNNNtcactttcaaattaatggaaattMtctattcctttYctggatccacctggggatcctcaacacRaagMtgccRctRatggacagaaggaaatagatggatccaggcgtt…
1	DU518561	DU518561_359.1	KC555265	836319191	14154050	14316730	9.7	41	X				X	X	X	X	gcaaccagtcagtattaagtgtaggatcttttcaaaaaataatttttattattgcaaaagactgtttcaagcgtggaggctKggaggatgctctagaggctccccaaacMgttgcacactggggNNNNNNNNNNNNNNNNNNNNNNNNNNNNNNNNNNNNNNNNNNNNNNNNNNNNNNNNNNNNNNNNNNNNNNNNNNNNNNNNNNNNNNNNNNNNNNNNNNNNNNNNNNNNNNNNNNNgcttgtgtttcataacatgctattgagtattgtgctggcggcactctttatttatagcRgcagKctctatttatatcSYattttcataagtctRttgcaaagtggtgttaattgttgtactaggRaaaaaaactcttgggcaattcccttRttgcaaggg…
1	DU202534	DU202534_254.1	KC555232	836318776	18685709	18803224	4.5	39	X								gagggagtagagatttaggctaggagtggtatRtatgatggggtgctaaggagacKcctgatttatcagagaattccacctctaaaagggtcatggaagggaagggctatRttccaggtgatggRagacctccagccttttgacatgcataaaatggttggtggctgcctggcaccccctttaactggtctagatgttacaccYgtgaRtagtagggagaRtgtggtattcccttgcctttcagatcacagagtatggagtggaggtggcatgtggaggggaacgtctgtgcggtgggcaggtgaccctgcgcccctggcctgcccctgttctgtgctgYtcatgggttcatccccaggttcctggccctgacccaaagc[a/g]gtaacatgatagag…
1	s23738	s23738.1	KC555269	836357050	31873909	32034706	13.2	53	X						X	X	tgScatgaataattctacctatttgagggttgacagagatgtgggtcataggaaggtggggcaRcccagSagaacacacacctggggcctaggagccagtgaggcttgggtccaaRttccagatgggcagctattagt[g/t]cttttgtcttggccaagctgtccccacctctctgttcttcRatcttaaaaaaRagagggggggatatagcatactttcaggttgacRtgacMtNNNNNNNNNNNNNNNNNNNNNNNNNNNNNNNNNNNNNNNNNNNNNNNNNNNNNNNNNNNNNNNNNNNNNNNNNNNNNNNNNNNNNNNNNNNNNNNNNNNNNNNNNNNNNNNNNNNNNNNNNNNNNNNNNNNNNNNNNNNNNNNNNNNNNNNNNNNNNNNNNNN…
1	OAR1_46249324	OAR1_46249324.1	KC555238	836322208	44384670	44556454	12.5	52	X	X	X						agggctaacctaaaagttacctagcacaagYaaatgatcaaagggcctgtttctattaaacttttttatagaacaaaaaatcccatttggttcttctttattataaaKaaacttcctaaatattagcagatttctttaattgccattgcaatcatattcttctttattaaaatctaaatctggatcatgggaaaataacagtgtaagtagagtgaatcttgcttcataYgctagatgagctaNNNNNagttccacaaaatgYgtgttctctgaagagttgatcactcacaaaaaatgacctcaaatgtgatatgaagatccccaaaccacatgcagagaatKtaatgaatattaatgttattct[a/g]aaagagatgctagacttgttagtggtgagc…
1	DU521806	DU521806_135.1	KC555237	836319196	62593517	62731658	18.2	46	X	X		X					gatgaaagcctaacttgagagaaaaccttgccctaactYtcggggtctcRctcttaagcagattagtatcaagatcaggaaaKttttttttttcagtgaaaaggttgagaaatgcttcaRcttacatccaatgaaatgttgaaatctcaRtgttaaRaaRaataatagaatcatagagattctaatgggagagaccttagaattccaRcttcaatcatcactgaatccacaaaatatctcttWccctcRaggaacatgcaaataaYttcctgattctttcWtcatatttcactggacaccagacagRgaagtcttcattNNNNNNNNNNNNNNNNNNNNNNNNNNNNNNNNNNNNNNNNNNNNNNNNNNNaaStgaatatgcagaatttcaaggtgta[…
1	OAR1_86712802	OAR1_86712802.1	KC555239	836322850	81324613	81402726	18.7	42	X						X	X	ttaaaggtagaactggacaacttggaaaaataactKtcattcttaaaaaaataaaRcaagtttaaatgaatcattttctgcccatgtctcattttcatcctacagataattttgKttttagcttgcatgtatgctattaaggttaaaaagaattagggtattgtaggggcaaaaatattctaacaataaattggcttaaacacagaaatgtaatacttctgagaagttttattagccttaactataagaYtagtataattaaaatggtaaatattatttcagtctttcattgaaactatatcagaagttatatttatgttttgattagagatattctactttatatcaggcagctgtcttcttgagaagaaatatttgtagacacgggaaataacaaag…
1	DU271929	DU271929_382.1	KC555252	836318852	97529258	97580021	16.2	48	X	X		X	X	X	X	X	tcctggtcgtttggttctattttttcaccttcaaccactaaStagctgagcacctactgtttgctacacccccttgaaggtcccacacttcattaatattctaggcctctcctcccKgccaggcctttctgaagcaccacaatcgYgcaYgtgtgcaKgcggttcccattcaaccccaacactctggcatYctccaggagcctctttctgatgcacatgctcaagtcagccataacRagtgtcMctggtgcRtgYgcctgaggac[a/c]ggttRNNNNNNacagcttcacgctggttcagacactgagcSccccctcaagcWccaggtcttcacacaYgcacctagcaaccagggccYcaggaatcataagcatgatgcactgacttctcttgatttc…
1	OAR1_130854923	OAR1_130854923.1	KC555240	836319525	120656563	120692894	23.1	45	X								ggcttcaggagttccaaaaaggattctgcNNNNNNNNNNNNNNNNNNNNNNNNNNNNNNNNNNNNNNNNNNNNNNNNNNNNNNNNNNNNNNNNNNNNNNNNNNNNNNNNNNNNNNNNNNNNNNNNNNNNNNNNNNNNNNNNNNNNNNNNNNNNNNNNNNNNNNNNNNNNNNNNNNNNNNNNNNNNNNNNNNNNNNNNNNNNNNNNNNNNNNNNNNNNNNNNNNNNNNNNNNNNNNNNNNNNNNNNNNNNNNNNNNNNNNNNNNNNNNNNNNNNNNNtagcaagaaggactctgagtgctagtgagcagtcttggaaaggtgagaggaggaccctctgacaatttctgc[a/g]tctcRgctctgctctgcattgctttagggtgagtgaaccatttggc…
1	OAR1_172310048	OAR1_172310048.1	KC555241	836320225	159785004	159799774	39.1	47	X	X	X						gcagctgatSttRgattagagattctaataRaatgaagactactgaatcttRgtagtagacRttagacaattaagtgaYgtattgaaagttaaaaagttttctttcRgaacccaaataccaggaagtggggtgacaggagttggatgtggaatgtgggttccagaatagttggaggKgaatttgggagtagagaagaaaaggatatggagcaggaattagacagaatggaattatgtaaRtttgctttccRgcagtacttctaagatcaaaatttagttaaaaagagattcagaaYagggcaaaggaacagcactgaagtggaRaactggatgaagttgacactacctcagtaca[c/t]ggttatatccaagtatgcaaaatgcaaagtctgtgcttt…
1	DU463771	DU463771_520.1	KC555260	836319113	175314964	175225154	15.4	43	X								acgtcatctttcacatgggccctccttgatKtgctcaatcgtttttattccatcggttttactttgtYttggcattcaccttatataaaccctaccacacctttaccggcaRatattccttYggttgatttKgggcatcctatttattatatcaatccaccaatgccataacacgatgatgtttatctYggtcYcgatgttcaYcctcgctaaattaataaaYcactgtgtgttcatgtcacgcgcatatgactaccggaatRttttacggcggScggtcgtggtttgttggtgaWggtttacgcacgcaaac[a/t]gtcttgaatatatcgctccgaccgggctttaaRgttgattcaatggttcgttcattYaaccaaacgataRccctttRcatR…
1	DU191809	DU191809_420.1	KC555234	836318763	187247201	187088011	11.9	43	X								tgttggtggagcacctgctctggatgctgaatgtaatcaacgtttccgttatctggctttacgcgcggcaacacgcactgtgcaccgccaacatggtgcatgttaattaacaacatcgtatgcacatactatcggataaattaattgctctaccgcaacgtacccgccccccgtgcaacctaaatcgtcgcaRYtggaccgctgaataaacagacaaMgacacacactattaaaacggaatactgcatatgacacatggcgacaatccggtgattttcacatctgtatttgcttatcgtgtctctgcYcgtgcacgcggtgatgtcaMMcggggaacgccctactaattttaataat[c/g]gccgatgcgtgcYcgcgcgcgcYtgcggggcgaacta…
1	DU223430	DU223430_259.1	KC555247	836318800	189259419	189088599	2	48	X								gccacacgactcgcccaagacgatgctgaactgtggtatggttaactaaaactacgtgtattactggcaaaacYtgggtaaccaccgcccataatacgggcgtccgccccgtacgcatacgctataattattaaacacgaacacaggcacacaNNNNNNNacgtctcacatggggctttgtggatgttcatacgattttcgattttttWccccccggWccaaccgcttctggtctttaaaataaccctacaaactacgactggatacatgaatgccggcgttggaccgcacgtttgaatgcgccacgccggacccacatc[c/t]ggtgtctacggccgccccggaatatgggtcttcacaacattaattatgaaacataatagggggaccccccttcg…
1	OAR1_227032731	OAR1_227032731.1	KC555242	836321039	210658216	210346970	21.2	45	X	X	X				X	X	atatcgttccccttaaaattRaccaccatgcggacgatgggRgatctcgtccgatttatttttttggcgccgccctaactcgttggttacaaa[c/g]ttgaacgggatttggggcccgacttttacatcttggttacctacatctatgtatgcgcattatgttactccctctgggaccactactctttctgccgcccMatcgccgtctgccccWattctttccRctcccacgccatggataatgccgcccaccctttcctcgcacaNNNNNNNNNNNNNNNNNNNNNNNNNNNNNNNNNNNNNNNNNNNNNNNNNNNNNNNNNNNNNNNNNNNNNNNNNNNNNNNNNNNNNNNNNNNNNNNNNNNNNNNNNNNNNNNNNNNNNNNNNNNNNNNNNNNN…
1	s24804	s24804.1	KC555270	836357270	227199688	226842149	16.5	42	X								ccgcacgcctgcgccccatgttccgtccgaacgcgcgttatggggcgtgtgggccataacaaccgcgaccgacgggYggctacgaaaacgtggctgagacacctcaaacgcacgcgcgcgactacgtacKtgtgtcgaatgctRggggcgatgaaaaWtatgtgcgtgggcYggaatatt[c/g]atgcaattttactacgcaYgcgtcccgcggtgcgcacaMgccacgtcccaacccgacgggattaatcagaaacggcattgcgggacgcgcgggccggcgccggaaacacaatatgYattacgttctccgcaccYataaaaatgtgaaacccgtgaaatggggYggaatataaMRggcggacggggattaatggtgggcctgcggacaccgtcct…
1	s30254	s30254.1	KC555271	836358364	247776291	247344151	20.5	46	X						X	X	ttaattataacgcaattgtttgcctgtttacgtctgtttatgtacttttaatcaattggtaaacYtatatatgaattatgcgcgggtggattatacttttcatgcatacggctattccacggtataatggcgcgactacacactacgggtatggMcgaactgctggRctgatgacgtggatNNNNNNNNNNNNNNNNNNNNNNNNNNNNNNNNNNNNNNNNNcatatRtctaattggaaacccgtcggccataaccagatcccataacgaacgccRtcaacatacgctRtgcctcttaataaaacttaatcgtacataatgatcgtatgtgcgatggggcgctgg[c/g]tcMgcctggatgacactgtgagtggatacggaactcataKacgctatat…
1	DU348827	DU348827_210.1	KC555255	836318952	263670494	263074281	15.7	43	X	X		X		X	X	X	tacgtgtatattgtgcgattgaacgtgacgcaaatgttatgggccccggtacggtacatcgagcgggttgtgcgacgcccatgtaatgattgtacgaRgtgaataaggacgcgttgcggtgtatgtttttaaccgagggctgaagtgcggaattggggcgYggggaatatgaaatgacgYgggYggaYgaaatgtgccaaaatgaatgatggaatggccgaaatgataaggtctacaatatgacacagataatgatggatgaatggggtgcatgatggatggccgggatattgggttttctgcaattcctcaacctatgtgttttaaaaccct[a/t]gcacaaataaaccctgccgRgacgggtttcgtggccgcccatacaataaacatacgggtgc…
1	DU342117	DU342117_350.1	KC555254	836318948	274299017	273690320	10.6	45	X					X	X	X	tcggtatacgctaaaatgccgctgatcactccataaatgtctgcccaccctattaScacaaatcctcgtcctctaaaacccaaaaccctgccMcgatcctgaRacagcgagaatgtcggtccattaccgaatgacggtgcgcacctctgggccgggRcRSaaaaatagtatacggtcagctggMgtatgcgcacacgcccgcaccgacaccYtggccgcattcaacaccttatgccccgttatatcccagggtatatgatgcgtcctccccttgacggtcatttttacataattgcatcc[a/t]tttatgttgatttacggtgcgatgtgacgcctaaatgaRcggacaattacgcttWcccccccctcctcctccgcgaccccggcccRaccRactt…
2	DU383209	DU383209_637.1	KC555257	836318999	3360407	3275593	0	59	X	X		X					NNNNNNNNNNNNNNNNNNNNNNNNNNNNNNNNNNNNNNNNNNNNcaacacattKcatgtacccgacctacactctYatcgaaacgggccaYgtgaatatMatgcgcgcgacttgagccgaacaccgggcccagctgtcggtaacgggcggggWggcgccttggggtaccacgaNNacgatacgacagcgacaatatgcattgaatggcgatgtggcacacggtgctgacgcgatgcctgcgcaatacgaattgaaaaggggcgaaactgcgatatggccgcgaacgcgacgRatttggcgttacatggcaaatgccKYactgt[c/g]gcgattaatgcccctgtactacaaattaaaacggccttgcacccgggactatgcacaactaaatggggaca…
2	DU502334	DU502334_443.1	KC555264	836319176	19050470	18903649	15.6	48	X				X	X	X	X	cgactcgtgtgccggcgattacacccccctcccctcctcctcccgccctRccccatgacctacactcgttattcatgtatctcattcaatgtttggattatgtatgcgttttcattctgtactttttcacggaactactatgcaacgaccgcgttgattatgataactattacttcatggcacgcaacgacgcccScgacttcccgtgatgatgtgacctggaacccgattacgactatttcttcattgattattgccgggacYttcgtaactatgttctttttttccaatatttttaatttgatgatcccgttttcgcctaatttcggccgcgtttgccct[a/t]Rgcccgtctactcttttcgccccaacatgcccactctctcaatttcctgtac…
2	DU247686	DU247686_322.1	KC555249	836318829	23468815	23366203	4.5	54	X					X			atgtggcacacttKtccaaatgccaatatggaWtataatatgatgccatttcacccgcctgcgcYtgttcattgcccctttKgggggtttRacctcgacacgacttattaatcaacaaatacacccacctctYtcKttacacRaatacctaatgccccacgccctgcaaatatatggtcgcggatgcgatatgccaaRacatacatgccatttaaccgaaacggcaattcggctgtgctcctatggtcggNNNNNNNNNNNNNNNNNNNNNNNNatcactgtgtgtttttgtgcccctgactaccgggtctcatttactcttgY[c/g]tgacacattctgctcactgacacactttgtgcactcWctttKtatgtcatgacgcttcacattaactccc…
2	DU469454	DU469454_586.1	KC555261	836319126	26229767	26100485	2.7	46	X				X	X	X	X	ggttaattggccgatgtcgtataacatccactattattttccccccggcgggcctccccatcatgtataYatgcgccggYtggacgtcactggaacaaaacaacYRtcgtgctcacgggtcgaataccccgtacgaataatacttgtgataaacaYgtaatacggcatggtatcNNNMacgaatgtattggtgtgacgattttatacagaatatgtccccatgtttacctctacacctactcttccaaacttaacacccgcgcactcccgcatcatgtctaatttcgYcccactccgttttcccgtttctattatgaacggtatgatgtccggctacccccaccacggcgccatttataataaatctttaacacacacgctggacg[a/t]tgtgtaaa…
2	DU442796	DU442796_339.1	KC555259	836319084	38337642	38134680	12	48	X	X	X						acgccttattatacaaccaattgggccggctgcccgSaacggcggttRtgcatgggtggaYttgttgcgtcgctccgcccccttccttcttctatcctatggcggacagtggatgggatgtgcgaaaYcgtaaacYRcccNNNtaccaaaaacatgactctcaaaatgatcgaattatatgggaactcaaatacaatcaattaaacggggatgggtgcgtggttggggcggaccatttgggggcccacccgtattaRaacttttgaccattatgcgtgttgtgatgcccctacaaaYaataacgggcgggYtactgaaaatggRtgcttatcgccaattatgtctaaatatccattaactccaatRgccattgcgcgaaactggcccggatatg[c/g]…
2	DU425907	DU425907_184.1	KC555258	836319052	50098785	49841409	11.7	45	X				X	X	X	X	acatctcagcgaaccacgatacgcttacctcttactggctacgaattggaacccggaactaagtttgaWcatataccaMtattcgggcgctgatgttcgaacgcggattggaYtcgatggttctcccggttataaaccattacaccttctacccaccacccttacgtccggttcctcgcccccattctcgtggattttcaYccgccggtcacatttgactccaattacgcacatacgccgacgtcggcacgctaaaaattaaaataacgaaatgggccaattt[a/t]atcggtccggatggaaatggctgggtgttatccaccggggtNNNNNNNtacgcggtgttacccattattctactatggctttatctaccgcgcggcctgctcgcatcYcgt…
2	DU492516	DU492516_411.1	KC555263	836319160	63429034	63063096	13.2	57	X				X		X	X	ctaaacataRtcttatcgtttcttaactcactccctgtatttcgacggaataatggcctttttgtRcttcYRcactcKtcttactgctcaaacgctctttacgccttacatgcaatccgcatacgggcccctccttccgtggtgctttatttt[c/t]cttaatccctactgctggaccgcgtactaaacattgcttggtcgcccRacctgcaactgccagtgtcctttacaaaRcggtgtatacWctgtttttaccgtacctttttcgaacYactacgactcacgggtatgtggtacatgatgtgatgcctcgggtgtaactgcgatacaccRcctacgatgtgacaWtttcttgaccctaactgtttcgtgcctttctgttgctcgatttcccttgg…
2	s51266	s51266.1	KC555267	836362683	80854076	80343267	17.3	45	X								tattgaacgaacttcatgcaccatgcgggatRcgacgcctaaccacaagctttaccccctacgaaacccctgtacaacatgaaccctccatgtctctttatgggKtttggaccaattgtacctgcctacgcctcctcttcttttacaactgcctcatatcacgcggttacgccccaactttctttcgtcttcccRttcacgtgtctcccacccgcccatctttataccctgtttcatacacgaccatgggggactgcgtaNNNNNNNNNNgatacgtctatgcgcaccNNNNNNgacgcatgttccccaccccgacccaacaggttcacgccccatgccctcggcctcatatgccgcaactacgtgttccaatttgaaaaaYgatacatacgcggctga…
2	250506CS3901012300001	250506CS3901012300001_913.1	KC555235	836318725	100935467	100479305	20.1	44	X				X	X	X	X	catgtacctggtcctacacMatggggcctgtgRcgacttctacaactggtgtttattctgattaatattctgtttattatttttatttttctggtgtatggttgtRtaRgtcgatttaaattactcccatctatatcaRatacggatgagggtaataatttttataatattgtgatttgtatatatgtatgctgcaaggatRtatgccccgatctacatatactttttgtcgaataactaaccttttgctgccgcttttgcctcctgcaattaatttcatttcgccgacccttactgcgctggYtgcgaccactacatggtaaaataaccctgaagtgttttgtcttttagtttaaacaacggattttactttatactaaggtacggaaatgtcgctga…
2	DU266660	DU266660_200.1	KC555251	836318844	120243672	119810430	19.3	48	X								ctgggctctgtccgaRtgctaccgccccgccttgaccttcctcccttctttcacctgtctcacccacttctttcccgaaccttgggcgtttcccctatatccctcccccttttcccgtgacttRtcccacttcccggtcgctctacttcccttcttttcctaacccctttttaRtccccWacgtcccacacttgcacccacatctgcctaacattactcttactttcatStctccgtttccaattttttcgaaatgcttgtccccgccgtttgccga[a/t]ccacctacatttttttcgcctcctaactactctcaccgttttccccttctttcaaccacgccctttggtccctttNatcacgctctttctccctacgttacgccgccgtttcgcgtg…
2	OAR2_141253696	OAR2_141253696.1	KC555243	836332183	133192165	132749103	12.9	43	X	X		X			X	X	atggatgggctttattccctgtcctccccatgtactccaccccggcYgRcttttttttttatctcattttctgaacattttcaacattcgccccctccgtcatttctacacatgcgtcRccattttttcccggtRgatcctctggaccgaaatatgca[a/t]tgtatcactaacggaatagactggactcggtataacacgaattccttctcatgttRcgccaatgaattgccaacgataatttttaactcgacgcgcatacataatgtggtcctgcgcgccgccacactgacgcacgcctcctgtaacccctcacttcttgtttgcttgtctgtaattcgtacctgatgtctcacaatgggaccgcactctatacctgtgtgcataatgttgtaccc…
2	250506CS3900218700001	250506CS3900218700001_1294.1	KC555236	836318717	149375044	148802744	16.1	48	X					X			tgatgaactctaatctgttaatRtatctatactgataaaaccgaatacgtgccgtctttacRtgcactgccccatgtgtccgacctccatgacgcgccatgactcatcatgtcgtgctgctgttaccgtttatggtcagtctcatgtcacttttccgcacgcctactttggWggtcccccgtgcccctgacgtcacgatgccgaccgcctgatttatttcgaccattttctccattacacttcttcgccccgctccggtctgtcattccaccccYtgtctttcatctctgccgcccactgcccgtNNNNNNNNggcccgtgaRtata[a/t]aaatccYgactctaYactacgtactttactgggcctcatgYtactctgtcgcgctcatatataccga…
2	OAR2_177151313	OAR2_177151313.1	KC555244	836332830	168058473	167450410	18.6	54	X								aatttcttggcttatacggattactttcttgctggttgcYttccccaatgaRtaccctcacttcgtctattccggtccacgaataccaactatgcgtttgcttacYtgaacacgcctaccgctagaatcctgaactgccccataYaaatggactctattcccattacttacccttacacgtgtccYatacgtggaaacttaatttgacccgaatgtctcatcgcctctgtccatggcgattaacgcgtttccatccggcttgctRtgtatgcatggctatgtcgctcttcacggcactgactttcacgacttatgatgctgaaccgcgacatatgaatgtgttcggcgacgccttactcttcgccgttgaatatttactttatgtgcacagtcatgctg…
2	OAR2_198392100	OAR2_198392100.1	KC555245	836333146	187843632	187153020	19.7	53	X						X	X	taacgttgcatgtctgatttctattcctctttttctgttcccgccctacctgtggattggctacccgcccaacgcgtcctcNNNNNNNNNNNNNNNNNNNNNNNNNNNNNNNNNNNNNNNNNNNNNNNNNNNNNNNNNNNNNNNNNNNNNNNNNNNNNNNNNNNNNNNNNNNNNNNNNNNNNNNNNNNNNNNNNNNNNNNNNNNNNNNNNNNNNNNNNNNNNNNNNNNNNNNNNNNNNNNNNNNNNNNNNNNNNNNgWgttttcacgccccctctcttatcctctctcccNNNNNNNNNNNNNNNNNNNNNNNNNNNNNNNNNNNNNNNNNNNNNNNNNNNNNNNNNNNNNNNNNNNNNNNNNNNNNNNNNNNNNNNNNNNNNNNNNNNNNNNNNNNNN…
2	DU480434	DU480434_533.1	KC555262	836319136	192230355	191499918	4.3	54	X				X	X	X	X	cacccccgctgtttcactggWatgttttacgacatttataccgatgtgcccttccaacacacaatcccggccccacaccctgcccScccctgacactgactgacgtgtNNNNNNNNNNNNNNNNNNNNNNNNNNNNNNNNNNNNNNNNNNNNNNNNNNNNNNNNNNNNNNNNNNNNNNNNNNNNNNNNNNNNNNNNNNNNNNNNNNNNNNNNNNNNNNNNNNNNNNNNNNNNNNNNNNNNNNNNNNNNNNNNctcttcaagtgattgtatgacgtttatatcgatccttcctacctgtgcccttgtgttcgtatgctgtcccatttgctttgactgttNNNNNNaacataattcctaacccggcctgcccgatgccgatcgacattacggcccacNNgY…
2	s13271	s13271.1	KC555246	836354962	208965211	208170752	16.7	42	X	X		X					ccccacaaacatttctacacgcccgcctcttaattgtgtctgtgcgtgattatcttctgtattctttgccgggggcccctgccctccccctaatctaggcgctctttctcgctatactccccaatgcttacatatactccgatgatgtccgatacgtactacggtccggacgcRccggacggtctcgtccaagNNNNNNtcttcacgtctctgtgaMtccttatgcatacacccgccccctctaacactgatggcgcccattcggccccgtaatccgtccgcatggcccgcgcgggcctgcgttggcactgggactgcgaccgaaccgacccttaacgacgtctacccggcggatgcgttttgRggggacctggctcttgagcgtgtttaaaacatcat…
2	DU260201	DU260201_585.1	KC555250	836318839	226714449	225783164	17.6	40	X	X	X		X	X	X	X	acggttcacaccacaacgctatgcggccatcgacggacattaactgacaccccgtgccgatggcatRgctaatccatccttggcactcgcgtaacacttcgcctctacccaRtgttttgtcccatctgtctgtatctcgcgccttcccctataatatcggcattcctccgaatgattattgattacacKttcctgatcctggtcccYtgcccccgctttatcgYgcacggtgcttcgtgctcctggtgcttcaaggtaNNNNNNNNNNNNNNNNNNNNNNNNNNNNNNNNNNNNNNNNNNNNNNNNNNNNNNNNNNNNNNNNNNNNNNNNNNNNNNNNNNNNNNNNNNNNNNNNNNNNNNNNNNNNNNNNNNNNNNNNNNNacStttattctgatcaaa…
2	s40679	s40679.1	KC555266	836360534	248060232	246890646	21.1	54	X						X	X	gtattgaaataaatgccaacctYtgtcctgcctggattgtggaacagattataaaagaataacgggacgcaatgtccccaatgtctggRccgaagatgtgggacgggaggNNNNNNNNNNNNNNNNNNNNNNNNNNNNNNNNNNNttgtaaaaatgatattacgccgggggacgcagggaacaacaaaaRtaatgYRaaaaaatcaacgacattaaatgatggaacggcctatgtgat[a/t]gtatgggYtgtcctttgtggatcgtcatgcggtSctaYtggggtgtggtcaaatgatgggSKtgggtggggcgcaaatgcggggYcgacgaaaSatgaggaagtatgccgcctttggggtgaaactgaYggcgtgggctggKgYggccggaactgg…
3	DU200069	DU200069_211.1	KC555233	836318772	16016093	16475141	0	56	X					X			accgtggccgcaccgactactgtgcgaaaactgatatggatggggcacgcatgtgcactaatgggtgttacacggaatgaaaattattgtaatatggtgaaactgcgcgacgcatgcggatttgScggtggtgcMcaatctgcacccgtgaatatgctgcgatgcRacataattatgtggaacYggaatatacatgtcttccatccttacgcgtYattttacattacMacggtRgtgccccatgttttacgatttgttttattttttttttttcccacgctggccgcctacccatcccctRtctactacggtatatcctattcggaacctcctgcNNNNNNNNNNNNcctttgccggtcaccggccccccggccRtcccaWtttgactttcaccatccc…
3	DU360304	DU360304_324.1	KC555256	836318963	36246054	36527598	20.1	47	X								gcgggacatgcatggttcatttgttgtccgcccacgcgccatgggatgaacgtacgcctgattttccatccgttacacgattaccgtattacggacactgatctgatSgtcttcctacgctgtacccatttcccaactatccggggtactgttcctggtgtgcactttacgcccggtttgaattacgatgatcttttattcacgcgcttgctttaaccctccctgccataccctaYccgtgatggcgcatccacgcgcccttggtatacctaacgtctatYtaccaacctgcgactgcgctctctgctgggggccctcatRatcgccggccccacgKgcattcgcgctgtacggtccacgtatacggcg[c/t]gtctRacgttacgccgacgattttc…
3	DU231007	DU231007_156.1	KC555248	836318804	58955947	59477789	23	45	X	X	X		X	X	X	X	ccgggcacaatgtgtcaNNNNNataaacatgaaacggtaccggaaccYtaatgaatKaaatggcaatgataatacNNNNggatggattaatcgtacgacggacYgttgtaagctgtaatatacggattttaatgtctgattatcaactatgaaaattgccttccctgtttgcatattgggatacggtgtgatctggacatctcgatttcattacgcatggattactcgacccggacttRgctcctccggtcctctgtgctgggggtctttgaacgttataMccaccgtaatgaattatataataagaggttattcca[a/t]acacgtgaNNatgaataatatgcgagctaattaatgctaaaatacgtacgcgtgcgagtaaaRtttaaactactctt…
3	s19512	s19512.1	KC555268	836356190	75632320	76037302	16.6	44	X	X		X					cctcacggccttMtttacaRcttctgctttgtgatcattatgtacggaaaatgggcgtcgaccacctaacggctacgttcccctYattcgattgaggtatccagtgccttacggatgacccaccgtgtacgggttggtgtgtggtccacccttttacctcgcgcYttctttttaatgttacacgacctcttatcgcccgctccatttYtttgttgggcccgcctttatcgctScatattctcaatcttttatgtttggtcccgtgaYcttRtYggggcagcaatccctgtttttcatttggatggatatgggttttgcttactgctaaatgRgaaaatcaccggaactgccccYcgccgatacattgc[a/t]ttggtccctctattaccggacctcga…
3	DU225323	DU225323_218.1	KC575154	836318802	90982642	91261067	15.2	50	X	X		X	X	X	X	X	cccgcacgttcacgacacgcKcatatccctctccctgaccgactcctcatcctcccatctcttatctcgtgatttccccccgtctttacttccttttcttcccactcattatttccccactggtgccgggtttatgctttgttatcgacttgaaacattccaagttgattgtagcctgtttaagtactcttatagcgccatatgtgtgaacatgggcgtgaatatcgcaagttactctaatggttacttcccctccggataaRatca[a/t]cctctccgggcatgccacgcacaaccacaatgcacccScccgcccaccccccacgttcagcMcggcactttatcYttaacgtgccatcctcaattgataactaccagcggcgtaaatttgcgtccgt…
3	OAR3_117378944	OAR3_117378944.1	KC575121	836339136	109900839	110196723	18.9	58	X								caccgtacatttactcggggctttctctatcatttggtctttcccaYaccgtcgaccttacKgctttctccttgatgttttccccatctcccactccaccggcttggtttggttctgacgtttccaatggctcctaacgcgtcgcgtttgctgatgtcctcgcacttaNNNNNNNtcggtctaatttttctttgttataaaatttttcttttcctatactctcccttcgaaccactgacttatgtgttaatattcNNNNNNccgctcttttatatctttcgcccatgatttatttctactaMatcatcaatactttctcattcttgccctgaccctacacgcMNNttttcttKtgggtgttcgctctctcgaacaattcaactgggatgcttctctgat…
3	DU511583	DU511583_83.1	KC575140	836319186	127834290	127942949	17.7	45	X								aaccccactgggtccatgtaatacaacgcggccatcacgtcggccaattcaccgcccaaacaatgggggcacaggcctgtaacYtgNNNNNNNNNNNNNNNNNNNNNNNNNNNNNNNNNNNNNNNNNNNNNNNNNNNNNNNNNNNNNNNNNNNNNNNNNNNNNNNNNNNNNNNNNNNNNNNNNNNNNNNNNNNNNNNNNNNNNNNNNNNNNNNNNNNNNNNNNNNNNNNNNNNNNNNNNNNNNNNNNNNNNNNNNNNNNNNNNNNttgcgcgtgctccccYgtttggtYttttcttcgccctggttYcgcccctccccgcaccacgatggttatgttggtccagtcSattattac[a/t]gcccgacggtccgctcgcgtgYRatcaRgccYgtcRtcg…
3	OAR3_145344922	OAR3_145344922.1	KC575141	836339586	135933529	135953604	8	45	X	X	X				X	X	gtgcggccgcgcctcaaNNNNNNNNNNNNNNNNNNNNNNNNNNNNNNNNNNNNNNNNNNNNNNNNNNNNNNNNNNNNNNNNNNNNNNNNNNNNNNNNNNNNNNNNNNNNNNNNNNNNNNNNNNNNNNNNNNNNNNNNNNNNNNNNNNNNNNNNNNNNNNNNNNNNNNNNNNNNNNNNNNNNNNNNNNNNNNNNNNNNNNNNNNNNNNNNNNNNNNNNNNNNNNNNNNNNNNNNNNNNNNNNNNNNNNNNNNNNNNNNNNNNNNNNNNNtacgaccgccacgggctcccatgggctcgcgcccgaaccaacacgctcatgaactacggcattgcacgtttggcgcgctctgta[c/g]ttttactatgcgcactgcggcttaacttaacctgcatgttcc…
3	OAR3_169414477	OAR3_169414477.1	KC575142	836339988	158270631	158339544	22.4	49	X								tatMtcgctgtttttctggcttttRtctctgttRcctcgttRcctctttctRtctcaccatctttccgtggcacttgttctctcttaataactttgaatacaccccgccatatatNNNNNNNNNNNNNNNNNNNNNNNNNNNNNNNNNNNNNNNNNNNNNNNNNNNNNNNNNNNNNNNNNNNNNNNNNNNNNNNNNNNNNNNNNNNNNNNNNNNNNNNNNNNNNNNNNNNNNNNNNNNNNNNNNNNNNNNNNNNNNNNNNNNNNNNNNNNNNNNNNNNNNNNNNNNNNNNNNNNNNNNgccgccatgttgaaaYatctcggtcYgcgcatcttttatctgaKgattgggtattatcggtcYttggacttgttatccttccccgccctgYtaattttacc…
3	CL635241	CL635241_413.1	KC575146	836318727	181921944	182202867	23.9	53	X	X	X		X	X	X	X	acacttccgttattttagcctcaMaacttcccgcactcgtgtttcgcatgcacggcgcccctgctcggcctcgaacttactttcctttcccgRaactttaaaaaacttcgttggactttcgtgaatgttacttttctcgtcggtgcacgtttatctcccatacgttaacactgtgttctacgccccgYcgctggaccggcgtaccggcattaacttgcgttattcacgtgtgatcgtacctgtcacacttKgggttcacacaaaccccatccgccccaaaattatcggcgctgtactacattatggaaaatttattctaatacgtggacttgacgccaactaacacaNgaaatacgtaaccgttgaatcacccctgtcggctgcgccgcgcaat[a/t]…
3	DU408817	DU408817_431.1	KC575132	836319027	204989694	205405234	23.2	40	X				X	X	X	X	gcatctgtaaacgcaacccactcYRccgtgtcctgcatacccacgggaacactttaatactaacgcaccgccatgcctcggatacattaattatggtaaccctcatgttttcctgatggtgtacacgttttgtatttttctcatatgtatacYcatacagatctttgttttattttacgttaaagctggtttctcttgcggtcggtccYctattgYgtatatatattgggctgcggcatacatgtgcgttctcttccatttattatttYacatttataYttaaaacatggMcattattacgccatccctccctcatgtYttaaatgtatatactccctaatggg[c/g]cgcgtggctccgctgtacctgcccgccaccccctcatatgcgctgctgac…
3	OAR3_238210924	OAR3_238210924.1	KC575143	836340867	219423261	219760329	14.4	52	X	X		X			X	X	tgtctactcaactttggtaaccgctgtcttcctcgttcRtttttgcatactaatattacgcacttttccttgacccggttatccgtRttactgtccctttttatRtttctttcatcattgtttgccctgtgcctcacattattcacgggatacatatgaaaRtttctgccatgcaccgatgtgcatgccattggtgYgaaaaRgagtatcaaaaRcgtggctYttgtgaacggatgaaaacaattgatacgtacgttgggttcgccggggattatataacgtacgtggcgacggggaattgacgaaatgggataattaaaagtatacgacgggaacacgctggcccatggttcgtgatggctggatttggtttcggccttcttcccacgttNNacatac…
4	DU440434	DU440434_247.1	KC575134	836319078	2037120	2036361	0	54	X	X	X						acgtcattttttcgattcgtgccccaagtatcattctcgcctgccgatacacacgtctcccctcacccgcccctctccttgtttgaccctttatgMtcttcttYtgttgcatttgctttgttgggttcctaccctcYaccttcatttWccaaacctggccgcgctcgtttttgaattctttttgtaaccatggtttgScccctatggtgcggcttccccctKccaatgttgtgtttcagVcctccaatttctgaacatttaYtttttgtgcaacWttttacgtttacgccccgaacttcgttgtatRctatttMattctcgcgcatgccacctgacgccgccccgtattgcaccgcKcgactgttaattaattggcacatactacttgactga[c/a]t…
4	DU301854	DU301854_372.1	KC575127	836318896	23374688	23958565	21.9	49	X	X		X					ggccctcactgggttgtccgcttcttctgccttcgctccatgggctcccttctccctcccccgagtcttatcatatattttcactatacctacaaggctccccgcttgctctcactcgtgggtctctccaccgtcctacgtcacgcgtggctccccatcccccRccgcgtgcgtctccccccttcYccgtcccggacttttgttgttgttgatgttcgtccgacgcggacgtggcacgcgcaaYtcctccggccgactcatggccgacgtgcgcctctaaacgRcctgtgttacatgttggacccgYcactcctattcatttcacttaattatataaatttaatcY[c/g]gtcRtaacgtccgttgccatgtctttcttttcccctcgttgYgtgccg…
4	OAR4_43261444	OAR4_43261444.1	KC575144	836342905	40369227	41160751	17.2	50	X								caacgggccgtgcctcgtttattttaaaaccactactggcgcccgatgcgtatgggcgactgcctggggcgtatccaccgtccggggctttcgcgcatgtggccatctgcggctcacacgaacactgaccgccgcctcgatggatgYggggtttcgttcacgcttcccgttggaaaaaacRttttatatcWcttccctccgtgctgacaatgggccgctaatcatttgggtcatgccgttggcc[c/g]gcgcatatggatcKctctcNNNNNNNNNNNNNNNNNtttacgccaacatcacccgtctttctgccctgcccttcattatgtccaccgccgggcgcgtttacgcgtttccactcggacattcttttgtcgttgNccaccatgtgttatgRg…
4	DU202116	DU202116_405.1	KC575151	836318775	58163224	58900947	17.7	57	X	X	X		X	X	X	X	tatatgcgcgcccgttcgggNNNYtgcctatttccgccctaattatttcacttcgcgcccacctaaaaatttgttgtatatcgcatgactttccactatccctgttttccgcttcattttcgcacacggactgccctttatttgccYcaccacaWgggtgcggccatggtactgtggcgcattggatatgttttgcctcYggtcgcactatccatc[c/g]acttgcgttggccacttMagttttccccctgtttaaataactttgtcttcacgaacctgtatatggaccaatacggcaattataatgcccgatggcgcYaccttgttYaggacgtggcggggtggggcgcgcctttttcgaactaccattataaccgtattcgcccttttccgcggta…
4	DU369175	DU369175_467.1	KC575130	836318974	73034557	73699694	14.8	48	X	X		X	X	X	X	X	atctccgaatatatgtccccatctctctcactctccctccctctctcgccattacttgcatatttaaatatccctctctacactctacataactttcgatgttttWccctatttacctcctttttttccttcccctcctcgtgaaacgcctacgctctcggtcgccgtctgcgccgcaaaccgcgatggacgctgtttaccgacccgttaaactgggRtttttgtggggcctatcttgattgtgMatctaactgactattcYtRgcatgatRtKgRccactacttttgttaatacactcatacctgRcgactgcctactcggatacta[c/g]ttttcggttctcgtccatgcggcacgaaatgcccgcttccgcaatttccttcgcgcacccgttcgc…
4	DU362773	DU362773_332.1	KC575129	836318966	90639551	91276412	17.6	41	X								ctgtatttgttccgacgggtggcNNNcgtatgMgcctcccttgcgcctaattcccttcacttgtcggcttttaatgtcctaaattcctcctccttcatgtacgcatgacgcctccggcctgattcaagccattaattgYgctgttttctcactttactttttactttacgttcggcctccccggaccccgccttSgcgtgcccaccatgcgctccga[a/t]gcccaccccctgcggccccggtctctctgtcccttccgccacacattcttcatcgaaataacctccctgccttgcacttgcaatatcgtcccatctttatgtgtcgcgcatggttgcacctaaatttaaccgcttcaatctgaatggctWcacgaacctctttccgaatttatattg…
4	DU446965	DU446965_356.1	KC575137	836319091	101562338	102118865	10.8	47	X	X	X						ctgggaaccgttgcatatcctcttttcgctacgcgcccgaccgccacctgtgggcctgtcgtRacgcccgcacgaacttaaRataaatgccttaaattacaaacccaaactccctcatggatttccacactttgtatacctacgtatatgaRtcYtttttcttcYYgatggaccgtcaaccgcaaacatgcctttccgcttatccaaatttacatattataattatacaacgtcttggtccgcggtcgcatcgcctcacgcccctcggcggctcacccccaWcctcYgcccatgctaRcgcttattttccacttacgctgNNNNNNaMatcctcttccccccgtgtgcgcatYRtgtccccccMccgtggaatccctttggcccacggctcacgKgtaa…
5	DU446213	DU446213_412.1	KC575136	836319089	12456797	12323397	0	52	X	X		X	X	X	X	X	aacgggacctgcggcgttRaaaacaaaattattgtcttattattattaataatattgttctttttcctactcaRtgcggcaattatcgaccccccgcttaaaaccccggacgcactcccgggcccccctgtgcgggaaaatgttaaataaaacccggRcaacgRcatgtaacacgtttgattgactcaaatgRattatctttaatgatgtttgtggcacatatgctgcaacacggaccccatctcc[a/t]ttccggttttcttttaatctgtctctcccgcaataatatttatccctaccRactttattcctgtttccatgttctttattgttccgccacccacaccttattgacctacNNNNNNNNNNNNNNNNNNNNNNNNNNNNNNNNaccgggg…
5	DU245849	DU245849_435.1	KC575155	836318825	14325291	14154057	1.8	52	X								YacatacgggttccccgctacaaaaatacggctcaaaatatggacaacaaaaacctcgcgtgaaaSacataacaaaaaccctttgatctactctacatttatttaattcccgactgcttgctacttttaYataaaataataataacttaccatttccgtgtgaatggacggStttatggtattcatacttctggtYggtaaactgaaYgtaatgtgcccgtcgacgcggga[c/t]tggacataggatcccatatttWccccccactggaacgctcccWgactgagttacggcatgcgaacgatacggcgtatgactaacacactgcgtgtacacacaattccctaataRtagcccggcgccggtgctNNatggcatRtgaatgatgYgtgctccggtg…
5	DU295081	DU295081_249.1	KC575126	836318884	26812045	26501145	12.3	49	X	X	X			X			cgtacYtgtgtgtaattttgcttccggccccataatKgtttggtttatacggcccgacactctggtSataNNNatgatttcgctaatttatgtattttgacttcggacatgacggttacccggtaattccgaYggtaattggtcggttcacagatttaaaattcatgcccggatgtcatttttttggttgatctcaatMaactgtgtttgccttacattggactRcccgtcatctttgtttaYctgaatggcttttctggttttctaacttacatgcgccactactacggctgccttggcccgactatattcttgttcttcttcttcNNWttttttccacccgtgtgaatcgaacgcaacgcttcattttggctttaatttacaataatacgatgcttt…
5	DU425376	DU425376_119.1	KC575133	836319050	41002010	40614409	14.1	50	X	X	X			X			ttgtacacacaatctgatatgtgtaacactaacgggaatgggactgcaatgggggatacgggggcctgatgggcgcgtttgatttctctccggtcgattYatacgatcatacattgatacgRcccgcaaYtgattacaatgggactgcaatgggggatacgggcgcctgttgggcgcgttacatttctctccggtcgatttatacgatcatacattgatacggcccgcaaatgattacattaaaaacccacaRgagcgacacggaacaaaacaataatg[a/t]atgccacaacaaataacaaaattaatggacgcgctgtttgtatttatacatttcccttacatacgaactggatctNNNNNNNNNcaccaaaacacgcgaatggataaacacaata…
5	DU444709	DU444709_372.1	KC575135	836319087	55991721	55516282	14.9	53	X				X	X	X	X	cgacggcttttgcttggctctctgtcctactgtaccctctgctccatgccWcttgcgccgattcatgcctgtgcggttctttatcttcaccccggccacacgcgtacgtataataataaacgaaataatatacRaattccccatacgctcgcttactgcactggRcccccctacacggccggtgtaacccttggtgaaaaacgatacggatgaatacgtttctgttaatacaccatctatatatggtattctggtacccggggcgctcttgattgactcgacgaaatgttatcatattYttcctgtctgcgtacgaaatttgcataaaacggSaaccttattaccWcgatcacg[c/g]cttcgactatctcgctttaactttKgattttctactacac…
5	DU453259	DU453259_440.1	KC575138	836319097	64841596	64317332	8.8	38	X	X		X	X	X	X	X	aatcgacctcgttttgccgaccctacgtttctcgccccaatacaacatatttataaaYcatttaacgggtactcgtgcacttgtcacatgtgatgRttccccatcggcgaatagcggcgacgcgacggacggcacttgtgacggcccttacagataacttgataYgaccggtgcgcacccccaccacgacggaMcttaaccccMcagtctattgtatttcttaatctgtcggcataacacacatRaattcggRaccctcttatactcgactccatctgtaatttcgacgcactggaactatttagctattgaacgaaactttaacgttcctccgtgca[a/t]ggctatatgctgaccgcgacggcacattatccRWttgttcggacggttctatgacg…
5	DU183841	DU183841_402.1	KC575149	836318755	93259550	92710604	28.4	45	X	X		X		X			cgcgacccatgttttacaaccgcggtcggccctccgRgtcccgcgcggcggggccaagggcctcccctcgccctaacccttctattatattgccNNNNNNNNNNNtcggtgtaaacSatttattgcctatggtcctatcctatggcacattcaatattatgcccgtgcttttggattatttaatacatgtgtaatactataaatacgaaaacaactttatgtRcataaacgccctttctcgttaccgtcgcccggaccacgtttaacaaaatggtcggctggcgcaatgagttaaaacactataaRtccccgtgaacMtcgccgtttcgcttgtataccctgtcgccctctWtttaaacaactgcacatcggcccacatKatggtttatgccttattcc…
5	OAR5_110500655	OAR5_110500655.1	KC575145	836344021	102114219	101535922	8.8	45	X	X	X				X	X	gcaaaatcgctcggcctgtattttcgcgtggcgcctactcaacggttttccaatatatcacatattaacggaattcgtcgcctttcgtcggtgcacgtcctctgcgttacgtaccggccacttttggtatcccgcgactttggtatcggaacccaccgttcctgtcccgtaaggctgcccSatccgaatccttctgcctaacgtcttttaactacctctttactgcggttcttcgttttgctcatcatgaaStgcttttacgcgtttatgcttatgtggcggctcttttttcgggctctaacgaaccacgtaaacgtacggccgatgcgctactgcccctttgtaatgcggtccgccccacatg[c/g]cgtgccttgttacttttataactaatatgc…
6	DU325267	DU325267_788.1	KC575128	836318930	2089350	2049348	0	52	X	X	X				X	X	ctgacacctgcaaaattacaacattgaacacaWaaacggtaccRgaatacgRccKaaaatggcgtggctaMRgttggggtggttttatgttcKgacggaccataatgatggtattatttatcatatactatttggttaataaccStttRcttttgccgKcgtgattcggccataccgatcgattcctcttctccYcggcgacgRcgtttaNNNNNNNNNNNNNNacactttatttgcttttcctacgYRatttatttcttataaccgtggccttactgcctKctcatactgcacgcatcaccccgtcctctctcctctctacccgtatctggactctggaccgacattc[c/t]cccccaccattttgaattttctgctcttctgtttctggcttWata…
6	DU209581	DU209581_415.1	KC575152	836318786	18692356	18596986	16.6	46	X	X		X					aattgtttaatatatgcacccacctgatacgcgcatctatttgaacRtccattctttcctgacggttacatgtgggccttctcctttgtcctcctcctcattacaccgaaccaccacttacgcctcctctatattcttcggYacttcccgcccYcgactcattacccaacgtgcgcgctcccttcacatcttRttaacggacgcgggcMggtgcccgccctcccgtaaccctttcgatgctgtgtcaccttatcaccgagggtttttgcccgggtaccattcgaaccaaccgcgatgctgtaacattgaacgtgaccctaccgtatattgatcaacgcgactgctgttcgacgccagccggtgatggacatggacggagc[a/g]gtggtatgatatgc…
6	OAR6_34448315	OAR6_34448315.1	KC575122	836346036	30667444	30569842	12	43	X	X		X					cccgaccgcgttttccgctcttatcgcccgctgtccgtatctttacataattcccctMtttctgctgggtctttttRgtgtccccatcttatRcttgtggcccatttttggccccacgcttaaccctcaacaatgatttcctcacccttcctttgttttcYttttctcctatactcgtcgccgcatccccNNNNNNNcccgattttcttaaacgcggaaccctcccaccYttctcttaatctgttaattgccYccttcttttcttgatgccctttgaccctatttctttttccgcggcctggcggacccRacattggtgcttttattgtaatccgccactagctgaaaactcatcgtggc[c/g]acYgcgcacgccgcgYttcaactgctactttatg…
6	DU194639	DU194639_560.1	KC575150	836318766	56727996	56592381	26	48	X	X	X		X	X	X	X	cccgtaaattgcccatctcggtcgcccgacgatttacctcccctgcacttacggctcccccgttcgacatttataattgtcctgtacgctgtgatcccctattatcatcccccttgtacattatttacacactcccggctaaatttcctgttgatttccctataactgccggttacgcgctacttttttccataatcttcctattttcgctatcgctgccacgtttgattgaacaggctgttaacccgcgactgccgtgaaaRactttctRcgggcWggcaacatattgctccccctgccacgaagtatttctatccggcccccYttYcctcacgctatactgtWtgctYgcccaatgtataattaaMcgtRgatcatatgctcgcctgcaaacgcatt…
6	OAR6_88678679	OAR6_88678679.1	KC575123	836346956	81498944	81234347	24.6	44	X	X		X					tccRcatcctacggcctgggtctcatttgttgtcttcgcgcggtgKttctcgcgRgcttacaRgctgctctatccggtgcNNNNtcccgcccccttcgatccgaccctgacggatgcgatcccccatgYactggtcgttcRcctcYttccaacgYtgtatgaRaccatttcatggacatgcaacatacgcggctcatactgctgtccccYgcaacggctaacgccctgcccactcgcccttgttatgtaattgacttccaaattttatWattgggaactgcgacttttgccgtaaacgggccgctgtacccgtcgatacggacgacgcccRtgggccgYatcgactatacgccgctggctgtttggaccgYcgactccccctttgcctcttatccaccc…
6	CZ925803	CZ925803_293.1	KC575148	836318737	100811206	100552392	19.3	48	X	X	X		X	X	X	X	atcctccttttacccctMaYatgaactcccccggattacgtacNNNNNNNcttgacaacccctcttttcccttgtactatttcccctatatctccttatgacgtgtgtctccctgcggcctatgccgccctaatcctgatgcccccctcctttttttatttcccattttactgttttgctgccacacgcgtcccttattggttatgcctgtttacacttctacaacccttccctcaccRttaaatcccgcttggggtccttctaatactttacttttcacactaccattgacgccgt[c/g]attacgtccatgcagccatcatacttttatttaattttcatgtatccttacacgctccttttggKttatactacattgcgcWtttttYttatcggag…
7	DU467751	DU467751_524.1	KC575139	836319121	10612894	10616383	0	49	X	X	X		X		X	X	tggatgcggYgatttcgcactattgcgggcacatgttacgccactattccctggttaacacgcattatttgWacgRccgtgatgattactgaacacgccatgaaacactttaaaaacgtgacgcgccttYRttcgccatccggcctacatttcgcgtatggacgaataYgggtaatctttttcacaaacgtgacacctactgtgcctgggtgtaactggattctctctaaataatgcatttaacggacggtatggtgtaattttccgcccatgtattatatgcgaaattgggatattttatccggacacgattataaYacgccactattgcggcgtattgctgtaatgcaatRactNNNNNNNNNNNNNNNNNNNNNttaaatacaattaaaatgtata…
7	OAR7_31647698	OAR7_31647698.1	KC575124	836347501	27722511	27924610	17.3	47	X	X		X					cgttaatgaatgttgcgccccccctgctatgttgcctttcccctgtttttactatgcccggacttatccactttttcctctgccaacttacttcccgccgccacattgacttctcgatatgcgtggtgctctttggcattatgKaccaRtgcacttcttccctccgcccactttgtgcctgaacctgctcttatggggcatggctcWtgcccaccgccctttctgtggaacgtcccgacatNgctgctttttaattNNNattttccttattacattacgcgccttcacaccgtaacggttccgccccctcgaacacgccctgcctcatatttYcactgccctccttatgcccgtgcacatgcgccttgaaccgcgctctcttacgga[c/t]tatgcat…
7	DU398082	DU398082_567.1	KC575131	836319016	48832362	48962917	21	43	X	X	X						acgcccccgcaccgatgccactttgggtgcgccctttacggggtgggacgtggaaactYatcaaaagcaatcatcggtacacgatgggttaatggacgacgaccctgttattaacgcgttaaagtattaattttataaatactgcatgaacgcggtggtggtgccgtattggaaatcggtaccYgaacgatggccctcgttYcgtcatcgcgctggtaaatacgcacgtttatcggcctgccggccactgacgggccgtgcaattNNNNNNNNNNNNNNNNNNNNNNNNNNNNNNNNNNNNNNNNNNNNNNNNNNNNNNNNNNNNNNNNNNNNNNNNNNNNNNNNNNNNNNNNNNNNNNNNNNNNNNNNNNNNNNNNNNNNNNNNNNNNNNNNNNNNNN…
7	CZ920950	CZ920950_468.1	KC575147	836318733	74848372	74851595	25.9	52	X	X		X	X	X	X	X	cgggatacacgatcatacaaaggccgccactgcgaaagtggcgcctaacgRccctgcccctKccctgaaacgtttggctgacgggaacgatcgcaccctattgaaactcgttacgtgttccctgctgaaattcctaaaacgatattggggtatggtgtatatgKtgccagttgctacgaattcgtgttatatgacaaRcatttacgggatgtttgacggacacgtccctctttgtaatgtacccaggactttggatgatacactgtattctttccgcgctccctgtacggggtttatatatatatatatttggaRtggcatcaccggcgctctctccgactacctctacttaatcatttaatccaccatgagcggaaaaagct[c/g]ccgcaccctct…
7	s03883	s03883.1	KC575119	836353107	96610734	96541422	21.7	53	X	X	X				X	X	tgcttaaaccctggacggtctttRtcacgttccgtttYcaggcccgcccaccgtgacgaaatgccggRatggctcgatttatgcNNttgcttcccattgccctgaacgggcttcggggggtctcccatacgcatgcgcaccaaccatWaatgttaaaccgccgtattacYRgtgaattctgcactttctttNNNNNNNNNNNNNNNNNNNNNNNNNNNNNNNNNNNNNNNNNNNNNNNNNNNNNNNNNNNNNNNNNNNNNNNNNNNNNNNNNNNNNNNNNNNNNNNNNNNNNNNNNNNNcgtgtgtgtctctgaattttgtttttaaatcccccacRtgcYgcttacggaatgaacgctttcctctcg[a/t]caagcccctccatcggacccctgatt…
8	DU213735	DU213735_493.1	KC575153	836318790	6599440	6522241	0	54	X	X	X		X	X	X	X	gttcttcggcccaggtcggtgaacggtaaccttccctaacctgcttcggagatttaaacgcattgacgYaactggtggatcgtgcttccgtggctgggtcccgccgcgctcgcttctaatgaatgctcgaattaatttcttNNNattttccgtgggaatgccgtgcccgcccccttccttttcatgcgcccgtccttggattacYgcgctgcaatgtaacggRttatMtgtaaattaaacgtgaatttatacgattgatgatggcctRattgtatttggcttacgtttataccacgtcttggcggggtttgtgtgaa[c/g]taccgaactctttcatccctaccgcgtccactcttactcgtcaacgacaacttatggcatttgtWgggcctcgcccc…
8	OAR8_14718655	OAR8_14718655.1	KC575125	836348617	13301943	13172803	6.7	47	X						X	X	gtatgaaatattgctgtattatctacatgttactcctccggccctcttgctNNNNNNNNNNNNNNNNNNNNNNNNNNNNNNNNNNNNNNNNNNNNNNNNNNNNNNNNNNNNNNNNNNNNNNNNNNNNNNNNNNNNNNNNNNNNNNNNNNNNNNNNNNNNNNNNNNNNNNNNNNNNNNNNNNNNNNNNNNNNNNNNNNNNNNNNNNNNNNNNNNNNNNNNNNNNNNNNNNNNNNNNNNNNNNNNNNNNNNNNNNNNNNNNNNNNNNNNNNNNNNNNNNNNNNNNNNNNNNNNNNNNNNNNNNNNNNNNNNNNNNNNNNNNNNNNNNNNNNNNNNNNNNNNNNNNNNNNNNNNNNNNNNNNNNNNNNNNNNNtcct[g/t]gtttcgtacRcggcgcttgt…
8	OAR8_30441759	OAR8_30441759.1	KC575156	836348896	28151000	27947678	14.8	44	X	X	X						acgcaaatacgttggtcccaaatggaatgacaattatgatgggatcgatatcctacgtgacgattgaacgacgacataccgttcgcgggcccaaactcSgcctgcccggtacctttgtagattgtgaacgtggtcacaatgaaccatgaacgataatcctcccgtacggtataaaacgacgaaacatcccctcaccatctcgctgaatacYctaataaRgcaggtattgaacacataacgttgaattcatgtaccaccgcgtaccgggtttaatcgcctgaacgaactattgagtgtgcgtgcaaactcgtgtggtaaacggtcccatggataacgaacacgggcgacgggccttactggcgactgtgatcggttttttaatggctgaccggctctctc…
8	OAR8_38564574	OAR8_38564574.1	KC575117	836349035	36103657	35878054	7.9	54	X	X		X			X	X	ctttacattatcaatacgttaYtaatattcacStgtcacccatcctctcccccgtccgccactcgtgcaattcgNNNNNNNNNNNNNNacgccaccgcctttccttatacccatSttttcaccatctattaattacatccccctacgtgcgctctatgcgatctMtcgatacgttggttcgttaaccggtatacRtctcYcggaccggcaacgacccaaattccggtctcaacgctccc[a/t]tctcgtggggtactccctacagtactttctgctRatgatgcgaatgcgattcaccatctcgcgtccctgcctcctttatatatccgttttcgccgcattttgatgcgccactttcccccatgtacRtttgaaaattgtgtaacgtgcccYtattt…
8	OAR8_57122732	OAR8_57122732.1	KC575118	836349348	53490926	53232102	17.4	45	X	X		X					tttaggtctttgcgacctccccgMcggccgtcccccttttaaaaccgacctaatcaaatccttctaccgtcggtgtgctttcccttcgaatgtggaccgtcacaataccgccaacccccgtgattgtgccacgttcactatatttccaacgtatttcgacctttggtttcScttatctcttttattcaacccataaRtacgttaccttacgactacaccggccatcctacatccaattgcttcccccacactaccccgcatggttttttcgcaccgcttactgggcactgcgtgtcccggtccctcgtccatattccgccggttatcgcgtggacgcgtttcctactcgtatttttttttccgtccacgtccgccctacgttccctttggccatctcct…
8	s64995	s64995.1	KC575120	836365518	75796799	75417603	22.2	48	X	X		X					gaacaggttgcaatcccggcggcgttcctcatacacgaactaccaccacccgggttatgtgatatcctcatgacctcttttgggcatttacccgacacccctcatctttgacttctgcacttcttccacttttggtccaNNNNNNccccctccatttttcattatttatttgtcatggtattccgccaacatactccctatatacatccatgactgcggtcaacgggagcgcgcatggaacataatggacttgtgcttcgccaactttcctcaaacccgacgtgcatcctgtatggaccacccggataacgtcggtgtacactgtaattcgcac[a/t]tggttccgggaacatcggccacatttatttgtctgttggtcaactggtaccgcgcccact…
9	DU329154	DU329154_467.1	KC594731	836318938	5686600	5581026	0	51	X	X		X		X	X	X	gtggcctacatcgggaccccttttgccctcgactttgcgatcatctcctttaccccYcgtcccgatttttWcccccaatactggccttacactagacctctgaattcacacttcggtcctgacgtaatctattSggctctccaatgctggactaccactcacacacccYcacttactactgatgtattcacgattacccccggcgcatattatacctgcgtgtccataactaYacatccattctactcttaatgtggcatcgccggacgttgccctccattccagtgatttgcctctttcgtaacccgtcctgtRccgcccactacgtacattcagtttttgcgtactaaactccacacacctcgggcttacccgtcaaatccccgtccgccgcgcccg…
9	OAR9_30296744	OAR9_30296744.1	KC594715	836350250	28895242	28990356	23.4	48	X	X	X						tatttccccctttgacccggttgccttacctRtacttcgtgcaactccYgtattcgcctttgtcccgaatacctgactcgtcctttatttatttatttttaNNNNggccgctcttcatgcctacggtctatggtgcgcggtcggaaKcggcccgaccccttacggNNNNNNNNNttcctaccccNNNNNNNNNNNNNNNNNNNNNNNNNNNNNNNNNNNNNNNNNNNNNNNNNNNNNNNNNNNNNNNNNNNNNNNNNNNNNNNNNNNNNNNNNNNNNNNNNNNNNNNNNNNNNNNNNNNNNNNNNNNNNNNNNNNNNNNNNNNNNNNNNNNNNNNNNNNNNNNNNNNNNNNNNNNNNNNNNNNNNNtttgttgcgcccgcgttYaatgcattctttttc…
9	DU425414	DU425414_134.1	KC594736	836319051	41035111	41081901	12.1	51	X								aatggcgccctgtacttgtcggacttttcgcgcMattcactgcccgccacYttttttgacgtgatttatttgtccccgtccactcacccactcccattttatactcctcatKaattattttccttgaccatctYcattaYcaacgggcgccgtgcccccttccctacacgcgccctgcccgccatgtattttccgcgacgctcgtatttccttaccctgcctcttacttttcttattactctatRcRtcataatttcttaataacgctaccccgctttgtgttctgttgttttatgtctgtMttttgactgaatgYcttgaactttgtctggcctRccattgataactcgacttgccgcacttccccccgcgaacactaactttctatttatgctttta…
9	OAR9_46531990	OAR9_46531990.1	KC594716	836350514	44263111	44300923	3.2	39	X	X		X			X	X	caaaccgcaggcttccatattatcgYcgcccMttacatgcgctggtctttcggctggcttgccctgctccttgctgcggcacccNNNNNNNNNNNNNNNNNNNNNNNNNNNNNNNNNNNNNNNNNNNNNNNNNNNNNNNNNNNNNNNNNNNNNNNNNNNNNNNNNNNNNNNNgctgatggtgctccggatttaMctaataacgggYtttRacggaYcttgcgcttcYggcgtgtggatattatgttttcttttccaaKccacatttttcctcScgacttttccgacgggacctgcacggcgtcccatttRatctctgttcaatggtgcaccggtggggcc[a/t]gggatggcgtacgcgctccgttcactgggaattttcaacgctgYaaatggccac…
9	OAR9_71172016	OAR9_71172016.1	KC594717	836350901	67220633	67155599	22.9	43	X	X	X						tNNNNNNNNNNNNNNNNNNNNNNNNNgtacccctacctgcctcatgtcagtcgcttccttatccccaaacgccKactcccccgcccacccgctgggaccatgcctacttacgttgtgtcaccccccgtgcccgcNNNNNNNNNNNNNNNNNNNNNNNNNNNNNNNNNNNNNNNNNNNNNNNNNNNNNNNNNNNNNNNNNNNNNNNNNNNNNNNNNNNNNNNNNNNNNNNNNNNNNNNNNNNNNNNNNNNNNNNNNNNNNNNNNNNNNNNNNNNNNNNNNNNNNNNNNNNNNNNNNNNNNNNNNNNNNNNNNNNNNNNNNNNNNNNNNNNNNNNNcgccRgacactttccctcctaacgatataccccgacctgaccgggccttc[a/t]cYgcacgtgc…
9	DU189970	DU189970_325.1	KC594722	836318762	86566094	86369277	19.2	47	X				X	X	X	X	aatcatatattgctccgatgctgttgaaRttccgcccRtggttactttcttttttaattatagattatttcaattcgctcttattcactttcttgtaattgatccattttatttgtatcgatNNNNNNNNctaacttacgtctttattYctcactttctttgactaatcgcttatttttcctcgttcattct[c/a]cgacgttcttgggattgccaaccccggaccgttcYgcacgacaacaatgcttcYgtgataacggacgtctacacggcggtctactttctgttgtcgaaacatgcctggacaacctcgccttggcacgtgtcaattaagcttggtcctcctcgatgaactaSattgcctttgacccgcttgaNNNNNNNNNNNNNNNNNNNNN…
9	DU471913	DU471913_499.1	KC594713	836319131	91135462	90950993	4.6	49	X	X		X	X	X	X	X	aaacYtgctgtgcctatacccacgctgccgcctccaacttgctgtggtatattaaccggaRtatgtttccttgacccctttcgcgRWttatcgtgtacMgtccYtRtcaaYggctccatctcgtccctttacactcgtgggctcccggccgccacgcgtccaactctccattcctttttaccatttacggtNNNNcatattattttcctttattcaataactttcccccggtccacaaNNNNNNNccccccctacttttattatcttacgatgtttacctcYtggatgacgcgttacatgttgttacacctgatgtaattttcctacacctgcctcaatctttttgttaccgccctcgatattaactgcgtctgccctcccacggtctctttccccccg…
10	s39039	s39039.1	KC594746	836360213	12148535	14113785	0	53	X	X	X						cctacccctacattacctNNNNNNNNNNNNNNNNNNNNNNNNNNNNNNNNNNNNNNNNNNNNNNNNNNNNNNNNNNNNNNNNNNNNNNNNNNNNNNNNNNNNNNNNNNNNNNNNNNNNNNNNNNNNNNNNNNNNNNNNNNNNNNNNNNNNNNNNNNNNNNNNNNNNNNNNcaccccgttcggactttgctccctgcatRYtttgccttctcctccaaagcgccaaaccgacacaccStgattattctaaaKattaagtctgcgacggactattgattaatgaaatacagctgRgacattatactatattttacNNNNNNNNNNNNNNNNNNNNNNNNNNNNNNNNNNNNNNNNNNNNNNNNNNNNNNNNNNNNNNNNNNccccccccggtggtgatgtg…
10	DU388282	DU388282_94.1	KC594734	836319004	29068736	30934700	16.8	46	X	X		X		X			ctgcacggatgtttcNNNNNNNNNNNNNNNNNNNNNNNNNNNNNNNNNNNNNNNNNNNNNNNNNNNNNNNNNNNNNNNNNNNNNNNNNNNSRgcaaatgtcataacYacSgtgaaatYgttaacRccactaatcggcttaggccgtaacggctcccctgccgNNNNNNNNNNNNNNNNNNNNNNNNNNNNNNNNNNNNNNNNNNNNNNNNNNNNNNNNNNNNNNNNNNNNNNNNNNNNNNNNNNNNNNNNNNNNNNNNNNNNNNNNNNNNNNNNNNNNNNNNNNNNNNNNNNNNNNNNNNNNNNNNNNNNNNNNNNNNNNNNNNNNNNNNNNNNNNNNNNNNNNNNNNNNNNNNNNNNNNNNNNNaacaaaacggcggcatacactgacacgcac[a/t…
10	DU182679	DU182679_618.1	KC594721	836318753	48977393	50790253	19.9	42	X	X	X						cttctatcgatttaccacataaaacataataMaYacttYataaacaaccgMatatcgcgtMacgataccgaaaaccgcaaYaacgcRatttaaacgtttaatatcgtacctaaataaaccattgccattcccaacccacttaccccaaacgtccgtttYRcctacgcttatgatatgccatgaacYttccttcttttgtgcgcggcgcNNNNNNatataaaccatgctcattccctacgaatgtgaWattgtcgaaaaacgggacattggcacacctatgcacacYcggtaccacgtacgacctggYtacctatcYcaacacgMtatctaattaatgggRtggttYtctgacggcgcgRcggacataccacgattttctggtaccctagtactatat[g…
10	OAR10_68517121	OAR10_68517121.1	KC594718	836323988	64539254	66285303	15.5	51	X	X		X			X	X	atgatgccccattttggtgtgcccgtgNNNNNNNNNNNNNNNNNNNNNNNNNNNNNNNNNNNNNNNNNNNNNNNNNNNNNNNNNNNNNNNNNNNNNNNNNNNNNNNNNNNNNNNNNNNNNNNNNNNNNNNNNNNNNNNNNNNNNNNNNNNNNNNNNNNNNNNNNNNNNNNNNNNNNNNNNNNNNNNNNNNNNNNNNNNNNNNNNNNtttacattttctacgtcgtctcctgcactgcgcttgtatatcatggcgWgtatggtcctcttctgtcYRcattcccaccYttttatgtttcgtcccttctcaatgtctttttcatcgggtgcgttttgatttttNNNNNNNNNtctaccttctgcccgtgcccccgcctgggtatttattccctctgctttgt…
10	OAR10_92199067	OAR10_92199067.1	KC594719	836324298	81735214	84553729	18.3	55	X	X	X				X	X	cgtctaactatgcaaacatccctttaatgatcRcggaaWgctgNNNNNNNNNNNNNNNNNNNNNNNNNNNNNNNNNNNNNNNNNNNNNNNNNNNNNNNNNNNNNNNNNNNNNNNNNNNNNNNNNNNNNNNNNNNNNNNNNNNNNNNNNNNNNNNNNNNNNNNNNNNNNNNNNNNNNNNNNNNNNNNNNNNNNNNNNNNNNNNNNNNNNNNaatatRaaacgcgggtgacaagtgcctgtacggaaaattcgacaataataactcggcaaaattaggaacgactacNNNNcacacacgtaccacggctgcccacggaaattggggcacaaccaattcaaaacgattggcagggccctcgacRgtc[a/t]tactagcgtatgtttacattttacttttat…
11	DU269694	DU269694_582.1	KC594727	836318849	1936952	1925955	0	58	X	X	X		X	X	X	X	taaattaaccgaccgtccccttctgcttctggtccgacccgtttcccccgaccactttcctatMcccccMtgtccgacccgRMttccgacccacccYgccgtattttcgccttttttgcccggcacRtcctNNNNNNtgttctttcgccccYcttctcacgtctatgcacattcgtctgtgttccttatactacctgcgtgcgtcccttcgttcctScctgcccctgctctttcMcgccttcttKgctaaccgactaYctgattacttttcatgacatacacccactctcccactRttttSt[a/t]tttatctttatgggggcggcacattcgcttacctcatctgaRtacgRtttactgggatccttgtcttgtgcggccacatttccttgRccgaa…
11	DU433863	DU433863_261.1	KC594737	836319063	15549960	15503138	13.6	51	X	X		X	X	X	X	X	actYaaataatgcccacgggaatattgaacgcgatttgtgatacgcgcttactactgaccggcgaccggcctaaactgattMgStggacatgcccaccctRgcaaaccggttttatgtccgtgccacgttctgaattgccgcggccctgtgccacgcttctttKggggcattgcgacactgacaggaaaataaatacgaataatgttgtttacgcaaattagaYtYccctYtgaatgcacttcgccgctYggctgatacgtccgatcgctgatgctgaaaaatttgtttgacatacatStgKttttgaataatggactaacatggccgttgcgtgctaccggatgcggc[a/t]tggcggccggccggcNNNNaccgggcgcatgYtggcaatggacac…
11	DU508448	DU508448_227.1	KC594714	836319183	25315455	25329667	9.8	50	X				X	X	X	X	gttatttaacYggtgtatttgggaattatgtcatggcaaataaataatagatgtacgataatggaaatggggacgtcgcgcgtgacgacaaacgtgcgcagaggttgccacacatcggtggtaacgcggtcacgaaatgggcaattatgYgggcagtgcctRggtaaaacataattaatgcggatttgtaaaatgaccggctgttgggcggggaaactgtggcaacggtcggatagcggggggacgggcgatcggcgcaYagt[a/t]acgccttaaacatgacgaacgactggtaggSRaRgaacaatgcaaacgattctttcagctgattttcgataaccgacggaaactttaagccgtaatataagcggtctcccttctattcccggaatgctttg…
11	DU232778	DU232778_232.1	KC594726	836318809	32542999	32492623	7.1	55	X	X		X					gacgaacataccRtaaccctgtcactctctgaRacaggaaatgctaaaaccggtgccgaggggggtatctgcaatcacacacacactgtcacactgacacactgacacacactgaaaagtgaccaaaaaYRctgtaaaacggactgaatatcggaccaaatacgattaccacaaaatggtaaacgatgcaaaYgtttatattataatacggaacatgacgataacgaatgagctgcattactgcgacccatgggaacccccgtatagaacgcttaatgatggcccacctatggcgcattgggtctgtgcgacgattcccggggcagtgggatggcggcgcgttatgcgcaaacgatatgMctattcggtaacgaattacgacggttcata[g/t]gtaa…
11	OAR11_56075682	OAR11_56075682.1	KC594739	836324747	52728354	52488996	20	53	X	X	X				X	X	ctcgattatgaatgttagccgataaatagtatatgagtcccaccgggtcagggtgtttctcgacccctggctgcgcggtgtgggctctcacaaccgtgaacagcgcggcacggctttaaaggRtggccgcNNNNNNNNNNNNNNNNNNNNNNNNNNNNNNNNNNNNNNNNNNNNNNNNNNNNNNNNNNNNNNNNNNNNNNNNNNNNNNNNccctctggcacaatatgggacggttacgcttacgaccgtcttctggcatggtcgccacccaccgcgagggtgcaacaaccggacgatgcccacctacatggatggtcaacggtagaacggcggcactttcgcggga[c/g]gacgtgggacgaaccggccgctgattgcgatggctggggtgtggatgt…
11	DU326572	DU326572_241.1	KC594730	836318933	59459685	59195782	6.7	57	X	X		X	X	X	X	X	ttccccgacccaaatcgtactgaaatcgtttttctaccactgtactttaccacctacatgctttttatccatttccccttttaaccacactaactcccctctcatatatatggacggcggactgttcttcatgtgcgtacggccgtttcttcacgccaacgatccggcacaaacgatgcgcccctgccatgcgcggatcgtttcccaccacggcgttcgcccccgtggtagacRtccctgtgtttctactccgtcccacgtcgtataccccccacacgcaggtacctgtttgccgcgggaacttgttaagcgccatcacccgctcggccgcgcctgcctttaactaaactaactaattacgtaattttaatMcataataacgcccctKcgcttttgcgg…
12	OAR12_11657392	OAR12_11657392.1	KC594740	836324894	9081129	9472534	0	47	X	X	X				X	X	gatcgattcccatttctttatcgccgtctttattgtgggtaattcccctttcccacaatttttggctaactccttgtttgtRtgagtgcattcattttgctgatgttcccgccgacgatgtacgtatggatgcgttaatggtcgattatcccacgcaRccgtatgccacgaacttggctctatttacYtgccgtgttatgacgctgttggacccgcgctcgcgtaaattgcccgggcaccctgYgacttttcccgtgtctgtcgcMcgctgccgaatacggacggactcgYgctgcccacgtattttcccggcctccYtctttgttatgaaccctaacccggggcccgagaaccgtWccccattcgctaatgcc[a/t]tgctggtatttcccactata…
12	s75196	s75196.1	KC594738	836367567	50527466	50565416	41	51	X	X		X					aattgtttggcccctcccgtctcYcctacatatgccaaacgcccccgcccNNNNNNNNNNNNNNNNNNNNNNNNNNNNNNNNNNNNNNNNNNNNNNNNNNNNNNNNNNNNNNNNNNNNNNNNNNNNNNNNNNNNNNNNNNNNNNNNNNNNNNNNNNNNNNNNNNNNNNNNNNNNNNNNNNNNNNNNNNNNNNNNNNNNNNNNNNNNNNNNNNNNNNNNNNtatcaatctggggccggcgcattgcgaccattgtaaccgttaccgtggcggggcaNNNNNNNNNNNNNNNNNNNNNNNNNNNNNNNNNNNNNNNNNNNNNNNNNNNNNNNNNNNNNNNNNNNNNNNNNNNNNNNNNNNNNNNNNNNNNNNNNNNNNNNNNNNNNNNNNNgggctgatgc…
12	DU310703	DU310703_497.1	KC594729	836318906	75264606	75121332	24.6	44	X	X	X		X	X	X	X	cacacgtcaYgattccaacactttaacccatgttttcctttttgatctccatttacctatcgatttccgatacgtRctgaacggccgtcggcggacgtaacccgacatgcccctggacgggccctcgctcatcccagcccgatgctcccgccccacaaaRtgctgactttccgatccgtaccgactcacccaccacaatatggcRcgctacgccccccctcagttacgtgattacaccaattgccatatgatactacgacctaccctatgtccccaagtatgcNNNNNNaaacgctgatgatgttgtRggactggtgttgtatccgcggcgtgctccctaccgatgcgtatgggcgataaRgattgaRatttaaRtggacatggcacaRaagcggtggc…
13	DU175804	DU175804_598.1	KC594720	836318744	12509600	12579951	0	58	X	X		X		X			ctcctggtcgaattcgccgccaacgcccaatatgtgacttacataatggStgtgtttgccactacctcgaaRgcgcNatgtatKtaSMctgttMccttgttgtatgctgacgccttgattaacatgttcaaatacctgcgtcRgctgNNNNNNNNNNNtccatagtgcaccgttcccaacacacaccgcacYgtgatcacaatacgtggggcggccatactgtgcacccaRaaaattcccaVtccaNNNNNNNNNNNNNNNNNNNNNNtgcggaacgttgatttaatccctcgtcaa[c/g]tactttctgcgccgatgatacttgaacgctcatatctgcgacRatcgtggtacatttgcccggcaattaatcccYggcgcgtatggtggtggaaaaa…
13	OAR13_26732874	OAR13_26732874.1	KC594741	836326023	24176702	24150509	11.6	38	X						X	X	gatgcatgcctgtgcctggctccattatcccgacccaccattgccaccRScgcccYcgcgatcgcgctagcggcattcgacttcgggcctacgacacgYtggtttaacttgttttacttacRcccaaaRcgtcatattctgactttggtgcacattcttctcgtgtgatatggctttgaccactgtctaatggttttcatgtttttcgactttgtacgtttttatgtcacaacgccattacgctggccgcactttattgcgcgtatgatgtttattgcgaattctatgtattgtcgaggttatgtttgtaatggggttctccgatRtccacagttcctaatgata[a/t]gtgccgtaattgaatgacacacgaatcacgatcccaccctgatgYtgat…
13	DU411403	DU411403_398.1	KC594735	836319033	41314403	41314389	17.1	49	X	X	X		X	X	X	X	gtgggtttattaataccctaaaactacacgtgattcggRcctgtaRataaatatataaatgcggatgttgccgctggtgctgcgccctggggcaRcaatggcNNNNNaccgYgtgggcccSgggggcgYggacggRcactgccggtgatgaaRtgtaattttatcagtgaKtaatacatttaYgaacctaagaRcggaaattaaagtgctttgtcgctcttgccctaacaaccgccttggtgcYtcgacactaatacacatacacaRgtacgcccggggcaRggccaaccgtgtgattattaaaactggcagaRgccgacggatggtgtgacc[a/t]gcacgggtgtggcccNagctggctacgaaacgacgggcaacKccgggcgtgggcRggtgcg…
13	DU452456	DU452456_526.1	KC594709	836319096	52140114	52140161	10.8	46	X					X			acgccaacgacgtgcggcaaaRatcccgaccatctttacccgaRtttcgcgtgcactgtagctaaacttccggcgtgcatggaatgatcgcgaccgacttccttacatttggaatctttatcccctgccactacaattaccctgtcgccttttgtacatcttgcgcttaatacgMgctcttcctttgatccacatgcccgaccattatScccacgcgaccacataRtcctttgtgttcccgRtggaataatcaaccatcNNattatcggtgcatttcgagggctacgacataccgtggctggtgcagcattacgggcatagggacttgtactggtgtcggcggt[c/g]taaaacaatactatggatttacgggcgaacatgccgacgcacccgacgta…
13	DU462820	DU462820_330.1	KC594711	836319110	75495797	75619811	23.5	38	X	X	X						ttattgtacccatgaaactaaccggttacgttatggattatttcttctgtgtttttattgttactttgccatactgcttcattatttacaaccgaatatcgtatgatatgaaacgattggacattggcctcacaacacggctgatctctctccac[c/a]cttgtttacKtcgccatcgtattaatccatcggtcgtgcgactaattttcatggcttgtRatgcctttctgacgtgtgataYgcgcatcctccatttatgcgtcatttgtgggagttacgtccctgttgtttccttgtcgcataatacggattgcgcgacggctcggcggccacaattcccgtccgtgaatgatttcgatgtcatgtggactcagggactatgaaaYcaaaataaaaat…
14	DU231335	DU231335_636.1	KC594725	836318806	3015550	3047261	0	44	X	X		X					tcatacggactattgttaNNNNNNNNNaagcatttatgttggtRccgtgcccacgtggcaagtttttacgatggtattgttacatgctaacagtactggccgccgggccccgatgcgtgYcgacattcgtgttMtgccacgctttatgtScctcgcacccactttgatcacaattactcgttaatactcgccccttgtactaacRtttccttacgttgatttcattNNNNgtgtttatggcatcatRccaatttcaatgccggcccatccYgccccttggaatacccatgccgagctaaatgaattgacRtgccccacccgggcatgtttcccggcccgttggaacccctgccatattaccctactat[c/g]atttatctacggcctccactagtttc…
14	OAR14_19986506	OAR14_19986506.1	KC594742	836326730	19268331	19579447	16.5	45	X								ttccctcacggacacaRtcacatacccacacggacgccattccgtgcgctacacgtRtcattcccaaaacNNNNNNNNNNNNNNNNNNNNNNNNNNNNNNNNNNNNNNNNNNNNNNNNNccgatgtccgtatttttcYatggtatatgccactttactaaaaccatattattagtgccctttatgaattacattacttaacattacgtgaactcataccacataacgggatgaaatataataRgatgattatatRtgataaccccccctaaaccctctactactgtacgtgcgtggtcccgttccttgacccgatacttattacccataKtactacattataggctaacctgtatgaattatcgcaatttatgactttggttggccccatccgatgatt…
14	DU462008	DU462008_263.1	KC594710	836319109	44635314	44825713	25.2	39	X	X	X		X	X	X	X	gtaataaaatgcccaacttcttttaacttgaatgtgctgatttcttgaatatacccgcaatctgtcatgactgaataaatttYatattcYttatacacgggccgatacgcgtctttaaatgtggcgaccaccgacatgcccattatacgccgctgcgaccgatgatggactaatMtatYttacggtMcgcgaatatcgacgggccgcacaaaacgatatgcatgacRatgtatgacctRatgtgtacgtgtggtYcaatcaatcRtattgatgcctaatttttactcctgtgggctggtccatcgttggtccatcccgtctgaatcgataacgcctcacgccccacatttatctgtatgRttattRcccaactacacactgtgccaaa[c/a]cccgta…
14	DU223894	DU223894_556.1	KC594724	836318801	57524157	57922535	13.1	44	X	X		X	X	X	X	X	caacgctctgcgggcgctgcgtttctgcatatcggtaatgcgcgccttacacgaccgaaccgcggKaMaaccgcgcggttcgccaaccgggcggttggtctaccggatcgccaacggacgcgccctataacgtctaacgggttacggtatttctccgtgctaatgggtgccgtgatatgggYtaYagcggatgcgcgtYgcttggtaccttacgcaaccgctgcgacggcttatggtgcgatatatgcggttgtacttgccgcggtgggaatgtgccgtcgccaatgcgctt[a/t]tgtccccatgatgctataccggccggtggtactttcgtgacggtgatacacggcatggatggtgtgcgttaccggcaaYggcggatgaatgataatacgcac…
15	DU464373	DU464373_638.1	KC594712	836319116	2344419	2412121	0	55	X	X	X		X	X	X	X	ttgaatcccttcacgcctccgcactgttMtttacRYttgatggacctgtcccttcttgacatatctcctttgttacgcKtctctgggcccactgaccctctattctcccgccttccattatttttRataccttattactcacactcgactttggtWgacacgttactatcgtgcccctactYcttttctcatgttgcattacttatcctgcttca[a/t]tttggRgacatatgcccttcatgtgccgcatggggaccattccctgtacgcgcccctctacgtttcggcccctRctgcgatMttttctcccctctatccacagccgcctcgWtgcaacttcccttcttcatttcctttggtNNNNNNNgtgttatctgcccttatatcttYgtttatgt…
15	s73229	s73229.1	KC594708	836367188	25750529	25604208	23.2	51	X	X		X					aagatggtgtttgcatgYggatatgggaaaactacttatgaacattgcctctttaacgtacggctttcgtacatgacactatttgcgcgtaatatcctacgcgcccttccStatactacgcacScggccttcctatttgttcgtgttgtYgtacgtatccatttgaattaattggtKaacgccgcgcgggctgtaaacggcgggcgaacatgaacaacaaKaaccgggaatacatggggcactatggggattScaaacgcggctcgcgcatggataYtaataatgacacacga[c/g]acagtcgttaaaatgcggcgttatggaattgggttgcgacatgcgacgtgatgtgttgcgtgcatcacctctgagcgtcgtgtcctgttggacgccgcgcc…
15	DU352764	DU352764_273.1	KC594732	836318954	50823912	50813916	25.2	52	X	X		X			X		gRactgcctgtcgcgccacaccttcgctccaacgcggtaatgcgtggaaccaaacgcgRcttccgccggccggctccctgggactgccctgctcgtccatccgaacggcccctggcgattgtcgattgacgatggattgacccgggatcactcYgatctccacccgtgtttggtatttcttacgccgcaacacgcgccaatactttctcctcgttctYcgcccgttccatgctgcacctgtggccccacgctttccc[a/t]ggcgcatgggcgccgcttcgccgctctgcgccacatcccgacctccttcggctcttcatgacaacctgaccgtgccctgtcctgccgtacggcctNNNNNNNNNNNNtcccaRgtcgacgagggcgaccaccaatca…
15	DU301502	DU301502_402.1	KC594728	836318895	73707002	73444713	22.6	41	X	X	X		X	X	X	X	aaactggattgcctcctatacgcggaaaatttNNNNgttattacttatgtgtttatgggactcgacgcggaacgcgttaccgttactgtatcggttcgaatattNNNNNNNNNNNNNNNNNNNNNNNNNNNNNNNNNNNNNNNNNNNNNNNNNNNNNNNNNNNNNNNNNNNNNNNNNNNNNNNNNNNNNNNNNNNNNNNNNNNNNNNNNNNNNNNNNNNNNNNNNNNNNNNNNNNNNNNNNNNNNNNNNNNNNNNNNNNNNNNNNNNNNNNNNNNNNNNNNNNNNNNNNNNNNNNNNNNNNNNNNNNNNNNNNNNNNNNNNNNNacggcgctatttaagcaaacggacatgccaaagactataatgtggataatgacttggacggagggttatttcaac…
16	s37320	s37320.1	KC594745	836359839	20639030	20451206	0	52	X	X		X			X	X	cgattggaatacacccgaaagggcgcggtagggctggatgtScaaaaatacacacaRaataaccgacaaSacgaggggNgaaaccggtatattataaacgtgatttgaatttatgacgatatgatggYattccattattattgtatttKtgtattataccagtttaatacatgatgcttaWYtaMcagtttaatacatgatgcNNNNNNNNcaRttttaacatagacctaatgcggccgggtatggatggaacaaaccttctactactatatatttgactcgcgatattggtgaccggaYgactYgacggtaaacggaaacaatgacccatgctcaattttgtgatgRccacggtactgtgcattgccacatgaaccaaatc[a/t]Yggccttcatga…
16	s51543	s51543.1	KC594747	836362733	31711287	31472581	11	46	X	X		X					agttacgcggctaccgtataaaaccgacSaacggaatactgattaatgggcttgatatatgcataaatgaggacatgattggaacgggattatatgatttaatggttaaaaccatatata[c/g]ctttgggctatctctattgcgattacttttggaatgggctttctgctggcgttttcgcattgatcaaatgcatgcattacggtgaaaaacggcctttataaattatgaaataatccttacgYgtcgcgggcgRcgggcctatgcacaccctgaaccgtgtcgYacggatatcttttggcttcactaaaatctctaacacacgtgggattgcctaccatgtattgtattcccgtaacgcgcatttctatgtttcgctacgctcctcccgttgttc…
16	OAR16_36737603	OAR16_36737603.1	KC594743	836328599	34024199	33792622	2.3	55	X	X	X				X	X	accctaattgccgcaatgNNNNNNNNNNNNNNNNNNNNNNNNNNNNNNNNNNNNNNNNNNNNNNNNNNNNNNNNNNNNNNNNNNNNNNNNNNNNNNNNNNNNNNNNNNNNNNNNNNNNNNNNNNNNNNNNNNNNNNNNNNNNgccgcMatgcgggtcggttcccaaatgaaataata[a/t]caacgaaatgcacactcacaaacataactggcgctgtacctccttggtttatctaaacgatcgcaggcactgctgttggcattggattataacttcctccgtcctccactgccacttcNNNNNNNNNNNNNNNNNNNNNNNNNNNNNNNNNNNNNNNNNNNNNNNNNNNNNNNNNNNNNNNNNNNNNNNNNNNNNNNNNNNNNNNNNNNNNNNNNNN…
16	OAR16_64456388	OAR16_64456388.1	KC594744	836329007	59445520	59159427	25.4	49	X	X	X						tYgacttgaacttccgNNNNNNNNgYtgcatatYtccccctgtttatacgtgtagcggcccacgatgtacatacRtccctRtgtattttatcttcatgcgttttgctcgcctgcctKWMttttgtttgcccgtgttttgccccgatgaatttgatgtccaactgtgcggccctcttccgtttccttttcctgtcttaatgcgggccatggccgattttgactttatgacatttatcttttaatttattcctctcgtgacggtaatgtctttccgtYtSaaatRgggcatgaRgtacaRtccttacctttccaccctctttgtatcgtggttcgtttctaccgatatRtcatccctgtcccggtccgtcgcgtcttttctcctgctcctccgacttgccg…
17	DU206327	DU206327_107.1	KC594723	836318782	14374291	14335894	0	51	X				X	X	X	X	cttctatttgatacactgatcaYtatgcgtgctttatggcctgcgcatgcatactggattctgcatccgtttggtcgtcctttaatatcccccggctccttatcacgtYtcttatccacacttctgtcccacttatgccctctttcgtcctctcaatgtgggtacccgctgtcttgcattactgtcttgtgttggtacccccgttactttgcgttttataatcacctgggtctggcccccctaacccaaccattttttgaacgaaaRctRtctctctgtttgtaattaYtRgtccctttcgtcacccgggcgccYtacaatcaatctacattcgggtccatttcatcccggcggatgccgMtttacatgtcttactggtgctaaacccgcRtggatcgc…
17	DU378819	DU378819_632.1	KC594733	836318988	22308832	22259322	7.9	51	X					X	X	X	ccacggcttaaaactcgtgtcaccttatgtcattggactaccgttcctccctccctgacaccgccccttctacactgcctgcgtgccccctgcccccgcgcacttttcccccgacgcacttgtccttccgcacatttcactgccgcactccttttgccctgttatacacKctgtgtcctcctcttccgttaaaacggaactcatgRtttccgctgatcacttttcWaactctttgtctaaccctctcctgaYgcatcgcctctgatgttataccgcccStttaatactttgggggcttttttcttttcctctattactcatgatacgtggccc[a/t]gtctttttattacgtgaccccatttctgtataaatRccacaaggaatactggggacaatta…
17	DU511222	DU511222_139.1	KC594750	836319185	27447234	27375270	5.1	47	X				X	X	X	X	taaatttgcggattttaaatttgccgctttccactaccatttaaattacctcatttctattttccattggccttataacgtctcttacaNNNNNNNNNNNNNNNNNNNNNNNNNNNNNNNNNNNNNNNNNNNNNNNNNNNNNNNNNNNNNNNNNNNNNNNNNNNNNNNNNNNcataacctccattgggctttatatgaactaatgttatgatgaaacataacttttcaattaccggcgcgcccgtgataattcattgatcggttacggggaaacgcttccggtttggccaaNcacgcctgttggttcaggtttgcaattaatctataatggcgtatggcgctctcccactggatggcccttcatgatctttactgcccgtcccctactatatta[g/t]…
17	DU300156	DU300156_445.1	KC594772	836318892	38049526	37956511	10.6	44	X	X	X			X	X	X	cctatataactcttatgcWatactccgcatNNNNNNNNNNNNNNNNNNNNNNNNNNNNNNNNNNNNNNNNNNNNNNNNNNNNNNNNNNNNNNNNNNNNNNNNNNNNNNNNNNNNNNNNNNtYRcctcacctcactctctcYgctccctcgactacttctttcttctgtgtcctccttgcatgaactgacttgYattttgctcccttgatttttatKacttgaatatctcccYccctccgYctgtctatttacYcaatctgttactatWgttttataccataccatgacgcttcttttctgcgccgcctcctcttcYctattaccgRtgtctaccctatgtaccccttctgctccccttctg[c/g]tccgctgatctcgtgggcaatatcaaacatgcc…
17	DU463532	DU463532_137.1	KC594783	836319112	55968672	55644242	17.7	55	X	X	X		X	X	X	X	tttgaacccttcccgtacgttaacaattccccttaaaatatgaccctgatttgcccgctggactttccatgctactccactaagacgcYtatacggacggatatttaatatcattgatactaRatgatgcttcataccgctctttttctgtcccacgccccacgataaaRaccccttcgcaaactatcaataaaacataaatgattgtaatatgattaacgaatattggcgatgaaaagaacaYtatgcggatcctacgtggccggtatctgaatatgatgcgataaacggcgaaacacaggatgccatggcatggacgcatatggcgcggatgtagtatggggaactggcggatgacgcgcccgcggacccgatatgacaattatgtaaataataatt…
17	DU522113	DU522113_438.1	KC594753	836319197	71402981	70960176	15.3	42	X	X		X					atatgcgatgcgttttgacggcagcggtgcacgccgcKagttaacgacggcgcYggaccgcgatNNNggcaaccgagataccYccggatgccgcgcggagggggaNNcggggggRaRtggttcgtgcacaaccgatcacgcacgctatgcaagtScgtcaaggaNNNNNNNNNNNNNNNNNNNggacttggcggcYttacccttgtgaacgggcggggacRtccatatgcgaRgcttccacYtttcgcccgcacggacggcgacccaatacgggtttccaaNNNNNNNNNNNNgcacggcaccacctgcggctgtgcggcccggtacggcccccacactatgaaatattttaatgtggcagcctgt[a/t]atttcacgcgatcaagagttataataag…
18	DU492379	DU492379_209.1	KC594748	836319157	3911391	3953149	0	46	X				X	X	X	X	tggattgYctttatcgcaNNNNNNNNcttcatcctggcactttaatttgcttatgctcgttccccgtccccacccgggcaRaccacacacRcccaaccctggtctcatgcctggctcgtggaattgaaccgcatgccYtaactgaggaacaaaacgaSaaatgaaacatgtgttgtggtcctgtgcgagaaaatgcaattgattccggaNNNNNNtggtttgataatggatgcaataccgcgtgcaaattggataaaaacacggatacaYctccctgacgcctgaacgatgacgatgacaccattaaaactggctgcgacataatgaaagatgctcttataacgatgtgcgtcatgcattggggtctgcatgatgtggccctgcttgtatcgaat[c/g…
18	DU325612	DU325612_517.1	KC594774	836318931	25444927	25519688	21.6	57	X	X		X	X	X	X	X	atagattcgtaaattcgcgcctccctgacgYttacttttgaatctttaccttttttttttttttgcttgacacgactctgggctaaNNNNNNNNNNNNNNNNNNNNNNNNNNNNNNNNNNNNNNNNNNNNNNNNNNNNNNNNNNNNNNNNNNNNNNNNNNNNRgtatattgaatRtatatacaatgctgcccaataattgtaattttttcctatcttgtcgacgcccaattgctccgattttattcacaatattacacggaaccaggtcccctgaatatgcattaaaatcgtatttggcaccggcgggatccgggcgaactatcaat[c/g]tgtatcggatacgtattacttaatttggctgaacgaaaataaaacaYgcYggtacgtataactggYg…
18	DU238011	DU238011_215.1	KC594766	836318814	39196608	39090405	13.6	43	X	X	X			X			tgaacttctcacgttgctgatcctgtccttcattcatcctctcccgttattcatttccccttcgcccctcgcatgcttcgcgaatctttccggatgctgKtttcccacgagtgaacRgtttggcccctgacacttttaaacgctttttacgcatRtctggccccctgacctttacccttcctacctctccaccccgatctcatgtttaaaattgattaacgttctatcgtcacggttgcactttaatgggaatgcctcccctacctcaacactgaacattcccatgggccgcatgaaccgtttttctatttggacgacatgacccgaacgcccatcatctgggcc[a/t]gttttaatcgcgcgatttatattattctcgcgccgcccgtggcgccaca…
18	DU275655	DU275655_167.1	KC594770	836318856	54617299	54520252	15.4	44	X								ccgaaccgtttaagtttattacggttatctttctgtgaccgacRttatccgccttatacgacccggcacggaaagcacatgtaaattacatccactaaattcgcgagcgcgtaatactaacttattacggactgcaaactttgccgggttaggcatatgtgctgcgtacactgactctaatatcccggatatggcaRggatgaccctgcgctgcMctgcccctgcatgccctgttacgcgtacgagcaattcgtttaattaatcttgaactatgaaacacgctacttcggttaccctacacattttgtccctccgtc[a/t]atcgcctttggggcaaataatatggattacacgaattcacggaaacgcgacgacgaccgacgatgacgggatgacga…
18	DU396708	DU396708_413.1	KC594778	836319012	67216088	67020106	12.5	49	X	X	X						aatatcctatgatccgtggacgggcacttggccgccgtgattgttttatttcggcttcgattattaccccggcctacccacttttatactaccRaccgccacggcacgtaatgacgtcaccgactatgtgctgatatgaactcgttttaacaaagatactgggccggacacMaggacggcaccYcgtcatcaatgtggagatcaaaRtcggactgccactgaatccggcgcggattccctgtacaKgacggacRgcacYgtgaccaatcMggccgggcctctgcgattccctctgRcctccaaagacttccattgcgttcctgatgcccctctacc[a/t]gcttaatttaccacgacgtcaaaatgcctacctctttgRcgcgcccccgccccgacgc…
19	DU519086	DU519086_548.1	KC594752	836319193	17191697	17236645	0	40	X	X	X						gactcgcacccttacggtcgcttaattgttacggaacgcatggggattatagacaaattgtgcgtaatcggatacgatttggaccggcccaactgcccgacaaRtaacgactgatacaagtttattttcggctctcaaatccgggcc[g/t]aatgggaatataggactatgctttaattatggtactggttataattgatgtgcactcgggtgtgttgtgctatattgtcRcccgcgtccggcaagcgtcactattacggggctgatgctgaatgaaaaacaaaacggcatcttgtgaNccgttggttctttgttgatatggtgcaatgcggttaacacaatcatKatcggtgatgatgatgataccggatacgtgcaaacggccgtagggtggatta…
19	OAR19_39888179	OAR19_39888179.1	KC594754	836331257	38156726	38035834	20.8	39	X								cgccgacaRgctgacttctttttaatcctattgcccctcYacgactattacacccgaattgccgttYattcgcattgcgccRgacgtgaaaYtgatacggtatgggatttgcgtgYatctagcggtttggaactacaatttatatgacgtaaatgacgaccatatgaccYatcatggacgaccacaacacgccctcgccaYgatatttaacccgatgatgctcacRtaatttggatgactttgcggcaactttataactaatgattgatatggttacatgtgtcgatgtggctgatgttcgMcatgaataattatcgccgtcacttatttaatttggggc[a/t]actgcatttaactgaacccgggataataRttatttacgaatgatatgttttaca…
19	DU258053	DU258053_237.1	KC594768	836318834	57064591	56831202	18.8	44	X	X	X		X	X	X	X	cggccggatgccgattgaatatRgcgccgctgatgacgcatgataggacggccgttacgtaattttcccgccgggacNNNNNNNNNNccacgctcYgacggcgcggctttcgatttgcatccatgaccaataccggacgcgtttttcgatggttctctccacgcttatggacatctattattct[c/g]tactaacgcgtgatgatgcttaacgtaaatgctgtttatacgggcgggtgggatgggccctcgttatatgtataaRcgggaatttgtcccacctgcctcctgcgctattctcgcgtacgacttgcctggtcacccctaMcgcgacgacactatttcgtcctttaacgactttatttgtcgcttttgcgctgcgctttcccaccccacggc…
20	DU216457	DU216457_129.1	KC594765	836318794	5751275	5791469	0	46	X	X	X			X			cgaatcaccacgcctgcctccaattatgggtaccgcctttatactgaccctcattgtttcccacgttttcccctcggatttcttttacgtgttctcgccttaaatacaacggatcatattactcctgcgtcatWRgttgggcttgggtRctggaatggtcttgcgaaattccggatgcgcacggttgaacctctctgttatgctttgcgtacgtgggcctaccccgtgttgtcgttaaWacgctgttaWgtaacacgtaRtatgggaccccStgatgYgcatacttttgattgtgtgtttgccggRacaatgtatgtccatgctcgcccccc[a/t]RttgtgcacctacacgctgcccgtatcccgcatatgtRcacgYcgcccataatccatgatgc…
20	OAR20_18989750	OAR20_18989750.1	KC594755	836335243	18233802	18115232	12.3	52	X								gcggctgaatttatatgaMattaaatttaataataaaatgggatattatgggccggcgcgggtgtgcgSgatggcgatgggaggaRcgcgatggatttggttttattggattagtaaaaatgctgagatgcYataatgttttacaaattcatgaacYgttggaatatccctgggccagtgcaattaaacgcgcccgga[c/g]cggcacaaaacccgcccgaataaacggaaaaYcccaatataaYggataatatggatgggttatacatcccggatgacggcggtacaatcaccYgggcgttttgtggccRcgcgcgtccgttttgtgMacgaaaatYgtcgcaaaacYggtaatcagtcacacaaccgNNNNNNNNNNNNNNNNNNNNNNNNNNNNN…
20	DU183112	DU183112_480.1	KC594764	836318754	31093358	31388950	13.3	55	X	X		X	X	X	X	X	taataaacctcataNNNNNNNNNNNNNNNNNgacacgcccgctggYcttcctcttcccYgctcctaacggccccgcccgcactatataaaatactcgacaaaacacccgatRtgtgcctccccgcccctcccaatgcctttcattacccattgacactctgtttcccgaccggctctatgcggcctttgccatgaatcccctccgctttaccgattactggRtgataacggccccaactcggggcgggccggtatccgccacacttccgtggccccccgctgcacgaaactaYaacctctcaKcRcgctacgaacgctgcacccaaccaa[a/t]ttcaaacgctccctcgacattgtatgcgaccaaacgtaccacaactgatgYgacattSctggcc…
20	DU492723	DU492723_242.1	KC594749	836319161	47897747	48165709	16.8	55	X	X	X						caatgcgtccacacgcagatgggaatgaaaacggctggcccaatNNctacgctcatgaattcacccacgctgtgatggatgaccggtaaggacttaattaaacttttatatctacctccagtacataacaatgactaatcgcgactttcttgtgatacgctcccccctctctcatgaccattYttcaggtgttcccccccttaattatacgctatacccgaaactacaNNgtttttttatttactcctctaataccatttatttaatggtattaaccaaaccccacctacgcaattctgcccgacgatatgtagtYacttttacKacggaccattcgctgtataatctgcgac[a/t]gcgaatccatcacacactccagaacacacacccatttaacg…
21	OAR21_14165572	OAR21_14165572.1	KC594756	836335846	12460302	12497679	0	52	X	X	X						ggttccctacccccgcattggtgcttgcccgSctctgtcYtgctcgccccggcgcgcgggRtgtaccccgtRcgtaaacgggtgaYgcatgtttgatggctgtttgctgctgcactaaatggcgctggttcaaatgcccccgacaacggtttgactgccccaacttatcactttgtctattgacaatcccgcgaYaccgccttcgcgccgttccctgccttgttWtcacgacRcttcgKggtgcaacccctgtcgctttatggcgttatacttgttgcttaatgttcNNNNtattacattaacaggacRatgaaNNNNNNNNNNNNNNNNNNNttctcgcatgaaataattttcgtatgatataacac[a/t]tgctaacaacgtatgtatccccatat…
21	DU380983	DU380983_440.1	KC594776	836318990	28349831	28222567	15.7	46	X	X		X	X	X	X	X	agcattgttctatgacgcgtgccNNNNNNNNNNNNNNNNNNNNNNNNNNNNNNNNNNNNNNNNNNNNNNNNNNNNNNNNNNNNNNNNNNNNNNNNNNNNNNNNNNNNNNNNNNNNNNNNNNNNNNNNNNNNNNNNNNNNNNNNNNNNNNNNNNNNNNNNNNNNNNNNNNNNNNNNNNNNNNNNNNNNNNNNNNNNNNNNNNNNNNNNNcggcgaacggtgttcctggaKStggttacgctccacgcgatattgaaattgccttcggcaacgacacattaccgttRtRtacgagaattgtgcgcccaaacgcatccgtcctaactttaattcccataaacccatggattcttatgtcgtgggcgtctgtttctcttcgccgttccggttttctttYactg…
21	DU245518	DU245518_579.1	KC594767	836318823	33970024	33818529	5.6	46	X	X		X					actgtctgaatatgtctgtgtcactgtgtgttttccaccgcgcttMtctttatttatgcccccgggtatccccggYgacacggcaaacgcccgcttactcttgaaaattatctggtaatRtggttactacccacgtgcatgSccggccaaccgtatatctaccaaaaacgtattcacccgccccctgcgccccataattcccctctccatgctgctacgcccccggcctccatatcggcgtcccgacacgaattgtRtctcacttccctcttttgtcgcggctggcccgtgccgtccattctccctactaattttgccgccacggacYgaccctatgcgacatgatatgttacatcccaccgcggcgttataaacaaacgcattcRgcggcctgcMgtg…
21	DU383863	DU383863_376.1	KC594777	836319001	38168744	39815659	6	46	X	X	X		X	X	X	X	gtataacccataaactacgggacgtgcggaatacggatcattggcccgcgcgcggtcaacattgcacttaatgcgatgaactggggatcatgtaccggatttgggttgcggacgggggcggggccgtctcaccccggacccggcgggtatgcatggatggggactttttgRgggggcgggtggtgtacactgcgaacatgatgggattataactgcgatgattacYggaatgttggcacacatgccgtataactaaaaatgcggcgaa[c/g]aacgtacatgtaatggcgatgcgtgatgattgtgtcggaacgacgggatacggaccgtacYcgcggggacgYggtggaaacgtacggaccctttatgcgccccgatgtgagaataaacgcccgcga…
22	OAR22_1023592	OAR22_1023592.1	KC594757	836336253	555092	546900	0	49	X	X		X			X	X	atatgtaactcattgaatatttacgaatggttaaaatccctcctaatttgtcccaatattgacggaacggatacgcgatgccgcggatRttttatggcgcctatggRRcccgtgatatttttatttaatttgttcatatgcgctgtgctgactttatgtttttattgttatgtctaccccatcgaaattggccccYcgtaacctccttaYttactgatcccctgtccctgtctatcataatttttcctgggYgtgcgcaaattccgcaccccaRctccctgcttatgYctcgcgttaaccgaccYtgcgtgggRacctatttatgggtgaatgcccggcggtcYcaaacagtgaatatgccctgactaaaRacggtggaatgatggtggtgcggttgat…
22	DU413316	DU413316_575.1	KC594780	836319036	13145265	13089948	12.5	52	X	X	X		X	X	X	X	aacaatcgtttgtacgatcttatggScgtgtttttgaaccgacgcctaacgcgatgcacgcacatgtgatctttattacttcccgccctaaaRRaatttggcgtgttttcttccaatttcccccctccactcccacaactgatatttgggccacgttttgcccggcatRttgctacacgtttRcggttttactacacgacgtggtcgattttgacgcgctctcggRaccatctcccgattgctacccctctttcctccactctacaatggtccctcggctttttcggaaatgtacgcctttggtcctactcgacagttatctaacctcgcccgtatttgccgcgacccgttccgtaccccgtgcccacccgcactgccctccatccac[a/t]attgct…
22	OAR22_40609932	OAR22_40609932.1	KC594758	836336612	36028350	35875435	22.8	50	X	X	X						tttcccgtcccggcccacaacttttttatggcattttcaatacccgcgactgtgggaccacggtcctgaatttgccaattgttactttctccgctgRgcaccgcaaataccgatatttgtttccctccgccttatcttaaWctactccacaccactgacggcgtgcgccccccggccgtgttcgtgcttaaattatggattcccctgccccgctctgacacattcgcgaYtatggcccgacgccacgMcttccccttttctataacacgaaccctgtttttcWgtaccaacgtacgctttcgcaYtttttacgggaRcgggttcttttacacggctctccactacaactatcccttaacggtgttttcatccacttYt[a/t]cttctcacacccgacc…
23	DU302760	DU302760_528.1	KC594773	836318897	11635252	11553748	0	57	X	X	X		X	X	X	X	aacacgggccgatMcctatcaccggcataaccccggtcttcctgtatgtRcggttcctgcaaaccctaaacacgtcccctgctgtcgacacttgtccttttatggcattccccgctcggtacaccattgaccatgctcctattatattacgacacggttatgggccctctgaatRggtggtccctttatttacccgYcatcaccacggccctctaccctgccctttcccccggccccttttgacggtcctccccctgatttctgctgacaacatRgtcttccctgtccgcccataccacttacgccccatcacatcacgcgcaatgct[a/t]tcctttttacccctccttttgactgcgatgatttttgcgttggaccccgaaacgatcttgRccact…
23	OAR23_37250725	OAR23_37250725.1	KC594759	836337188	35458838	35289846	23.7	51	X	X		X					ggattttggactccgtatacgtcaaattgcttacggtRtttcatctttttgggtcactgttggacgacgggacaatgactgtaaatgcccgtgccgcggataaatctcttttgttgattcgtcaatggtaaacgaaatggttcgacgtactcgcacgaccgctggaccttttggtgcaccaccgctgatcgtccgtggctggggtgtggtggtggRgcgggggggcgtggtgcgttgYcacggcggatcttgtgtRacgtatgaccccccttactgccc[a/t]gcgcgtacatStctgcgacactcgtgggaccctgtacgggtggaatacgcctctgcttgttgacttcactaattSgcggtcttccactctgacgcattacgtgttcctggcgcgc…
23	DU258149	DU258149_149.1	KC594769	836318835	53123870	52766006	17.5	44	X	X	X						aatgtcggattgtgccttaccatatacttaaccctctctccgaatgtgtccNNNNNctcactgattttactgcgtctacacttRatcgtgattatacattattccctctggNNNcgcYttgtttgaccgtaattggcgctgacgcgctaacacgcgatcaattgcgtgcaaagttttatcaaacaccctatggcttttgattctaatgttggtggctaccccYatccggRgaaacgtgggacgattctatattcgttacgcctttgcat[a/g]tcgggagcgccgcataaccttccccRgccctatttttYttgcaRattttaYgcgYgttcctttttattctNNNNNNNNNatttgtgactgtcaatgcaatcgcgctttacccggcccgcactcat…
24	CZ920359	CZ920359_258.1	KC594763	836318732	3187649	3289259	0	42	X	X		X	X		X	X	tgcgggggcaccccgacgtgtacgggtcggtgcagaaatgagggggcaaaatgagtggagcgacgggatacagtcaatgtatgggacacgggcgcagtcgcgacgacgacgacggggaaaggaaaagcagcacgtggaacgggcggcaagactaacggcgatgcgatggacgccgttgacgtcttgacaacaggaggtacgacaggaagcgaaagtgccacaggtggcatgcccagcggggccgggtagtgcggcaaaacctgagaaacaacgaataaaataactgtgggccaaaagcgcgacgctgcacacatagattcaatgtaattatgtgcccacgccacaaatacgttacgggcacgctactcccaactgggcttccttccgttaaacacgttt…
24	OAR24_17892863	OAR24_17892863.1	KC594760	836337567	16418127	16310285	13	50	X	X	X					X	ttaacattatcggcctaagaaaccccggcctcccccaattacactcccgcacactgcctcctgaaacggcccaccccctcgtaaccctgaatctaccttggtccctgcctcccacccctgtgctctctaactcacctggcctcatattacgtcctccccctggctgcgatcatcctcacacaccaccactcggagacaattcggatccctgcccgccgaacgctcccccgcaactcactttctgcttaactttcactgcccggcaacgcccccccctccctttctcgcgcactcacgtcccttcgtgtgttgaatggcgatcccgctggtcgtggcgcttgccttaccctgcgacacgcggcttgtgggcgtgggtgctggcttctcgcgcaggttgac…
24	OAR24_19994470	OAR24_19994470.1	KC594761	836337581	18388218	18272045	2	56	X							X	ggttatgtttcacatgtaatttccgtttacgtaaacgacacttgtatggttataaaccaaatatgtaccgtacacatttcttatgacatacctcgattcaactcaccaacatcacgtcacgaacgtatcccgactttgattcccgcttgaatgggcggaacgcacgccctgacggtcaacttttataattcgtgtattgtttatcgcctttttgccttttgactctgctaaactcgccccgtctacgcttgcccaactttgccatggccaactgccacccctcctatgctccccacacgacactactaatttgttccgaacttgcaatttcatgttatacctctacctgcattcgtattgtgcccctcggttcctcaaatggcgatgttcgttttaact…
24	DU452167	DU452167_477.1	KC594782	836319095	20839746	20687733	2.4	58	X								tctatcccccggcccccccgactttactattccctttttgcccggcgcctccgagactcataaccggcccctccccggacgggcctccttcggatataccctatacttttcacaattgtgatttctctatgttatattcccctgtttttgaaaaaaaaagaaaacatttttttggtagtctgacccattatcatacgtNNNNNNNNNNNNNNNNNNNNNNNNNNNNNNNNNNNNNNNNNNNNNNNNNNNNNNNNNNNNNNNNNNNNNNNNNNNNNNNNNNNNNNNNNNNNNNNNNNNNNNNNNNNNNNNNNNNNNNNNNNNNNNNNNNNNNNNNNNNNNNNNNNNNNNNNNNNNNNNNNNNNNNNNNNNNNNNNNNNNNNNNNNNNNNNNNNNNNNNNN…
24	s32325	s32325.1	KC594790	836358797	26358368	26210836	5.5	44	X							X	cgtgggtacgaggacacgggatgggatgttaacggatgcgcagcgggggtggtaaaatataaaatgtaatgctcaatataagatattacggcctaaacgattaaaggcggataacgcatatgggagaaacgaaaaatcatacgaagaattaatggcgatgacgaaagggaacgacggatacggctcaaacgacgacgacaaatacgactaatttgaatagacattaataaccgggggaaaattaaacatgaaatcaaatgggaatggcgattcaatggctgtgggataacccaacctgtcatgcgaatttgatccgaaaaatgaataaataaaactattaacgttaaattaaaaacggaatgttgaaaacataaacaaaaatatggattacccgatatg…
24	DU328546	DU328546_113.1	KC594775	836318935	33887263	33740824	7.5	51	X	X		X					gtaaatgccaattcgtttatttgtatgtccggcgctacaattgatgggatgtgtcttaaccctcgcNNNNNNNNNNNNNNNNNNNNNNNNNNNNNNNNNNNNNNNNNNNNNNNNNNNNNNNNNNNNNNNNNNNNNNNNNNNNNNNNNNNNNNNNNNNNNNNNNNNNNNNNNNNNNNNNNNNNNNNNNNNNNNNNNNNNNNNNNNNNNNNNNNNNNNNNNNNNNNNNNNNNNNNNNNNNNNNNNNNNNNNNNNNNNNNNNNNNNNNNNNNNNNNNNNNNNNNNtcgtttcctgattcctccctggacgatgatgatttgaacccccctccatacgcactttccataattacttcatcgactctgcgggccccacgtacgtcgcatgctttacaaacgacc…
24	OAR24_44850918	OAR24_44850918.1	KC594762	836337760	41663185	42027686	8.3	49	X	X	X						aatgttcgacgcagggagtacttcgtggtatacgcgaattatggaaMcgYacggtggaagaatgctgcgggcgtggatgggcRgcgcccRtgggacgataaaccgggttttattgtcgccccccacgacgcctaccggtggcgcgagtgtgggctacgcgttttacgctgtgcgcaaaagttgttgca[a/t]atgtcgccgcggttagaaacacggggcgggccttgattcatgaYgaggcggaaaatgScgtacgcgaatgtcgcggatagggttaYaacatgtcgggggcgcggggagggtaagtgaggccattatgtccgatacgtgcgaactagggcctacgacggggcgtggcgggtgtgttggcggtatgcgcgSatgtgcggggcgcggct…
25	DU512685	DU512685_259.1	KC594751	836319187	1240392	1257182	0	53	X	X	X		X	X	X	X	accgtatRcggcaagtgcYgcgtgcactgatattgYtgggtgctgttgggtgctgtcYattgccgtacccaactcccaacgctgYcggctggccacatgggggcacgccgcttataacattatgatgcctaacatacccggtttacggatttccgtgccgcccgtggcgcta[a/t]gtgacggttgctttatgatattacaaatacaataataaatgggctttatgtttatattttatccttattaatctctagatgtgMttccaaRtaacaatcctttcctctttacgatgcccYRgtagggccYctcaKttggttattgtgtttaccggctcacactRgatacgattatatatcgcccgtaattgtgctgcgcccttccggcaccccctaacgatc…
25	DU405213	DU405213_575.1	KC594779	836319024	20397375	21525255	20.3	48	X	X		X		X	X	X	aactatgacgctaactataccSatatcccctRtataccgttatctcttgccctctttttatctggccgtccttcctctctttcttttcaccgtcatYgtacgggtctgctttgttacagttgatacctcgatttttactgcgtattactgggcccctacatctatctgtctttctctttataattgcaccttccttccaatttctattgtgcggaattctRtctcgctttaatgcctaccaccaattacaNNNNNNNcacatttggaa[a/t]ttggcccctgtcttKatcgtgtgtcgtacacccgaccctgtttcgtcgcYactgctctgccYtatYcatattatatttttatttttStcaatttcctctctgttcgttggtggggtttgcacccaa…
25	OAR25_34247335	OAR25_34247335.1	KC594784	836338159	31695188	32804278	11.3	50	X	X		X					aagatccgctgccgtcggcgcgcgcYcggccgttatgcgctggccgcggatggaaaatggccaaacgctcggcaacgcgtgctacgtatcNNNNatctaaatatacgatatttaatgRtggactgcgcgaaaccggcgcccgataatgaataRttttataccgcgcgctacgccatgtttctacggctaaaatatgcgctccctaataaccgtKaatttcgtaacacRcatactcactacccgcaacacgcNacgcgcatatcccgaaaactactttacttaatacgctggcccaccaaaaacgcgccgttacYtgctattctcMcccgccccacacgccttaccaccaccccgggttggaactcatcgtacggctttctttaaataaacc[a/t]gcg…
25	DU426825	DU426825_402.1	KC594781	836319055	42682051	43906473	11.1	44	X					X	X		cttatgatatgtggttgttcaaNNNNNNNNNNNNNNNNNNNNNNNNNNNNNNNNNNNNNNNNNNNNNNNNNNNNNNNNNNNNNNNNNNNNNNNNNNNRcaccccctaYattgtgcaaccggctggtgatctaactgtttgcctgccactctcatacctattttgtgcctgctccttgtccttattctcacctctttctcttttaccgttccgcgtcggtacRcccccgtctccgctggacgttggccccctcttttattgtttccgattaatgaacctttctatgttcgcgattaacacgatgtgggcttatacgttattatgttctgcccatgcaaacttataacggtatatgcaccgataagtggtttgcccgatccgg[a/t]gttttccttcatg…
26	s06272	s06272.1	KC594788	836353582	978506	970365	0	56	X							X	RgctgccttggtcttccccccccccccccaacgtgcctttctgtgtccctctctcaacggacacatcaatgatgggcaaaccgatcgcacccggccaattgaMtggttccgtatYcgcYtgttcatgcaaacgattttatacgcgactttggtgctgctgcctgacccccttttcgtgaaagcRtccacgaccccctgaaacgttaaaccgaYtgccgttttatgccattcctgacgttctYgtcgccgtccccgttactgaNatggtgtgRctgatcgtgctttccgctgcatgatttacgacagtggggcccatRtggccccgcgtRaatttcgtgccatYtggcggcgcaRgatacgtggctggccggtggattgatggaagattggggggcgcgg…
26	DU286106	DU286106_170.1	KC594771	836318871	3437532	3411886	2.4	46	X	X		X					gccaYaactattttatgttacgcccacttattaattctgttcacacgcgccRgaccaccgacccggacccttacacgtgcatgcgcatttcgcgtttgtatgtttactacgacccacttccgctacctgcacgccgatgcatttactatactttaaataacttttYRtatatctatacaattaaacaaaacggggtaactgcgttatgtaatgacgccgctgcKcgaccaacttatgccacaaaacgtgtgacgcgtctacggaatttactctctgcggtcgctgaccaatccgacctctttccccaaccctctgactggttctttttaaacatgcccacctgcaccaacaRttttggatcaccgcattacgaccgcgccccctcctcctgaaacgttg…
26	OAR26_6517460	OAR26_6517460.1	KC594785	836338887	5853607	5892326	2.5	50	X	X	X					X	gattacgaactcgggatcctgtttcattgactgccgccttactgtgggcgcgcccaactgtccctgtccggtctgtRggccgacattacgaacccgacagacattctcttacaMaggccaccatacaaacggcgcgcccaaatctccctgacctgagtgtggacccgccttaactacgtgacatacgatttgtctcacaYgccgccgcacacacatcacgcgWccaaatcaccctgtactgcctctgggccgYgtttacgtaccccggatccattcacttactcaccccgccctaattgtatgtcctcccactggtcccgatttatgtactaatttaattactatttggtaccaccccga[c/g]cctacacatggggaccccatcggcctaatttggt…
26	OAR26_10633898	OAR26_10633898.1	KC594786	836338356	8409271	8453404	2.6	56	X							X	gtgcacacgccatggacattgaaccccctcgRtgtgcttttcccaccacttaacccggccgccgcgccgcacgcaccttaattaaactYaaactacgcctaaYtctattcactgctcgattctacgcaatgtaccgctctatctctttatactgttccaccacRccctctgtccctgcccctcttcgcatgtacctttaaatcccacgaaatgtgtttactttgacgcttataccctaccttgggggctcacttccactttgtccttatactcactattcccgcccaacgcttaacattgttaaacgcattacctcctctccttttgacctactcgtttgggccttctaatgattgcacacgtttttaccaa[c/g]gtgctgacttcacacgcctggc…
26	OAR26_27421728	OAR26_27421728.1	KC594787	836338590	23372520	23458533	17.6	49	X	X	X						tccaccattgattggggtactctcaaccgtgctggcgatgcgcatccaattggaatgcgaaacactatatctcatttaacacatgattccacctatactatacggttctcatatcaaccgataatctcgccatccgttcactcgcattccatattcatatactgcttactgcaccgtgcgtacacgctgtaacgctgccactcactttatacacaactgtttccgtcgattcccgccgatcgccatattcccgctgtaacgctgccactcacattatacacaactctttccgtcgattcccgccgatcgccatattcctctaccgccctctcaatggctcgcgcgccgacgggtttggcttaaaccgccacccacactttccgcattactaacaaacgc…
26	s17574	s17574.1	KC594789	836355812	36792282	36783413	13.3	36	X	X		X					SggcatactgcggcacacgtatcgctaaaggcggcgaacgtgtaaacggaaacgacccaagacgaattccaagaacgcaatggaaatgaaagaaatggtgcggggcgttggaaRaggtatgYgYcagaacgtaaaRgcggaactgggcaacggcgatatgaYgtaacaacgatggaaatttgcgatgcaaagttcacgccccctgtccacggccccctctcaaaatggggctgtattccacctgacgttttatctttcgcgttatataatacacaattatatactgcccccgggggatatctgttctttgtgcgRctgacggtgcgtaactaaaaatccggcctccaagacgggattaccggNWggcggccaattttaacgccccgaaaatttcggcta…
aThis work.
bThe number of parentage SNPs shared with the USDA 163 and 109 sets, respectively.
cThe parentage SNP is denoted in brackets and red text. SNPs in adjacent sequences (i.e., "flanking SNPs") were discovered in 96 U.S. and 70 global domestic sheep and their frequencies vary widely overall and between breeds. Flanking SNPs were annotated with ambiguity codes: R, Y, C, M, W, S, H, B, V, D, N according to the International Union of Pure and Applied Chemistry (IUPAC) and the Internat…
dIndicates membership in the set.
