# Supplementary material for: SNPs for Parentage Testing and Traceability in Globally Diverse Breeds of Sheep
Source: PLoS One. 2014 Apr 16;9(4):e94851. doi: 10.1371/journal.pone.0094851 (PMC3989260; doi:10.1371/journal.pone.0094851)
Supplement: Table S2 — Statistics for allele frequency, PI, and PE for each 163 sheep parentage SNPs in breeds from around the world. (XLSX) [file pone.0094851.s003.xlsx]

## Sheet: T S2
Table S2. Statistics for allele frequency, PI, and PE for 163 sheep parentage SNPs in breeds from around the worlda.
					Summary allele frequency, PI, and PE statisticsa																																								Oar1
																																													4.4 (Mb)
																																													DU299578d
				Animals (n)	163 ISGC parentage SNPs										109 subset parentage SNPs (MP1 + MP2)c										57 subset parentage SNPs (MP1)										52 subset parentage SNPs (MP2)										KC555253e
	Clusterb		Region of prominance							1 - PE by r										1 - PE by r										1 - PE by r										1 - PE by r							Af		G
Source		Animal group			Mean	Median	SD	PI		0	0.125	0.25	0.5		Mean	Median	SD	PI		0	0.125	0.25	0.5		Mean	Median	SD	PI		0	0.125	0.25	0.5		Mean	Median	SD	PI		0	0.125	0.25	0.5		MAg	MAFh	1,1	1,2	2,2
ISGC	na	All groups	na	2915	0.332989	0.336375	0.0195575	na		na	na	na	na		0.334361	0.337048	0.0187711	na		na	na	na	na		0.334283	0.336817	0.0187962	na		na	na	na	na		0.334447	0.337415	0.0189265	na		na	na	na	na		na	0.361079	na	na	na
USMARC	na	MSDPv2.4	USA	96	0.441846	0.463542	0.0492825	2.0913e-72		1.91458e-12	7.3057e-11	2.56257e-09	2.48787e-06		0.44505	0.463542	0.0484843	1.0115e-48		1.29978e-08	1.51079e-07	9.64419e-06	0.00364835		0.448008	0.463542	0.0435481	8.36563e-26		8.08148e-05	0.000288148	0.00248702	0.0541514		0.441807	0.460938	0.0536203	1.20911e-23		0.000160834	0.000524311	0.0038778	0.0673732		g	0.479167	0.322917	0.395833	0.28125
ISGC	1	African Dorper	South Africa	21	0.318027	0.333333	0.130257	2.38661e-54		1.48439e-06	8.87294e-06	5.12427e-05	0.00155092		0.333161	0.357143	0.12657	1.05476e-37		5.96679e-05	0.000218632	0.00199523	0.0480601		0.338016	0.380952	0.133395	4.5557e-20		0.00375914	0.00793886	0.0283075	0.175778		0.327839	0.333333	0.11971	2.31525e-18		0.0158727	0.0275395	0.0704839	0.273414		a	0.47619	0.238095	0.47619	0.285714
ISGC	2	African White Dorper	South Africa	6	0.250511	0.25	0.152566	1.90107e-41		2.5401e-05	0.00011573	0.000492756	0.00750522		0.253823	0.25	0.148026	1.90221e-28		0.000433316	0.0013246	0.00827719	0.101876		0.222222	0.25	0.146329	8.50301e-14		0.00973773	0.0194779	0.0595188	0.265182		0.288462	0.333333	0.143355	2.2371e-15		0.0444986	0.068005	0.139068	0.384175		g	0.416667	0.333333	0.5	0.166667
ISGC	47	Afrikaner, Namaqua	South Africa	12	0.247606	0.291667	0.16385	4.02017e-42		0.000232017	0.000714953	0.0021486	0.0180935		0.24298	0.291667	0.167608	3.31363e-27		0.00764321	0.0147167	0.0447483	0.220166		0.227339	0.208333	0.164244	5.41147e-14		0.157895	0.201855	0.306853	0.561326		0.260125	0.291667	0.171162	6.12334e-14		0.0484068	0.0729073	0.14583	0.392224		g	0.291667	0.416667	0.583333	0
ISGC	57	Afrikaner, Ronderib	South Africa	17	0.304087	0.323529	0.137786	1.26977e-50		1.21764e-05	5.49486e-05	0.00024091	0.00426923		0.301201	0.352941	0.146205	1.44559e-33		0.000400003	0.00113938	0.00676017	0.0873396		0.282895	0.294118	0.150524	1.67362e-17		0.0170531	0.0293671	0.0740975	0.280672		0.321267	0.382353	0.140009	8.63754e-17		0.0234563	0.038798	0.0912334	0.311181		a	0.382353	0.117647	0.529412	0.352941
ISGC	3	Afshari	NW Iran	37	0.331665	0.351351	0.110427	1.70816e-58		2.11268e-07	1.60901e-06	1.18508e-05	0.000584344		0.339167	0.364865	0.111245	1.07316e-39		2.85112e-05	0.00011372	0.00121157	0.0372549		0.349863	0.364865	0.105278	1.35281e-21		0.00347314	0.00733382	0.0263538	0.168269		0.327443	0.351351	0.11734	7.93281e-19		0.00820904	0.0155062	0.0459731	0.221401		a	0.324324	0.108108	0.432432	0.459459
ISGC	4	Altamurana	Italy	24	0.363241	0.375	0.0959472	1.25408e-61		1.34606e-08	1.51145e-07	1.61811e-06	0.000162103		0.368119	0.395833	0.0945421	1.21451e-41		4.20934e-06	2.19777e-05	0.000366516	0.0210164		0.369883	0.395833	0.096943	3.6673e-22		0.00115494	0.00285888	0.013345	0.121867		0.366186	0.364583	0.0927434	3.31172e-20		0.00364464	0.00768754	0.0274646	0.172454		a	0.5	0.291667	0.416667	0.291667
ISGC	11	Bangladeshi BGE	Bangladesh	24	0.301508	0.3125	0.133826	8.1372e-55		1.11303e-08	1.31871e-07	1.47406e-06	0.000156698		0.304855	0.3125	0.12907	2.95116e-37		3.3647e-06	1.84653e-05	0.000329974	0.0202675		0.311404	0.333333	0.124155	3.09659e-20		0.00214188	0.00486865	0.0197002	0.147095		0.297676	0.3125	0.1351	9.53036e-18		0.00157091	0.00379269	0.0167497	0.137786		a	0.479167	0.291667	0.375	0.333333
ISGC	13	Barbados Blackbelly	Carribean	24	0.333206	0.354167	0.120136	1.99859e-58		1.04606e-08	1.22534e-07	1.36338e-06	0.000146109		0.328173	0.354167	0.119381	6.82986e-39		4.65282e-06	2.41538e-05	0.000396478	0.021963		0.338085	0.354167	0.104391	2.83628e-21		0.00126934	0.00308854	0.0140514	0.124538		0.317308	0.354167	0.134106	2.40804e-18		0.00366553	0.00782045	0.0282163	0.176356		a	0.354167	0.125	0.458333	0.416667
ISGC	14	Black Headed Mountain	United Kingdom	24	0.331416	0.354167	0.10889	2.6386e-58		1.86107e-08	2.00981e-07	2.0679e-06	0.000191075		0.343272	0.354167	0.102125	5.21623e-40		4.91238e-06	2.51677e-05	0.000405892	0.0221206		0.352705	0.375	0.110019	2.39981e-21		0.00151059	0.00360902	0.0158564	0.132628		0.332933	0.322917	0.0926649	2.1736e-19		0.00325196	0.00697355	0.0255979	0.166787		g	0.375	0.333333	0.583333	0.0833333
ISGC	15	Border Leicester	United Kingdom	48	0.294862	0.302083	0.132781	5.3926e-54		7.50422e-07	4.8538e-06	3.03999e-05	0.00108843		0.296923	0.302083	0.137622	4.80586e-36		0.000105601	0.00035463	0.00281204	0.0562936		0.284905	0.291667	0.152592	2.76071e-18		0.010932	0.0198965	0.0553122	0.242427		0.310096	0.333333	0.119173	1.74081e-18		0.00965977	0.0178237	0.0508394	0.232208		a	0.479167	0.229167	0.5	0.270833
ISGC	16	Boreray	St. Kilda archipelago	17	0.200582	0.176471	0.154084	8.36696e-38		0.00020532	0.000634798	0.00192195	0.0166051		0.202695	0.176471	0.155633	1.53711e-25		0.00427221	0.00881756	0.030364	0.180985		0.19395	0.147059	0.159051	3.04381e-13		0.0587168	0.0855356	0.162584	0.41115		0.212281	0.191176	0.152764	5.04996e-13		0.0727596	0.103087	0.186759	0.440194		g	0.235294	0.588235	0.352941	0.0588235
ISGC	17	Brazilian Creole	Brazil	23	0.382635	0.391304	0.0823222	6.55975e-66		5.95367e-11	1.43514e-09	3.2074e-08	1.29701e-05		0.386717	0.391304	0.0795493	1.97849e-44		1.34404e-07	1.13876e-06	4.25311e-05	0.00749184		0.399695	0.413043	0.0775975	1.1582e-23		0.000318568	0.000943129	0.00594075	0.0825844		0.372492	0.391304	0.079965	1.70825e-21		0.0004219	0.00120743	0.00715922	0.0907174		a	0.391304	0.0869565	0.608696	0.304348
ISGC	18	Bündner Oberlander Sheep	Switzerland	24	0.331416	0.354167	0.109062	1.10706e-57		2.54198e-07	1.90624e-06	1.3788e-05	0.000651169		0.33276	0.333333	0.101725	4.0593e-39		3.93723e-05	0.000150936	0.00149899	0.0414412		0.340278	0.354167	0.096225	2.72664e-21		0.00354049	0.00748702	0.0268887	0.170467		0.324519	0.333333	0.107768	1.48876e-18		0.0111206	0.0201596	0.0557482	0.243103		g	0.458333	0.291667	0.5	0.208333
ISGC	19	Castellana	Spain	23	0.388869	0.413043	0.0919315	5.71224e-63		3.19079e-09	4.36317e-08	5.65718e-07	8.188e-05		0.390055	0.391304	0.0872269	1.92755e-42		2.18438e-06	1.24865e-05	0.00024238	0.0172124		0.391304	0.391304	0.0850926	5.68659e-23		0.000641491	0.00172342	0.00922421	0.102027		0.388686	0.402174	0.0903211	3.38965e-20		0.00340516	0.0072452	0.0262765	0.168704		a	0.434783	0.130435	0.608696	0.26087
ISGC	20	Changthangi	Jammu and Kashmir	29	0.350434	0.37931	0.114477	3.25497e-60		9.31798e-09	1.10019e-07	1.23692e-06	0.000136154		0.349573	0.37931	0.113153	1.83075e-40		4.84498e-06	2.48778e-05	0.000402637	0.0220418		0.358439	0.396552	0.113469	7.87068e-22		0.0022319	0.00503519	0.0201438	0.148441		0.339854	0.353448	0.113102	2.32603e-19		0.00217078	0.00494078	0.0199882	0.148489		a	0.413793	0.241379	0.344828	0.413793
ISGC	22	Chios	Greece	23	0.318649	0.326087	0.120951	7.16274e-57		9.6675e-08	8.33726e-07	6.89175e-06	0.000417973		0.311609	0.326087	0.122867	6.93438e-38		2.48899e-05	0.000102664	0.00114451	0.0366767		0.298627	0.304348	0.12726	1.74177e-19		0.00784306	0.0149244	0.0447619	0.218745		0.32584	0.347826	0.117434	3.98123e-19		0.00317349	0.00687891	0.0255688	0.167669		g	0.5	0.217391	0.565217	0.217391
ISGC	23	Churra	Spain	120	0.377077	0.391667	0.0857975	3.2091e-65		5.7861e-09	7.12327e-08	8.40239e-07	0.000103466		0.380209	0.395833	0.0854384	5.09372e-44		2.35876e-06	1.31208e-05	0.000246376	0.0171253		0.378838	0.3875	0.0758051	1.80602e-23		0.00116944	0.00285601	0.0131475	0.119863		0.381712	0.4125	0.0956245	2.82042e-21		0.002017	0.0045941	0.0187394	0.142874		a	0.445833	0.2	0.491667	0.308333
ISGC	24	Comisana	Italy	24	0.36273	0.375	0.0935062	8.57695e-61		9.45214e-08	8.13311e-07	6.71944e-06	0.000408956		0.357607	0.375	0.0921509	1.74195e-40		2.90028e-05	0.000116244	0.00124195	0.0379217		0.354167	0.354167	0.0956326	2.62699e-21		0.00441821	0.0090726	0.0309911	0.182755		0.361378	0.375	0.0889531	6.63098e-20		0.00656437	0.0128126	0.0400746	0.2075		a	0.229167	0	0.458333	0.541667
ISGC	5	Coopworth, Australian	Australia	19	0.367452	0.394737	0.0948329	1.27009e-59		6.22074e-08	5.73155e-07	5.04206e-06	0.000342891		0.366248	0.368421	0.0933245	6.42764e-40		2.74131e-05	0.000111231	0.00120891	0.0375564		0.350877	0.368421	0.0944038	1.03263e-20		0.00465526	0.00955447	0.0324399	0.18776		0.383097	0.394737	0.0900234	6.22453e-20		0.00588864	0.0116418	0.0372661	0.200023		g	0.473684	0.263158	0.526316	0.210526
ISGC	25	Cyprus Fat Tail	Cyprus	30	0.310736	0.333333	0.126479	8.93955e-55		3.57882e-06	1.87447e-05	9.55431e-05	0.00229732		0.316055	0.35	0.13178	9.8555e-37		0.000195486	0.000603763	0.00415661	0.0680543		0.319298	0.333333	0.124515	5.97169e-20		0.00965388	0.0178276	0.0508874	0.232407		0.3125	0.35	0.14045	1.65037e-17		0.0202494	0.0338667	0.0816826	0.292823		g	0.433333	0.3	0.533333	0.166667
ISGC	26	Deccani	India	24	0.326254	0.354167	0.119892	6.0708e-57		1.42617e-07	1.1664e-06	9.15787e-06	0.000503073		0.330583	0.354167	0.126264	9.68904e-38		5.82166e-05	0.00021329	0.00195074	0.0473897		0.335383	0.354167	0.13189	5.07997e-20		0.00797126	0.0151235	0.0451579	0.219549		0.325321	0.354167	0.120857	1.9073e-18		0.00730331	0.0141032	0.0431983	0.215851		a	0.375	0.166667	0.416667	0.416667
ISGC	27	Dorset Horn	United Kingdom	21	0.263512	0.261905	0.136215	6.86991e-48		3.04464e-05	0.000120868	0.000468287	0.00655981		0.258847	0.238095	0.135119	9.46927e-32		0.00113096	0.0027841	0.0129558	0.119319		0.246032	0.238095	0.139729	7.68908e-16		0.0373376	0.0577054	0.121423	0.356156		0.272894	0.261905	0.129766	1.23152e-16		0.03029	0.0482468	0.106699	0.335019		g	0.142857	0.714286	0.285714	0
ISGC	7	Dorset, Australian Poll	Australia	108	0.344863	0.375	0.108198	1.79831e-60		7.96279e-08	6.84144e-07	5.68859e-06	0.000358006		0.354823	0.37963	0.103845	2.2632e-41		1.30654e-05	5.74319e-05	0.000725766	0.0288431		0.334674	0.337963	0.100256	1.48757e-21		0.00368552	0.00769154	0.0271683	0.17024		0.37691	0.400463	0.104155	1.52141e-20		0.00354506	0.00746689	0.0267138	0.169426		g	0.143519	0.731481	0.25	0.0185185
ISGC	28	East Friesian Brown	Germany	39	0.28504	0.307692	0.135871	8.33938e-53		3.96845e-07	2.82287e-06	1.93462e-05	0.000818063		0.289579	0.307692	0.132424	6.70621e-36		7.10409e-05	0.000251948	0.00219004	0.049907		0.280702	0.269231	0.137286	1.28089e-18		0.00715	0.0137735	0.042185	0.212495		0.29931	0.320513	0.127496	5.23559e-18		0.0099358	0.0182923	0.0519153	0.234862		g	0.230769	0.564103	0.410256	0.025641
ISGC	29	East Friesian White	Germany	9	0.265849	0.277778	0.138407	2.10207e-46		3.27313e-05	0.000131656	0.000512909	0.00712108		0.270133	0.277778	0.13555	5.80318e-31		0.00184085	0.0042994	0.0181185	0.141917		0.274854	0.277778	0.133804	4.57132e-17		0.0166852	0.0290338	0.07413	0.282338		0.264957	0.277778	0.138558	1.26948e-14		0.110328	0.148082	0.244415	0.502651		a	0.166667	0	0.333333	0.666667
ISGC	30	Engadine Red Sheep	Switzerland	24	0.364647	0.375	0.0870252	8.69184e-62		1.59468e-08	1.76313e-07	1.85472e-06	0.000178469		0.366972	0.375	0.0810305	1.94219e-41		1.02304e-05	4.72581e-05	0.000641587	0.0275313		0.370614	0.375	0.0761137	1.4502e-22		0.0013174	0.00319993	0.0144806	0.12672		0.362981	0.364583	0.0866719	1.33926e-19		0.00776559	0.0147685	0.0443066	0.217261		g	0.3125	0.458333	0.458333	0.0833333
ISGC	31	Ethiopian Menz	Ethiopia	34	0.314956	0.323529	0.125354	2.70533e-57		1.40745e-07	1.14809e-06	9.00354e-06	0.000495324		0.317454	0.352941	0.128294	1.17032e-38		2.03634e-05	8.58596e-05	0.000997559	0.0341788		0.302374	0.323529	0.136462	4.32313e-20		0.00309162	0.00670343	0.0249942	0.165443		0.333985	0.360294	0.117792	2.70711e-19		0.00658663	0.0128083	0.0399117	0.20659		a	0.455882	0.176471	0.558824	0.264706
ISGC	32	Finnsheep	Finland	99	0.35149	0.378788	0.100552	4.377e-63		7.72432e-09	9.19337e-08	1.04746e-06	0.00012008		0.354925	0.373737	0.097935	9.79206e-43		3.25578e-06	1.73978e-05	0.00030441	0.0190294		0.358409	0.373737	0.0948806	6.75114e-23		0.00121984	0.0029721	0.013594	0.122162		0.351107	0.363636	0.101969	1.45043e-20		0.00266903	0.00585369	0.0223929	0.155771		g	0.151515	0.707071	0.282828	0.010101
ISGC	33	Galway	Ireland	49	0.325341	0.336735	0.113636	1.02048e-58		1.54953e-07	1.22829e-06	9.41314e-06	0.000501977		0.318386	0.326531	0.118266	1.14562e-38		5.40109e-05	0.000197436	0.00181558	0.0453089		0.313104	0.336735	0.122482	1.95006e-20		0.00589109	0.0115847	0.036892	0.198171		0.324176	0.321429	0.114373	5.87477e-19		0.00916824	0.0170427	0.0492134	0.228636		g	0.377551	0.346939	0.55102	0.102041
ISGC	12	Garole, Bangladeshi	Bangladesh	24	0.290389	0.291667	0.127498	3.27086e-54		1.98591e-07	1.56518e-06	1.18222e-05	0.0005986		0.297209	0.291667	0.124182	1.56469e-37		1.34948e-05	6.07404e-05	0.000782308	0.0305925		0.317251	0.3125	0.124192	7.35106e-21		0.00119046	0.0029518	0.0137575	0.124247		0.27524	0.291667	0.121572	2.12853e-17		0.0113358	0.0205774	0.0568641	0.246224		a	0.270833	0.0416667	0.458333	0.5
ISGC	37	Garole, Indian	India	26	0.265178	0.269231	0.148679	9.03321e-49		1.64712e-06	9.69268e-06	5.51483e-05	0.00162382		0.264229	0.269231	0.145955	9.73755e-33		0.000199434	0.000619786	0.0042827	0.069531		0.268978	0.269231	0.141446	6.69476e-18		0.0119214	0.0214633	0.0585527	0.249461		0.259024	0.259615	0.151957	1.4545e-15		0.016729	0.0288766	0.0731427	0.278725		g	0.5	0.153846	0.692308	0.153846
ISGC	34	Garut	Indonesia	22	0.324317	0.340909	0.118312	1.18043e-57		1.03476e-07	8.86608e-07	7.27663e-06	0.000434261		0.331318	0.363636	0.116475	4.47216e-39		1.76561e-05	7.62833e-05	0.00091994	0.0329821		0.330542	0.363636	0.128283	1.83473e-20		0.00320186	0.0069195	0.0256244	0.167609		0.332168	0.352273	0.103237	2.4375e-19		0.00551433	0.0110244	0.035901	0.19678		g	0.409091	0.409091	0.363636	0.227273
ISGC	36	Gulf Coast Native	USA Gulf Coast	94	0.388267	0.393617	0.0751166	3.0968e-66		1.29237e-09	1.95816e-08	2.82455e-07	5.10895e-05		0.39035	0.398936	0.0709261	9.29899e-45		9.3253e-07	5.90504e-06	0.000137682	0.012952		0.381486	0.393617	0.078644	2.37982e-23		0.00119569	0.00291149	0.0133358	0.120704		0.400066	0.398936	0.0606425	3.90743e-22		0.00077991	0.00202819	0.0103243	0.107303		g	0.393617	0.414894	0.382979	0.202128
ISGC	39	Karakas	Turkey	18	0.35668	0.388889	0.109728	1.2986e-58		1.47844e-08	1.68459e-07	1.81288e-06	0.000179176		0.359582	0.388889	0.112443	4.20267e-40		3.08584e-06	1.71422e-05	0.000312711	0.0197629		0.349903	0.361111	0.10484	3.53738e-21		0.00178316	0.00419487	0.0178587	0.141284		0.370192	0.416667	0.120356	1.18807e-19		0.00173054	0.00408646	0.0175103	0.139881		g	0.416667	0.277778	0.611111	0.111111
ISGC	42	Lacaune, Meat	France	78	0.396158	0.410256	0.076508	4.60115e-66		2.44163e-09	3.39682e-08	4.50677e-07	6.93169e-05		0.400407	0.416667	0.0731532	1.6901e-44		1.79422e-06	1.03796e-05	0.000207936	0.0157982		0.408007	0.423077	0.0688542	5.5473e-24		0.000701852	0.00184241	0.00956276	0.102961		0.392075	0.407051	0.0774036	3.0467e-21		0.00255641	0.00563371	0.0217443	0.153438		a	0.49359	0.294872	0.423077	0.282051
ISGC	44	Lacaune, Milk	France	103	0.37979	0.393204	0.0815665	5.56808e-65		8.4815e-09	9.87864e-08	1.10515e-06	0.000123241		0.381455	0.393204	0.0801759	1.1416e-43		4.66871e-06	2.35999e-05	0.000377746	0.0210158		0.382303	0.393204	0.0772041	2.38478e-23		0.00139203	0.0033196	0.0146802	0.126433		0.380527	0.402913	0.0840601	4.78701e-21		0.00335389	0.00710927	0.0257317	0.16622		a	0.402913	0.135922	0.533981	0.330097
ISGC	40	Leccese	Italy	24	0.371677	0.375	0.0855833	1.00488e-64		5.13092e-10	9.10785e-09	1.51682e-07	3.51904e-05		0.36831	0.375	0.0887459	4.06065e-43		6.88444e-07	4.6604e-06	0.000119295	0.0123243		0.362573	0.375	0.0835061	9.51423e-23		0.000854891	0.00220841	0.0110619	0.111384		0.374599	0.395833	0.0945738	4.26798e-21		0.0008053	0.0021103	0.0107843	0.110647		a	0.1875	0.0416667	0.291667	0.666667
ISGC	10	Merino, Australian	Australia	50	0.386075	0.4	0.0842073	4.56707e-65		2.03028e-09	2.90502e-08	3.9577e-07	6.38963e-05		0.385965	0.4	0.084714	1.09453e-43		1.56117e-06	9.22124e-06	0.000191084	0.0151885		0.403158	0.41	0.078857	1.02377e-23		0.000608013	0.00163183	0.00877584	0.098977		0.367119	0.37	0.0876166	1.06911e-20		0.00256766	0.00565087	0.0217739	0.153455		a	0.29	0.1	0.38	0.52
ISGC	6	Merino, Australian Industry	Australia	88	0.393149	0.409091	0.0809271	9.76645e-66		3.74604e-09	4.89062e-08	6.10951e-07	8.40579e-05		0.388588	0.403409	0.0831797	6.86829e-44		2.77016e-06	1.50697e-05	0.000272591	0.0179786		0.397229	0.409091	0.0774992	1.42171e-23		0.00105067	0.00260721	0.0123177	0.11627		0.379116	0.380682	0.0887796	4.83101e-21		0.00263657	0.00578002	0.0221301	0.154628		a	0.267045	0.0227273	0.488636	0.488636
ISGC	8	Merino, Australian Poll	Australia	98	0.388465	0.397959	0.0757938	5.92128e-66		4.79095e-09	6.04537e-08	7.30673e-07	9.43791e-05		0.37624	0.387755	0.0765004	4.09369e-44		3.09025e-06	1.65752e-05	0.000292588	0.0186172		0.383996	0.397959	0.0752228	1.12677e-23		0.00106507	0.00263915	0.0124349	0.116849		0.367739	0.385204	0.077711	3.63313e-21		0.00290146	0.00628051	0.0235296	0.159327		a	0.295918	0.0612245	0.469388	0.469388
ISGC	21	Merino, Chinese	China	23	0.36009	0.369565	0.0943202	1.78832e-60		2.16521e-08	2.29653e-07	2.31981e-06	0.000206427		0.356991	0.369565	0.0920908	1.751e-40		1.16276e-05	5.28171e-05	0.000696645	0.0286654		0.359649	0.369565	0.09396	1.46322e-21		0.00235269	0.00526832	0.0208188	0.150816		0.354078	0.358696	0.0908218	1.19667e-19		0.00494224	0.0100254	0.0334622	0.190068		g	0.391304	0.391304	0.434783	0.173913
ISGC	43	Merino, Landschaf	Germany	24	0.361835	0.375	0.0988607	3.88722e-60		5.28552e-08	4.87814e-07	4.32763e-06	0.000304438		0.359327	0.375	0.0995971	2.17015e-40		1.85011e-05	7.82788e-05	0.000921151	0.0326174		0.358553	0.354167	0.093976	2.03901e-21		0.00396844	0.00822885	0.0286749	0.175269		0.360176	0.375	0.106337	1.06432e-19		0.00466208	0.00951273	0.032124	0.186099		a	0.1875	0	0.375	0.625
ISGC	41	Merino, Macarthur	Australia	10	0.205215	0.2	0.165236	5.14105e-37		0.00028008	0.000853442	0.00252371	0.0203445		0.213303	0.2	0.169099	1.40495e-25		0.00611973	0.0121115	0.0386632	0.204712		0.215789	0.2	0.182287	1.47807e-13		0.0603491	0.0879073	0.166634	0.417383		0.210577	0.2	0.155089	9.5053e-13		0.101406	0.137776	0.232024	0.490465		a	0.2	0	0.4	0.6
ISGC	45	Moghani	NW Iran	34	0.355139	0.367647	0.100211	2.02041e-61		4.78919e-08	4.45577e-07	3.99081e-06	0.000287264		0.361895	0.367647	0.105911	2.03253e-41		9.81364e-06	4.51969e-05	0.000614522	0.0267801		0.359555	0.367647	0.110819	4.39073e-22		0.00182525	0.00422103	0.0176434	0.138928		0.364459	0.375	0.101272	4.62915e-20		0.00537659	0.0107076	0.0348302	0.192763		a	0.441176	0.147059	0.588235	0.264706
ISGC	46	Morada Nova	Brazil	22	0.31121	0.340909	0.129733	6.00972e-56		2.74734e-08	2.85311e-07	2.81352e-06	0.000236738		0.307965	0.340909	0.131343	1.50621e-37		7.62492e-06	3.72313e-05	0.000548827	0.0258507		0.297049	0.318182	0.132929	1.86842e-19		0.00375418	0.00794758	0.0284035	0.176346		0.31993	0.363636	0.129807	8.0614e-19		0.00203105	0.0046846	0.0193225	0.14659		a	0.363636	0.181818	0.363636	0.454545
ISGC	50	Norduz	Turkey	20	0.340531	0.375	0.119831	2.6315e-56		2.92884e-07	2.17825e-06	1.55763e-05	0.000712933		0.338363	0.35	0.126352	6.19307e-37		8.86485e-05	0.000307492	0.00255979	0.0541884		0.334649	0.375	0.13176	1.7972e-19		0.00706311	0.0136753	0.0421361	0.212944		0.342434	0.35	0.121297	3.44596e-18		0.0125509	0.0224851	0.0607506	0.254472		a	0.475	0.25	0.45	0.3
ISGC	51	Ojalada	Spain	24	0.389826	0.395833	0.0811746	1.00434e-62		2.19927e-08	2.29476e-07	2.29196e-06	0.000202007		0.381307	0.395833	0.085828	4.22856e-41		1.75037e-05	7.49878e-05	0.000897877	0.0323419		0.391082	0.395833	0.0735535	4.33878e-22		0.00327785	0.00699234	0.0255177	0.165956		0.370593	0.395833	0.0971349	9.74599e-20		0.00533999	0.0107243	0.0351864	0.194883		g	0.416667	0.291667	0.583333	0.125
ISGC	52	Old Norwegian Spaelsau	Norway	15	0.347035	0.366667	0.104739	3.18127e-59		2.715e-08	2.842e-07	2.81755e-06	0.000238187		0.357187	0.366667	0.101541	6.42613e-41		2.99659e-06	1.68153e-05	0.000310474	0.0197779		0.347953	0.366667	0.111451	7.48627e-21		0.00398855	0.00841182	0.0297669	0.181		0.367308	0.366667	0.089416	8.58389e-21		0.000751298	0.00199901	0.0104302	0.10927		g	0.366667	0.533333	0.2	0.266667
ISGC	53	Qezel	NW Iran	35	0.362827	0.371429	0.0997714	7.44578e-62		1.73779e-08	1.86558e-07	1.91781e-06	0.00017923		0.365007	0.385714	0.0981785	4.90715e-42		4.14321e-06	2.15749e-05	0.000359489	0.0207413		0.372431	0.4	0.0991531	2.53157e-22		0.00134783	0.0032571	0.0146321	0.127123		0.356868	0.357143	0.0974049	1.93838e-20		0.00307398	0.00662396	0.0245685	0.16316		a	0.4	0.114286	0.571429	0.314286
ISGC	54	Rambouillet	France	102	0.368459	0.387255	0.0958981	3.54902e-64		6.92659e-09	8.33583e-08	9.61228e-07	0.000113138		0.372414	0.387255	0.0846195	1.14988e-43		2.90649e-06	1.57025e-05	0.000280821	0.0182343		0.367045	0.382353	0.081853	2.81595e-23		0.00107517	0.0026617	0.0125182	0.117262		0.378299	0.401961	0.0879718	4.08347e-21		0.00270329	0.00589942	0.022433	0.1555		a	0.333333	0.147059	0.372549	0.480392
ISGC	55	Rasa Aragonesa	Spain	22	0.398355	0.409091	0.0697223	1.68517e-62		2.20952e-08	2.3059e-07	2.30278e-06	0.000202758		0.403044	0.431818	0.0738162	7.22231e-42		9.789e-06	4.53099e-05	0.000619073	0.0269724		0.40311	0.409091	0.0706436	1.10088e-22		0.00176503	0.00410899	0.017339	0.13795		0.402972	0.431818	0.0778389	6.5605e-20		0.00554609	0.011027	0.035704	0.195523		a	0.409091	0.136364	0.545455	0.318182
ISGC	56	Red Maasai	Kenya	45	0.310181	0.322222	0.121653	5.79013e-56		9.9355e-07	6.14398e-06	3.69129e-05	0.00122694		0.315384	0.345238	0.124645	1.32425e-37		7.77179e-05	0.000270864	0.00229502	0.0508385		0.320858	0.366667	0.127347	1.08959e-19		0.0102171	0.0186711	0.0524682	0.235356		0.309383	0.333333	0.122569	1.21536e-18		0.00760668	0.0145071	0.0437411	0.216007		a	0.0666667	0	0.133333	0.866667
ISGC	48	Romney, New Zealand	New Zealand	24	0.362858	0.395833	0.100176	2.90164e-62		3.45548e-09	4.73727e-08	6.13062e-07	8.73975e-05		0.365252	0.375	0.0976993	3.13408e-42		1.24064e-06	7.74322e-06	0.000172942	0.0147425		0.37098	0.375	0.0990123	1.83884e-22		0.000888513	0.00228682	0.0113724	0.113061		0.358974	0.385417	0.0968084	1.70438e-20		0.00139631	0.00338603	0.0152072	0.130393		a	0.395833	0.166667	0.458333	0.375
ISGC	58	Sakiz	Turkey	22	0.30647	0.318182	0.128375	2.79242e-52		9.12802e-06	4.24704e-05	0.000192351	0.00365561		0.313803	0.340909	0.126331	4.94594e-35		0.000556289	0.00149914	0.0081635	0.0948889		0.320175	0.363636	0.133926	1.10745e-18		0.0144658	0.0253415	0.0660684	0.264324		0.306818	0.318182	0.118351	4.46608e-17		0.0384554	0.0591574	0.123561	0.358988		g	0.318182	0.409091	0.545455	0.0454545
ISGC	59	Santa Ines	Brazil	47	0.342579	0.361702	0.100516	4.26259e-61		3.38699e-08	3.3152e-07	3.11601e-06	0.000245374		0.344525	0.351064	0.0951728	2.36233e-41		1.11309e-05	5.03916e-05	0.000665497	0.0278278		0.347331	0.351064	0.0918336	3.29177e-22		0.00178362	0.00413168	0.0173349	0.137544		0.341448	0.351064	0.0995124	7.17646e-20		0.0062406	0.0121964	0.0383907	0.20232		a	0.297872	0.0638298	0.468085	0.468085
ISGC	60	Sardinian Ancestral Black	Sardinia	20	0.318405	0.325	0.11931	1.28325e-54		3.82589e-06	1.99083e-05	0.000100751	0.00238423		0.31055	0.325	0.123617	9.36597e-36		0.000409433	0.00114779	0.006691	0.0859849		0.346491	0.35	0.11577	5.89247e-20		0.00954444	0.0176322	0.0504099	0.231162		0.271154	0.2625	0.120902	1.58948e-16		0.0428975	0.0650962	0.132732	0.371968		g	0.325	0.5	0.35	0.15
ISGC	61	Scottish Blackface	United Kingdom	56	0.359608	0.366071	0.0946383	4.65754e-62		3.88504e-08	3.70404e-07	3.40169e-06	0.00025784		0.363614	0.383929	0.0932081	4.83017e-42		8.77555e-06	4.0939e-05	0.000569738	0.0257584		0.381422	0.392857	0.0801221	1.11585e-22		0.00180882	0.00417226	0.0174088	0.137551		0.344093	0.366071	0.102984	4.32869e-20		0.00485153	0.0098122	0.032727	0.187264		g	0.482143	0.267857	0.5	0.232143
ISGC	63	Soay	St. Kilda archipelago	110	0.250654	0.268182	0.156844	4.57184e-47		1.13278e-05	5.04838e-05	0.000220196	0.00393775		0.250877	0.268182	0.153351	6.80249e-32		0.000525831	0.00141378	0.00772428	0.0916089		0.247049	0.263636	0.150674	6.54012e-17		0.0204772	0.0340488	0.0815693	0.291558		0.255072	0.275	0.157597	1.04012e-15		0.0256789	0.0415223	0.0946959	0.314205		a	0.459091	0.181818	0.554545	0.263636
ISGC	64	Spael-coloured	Norway	3	0.295501	0.333333	0.15637	4.24108e-42		7.88095e-08	9.43339e-07	9.62041e-06	0.000673375		0.298165	0.333333	0.158882	2.32622e-28		4.41262e-06	2.89366e-05	0.000582435	0.0307614		0.307018	0.333333	0.156821	4.05148e-16		0.00112069	0.00313302	0.0162735	0.145144		0.288462	0.333333	0.162079	5.74166e-13		0.0039374	0.00923602	0.0357904	0.211937		a	0.333333	0	0.666667	0.333333
ISGC	65	Spael-white	Norway	32	0.328988	0.34375	0.116994	4.60099e-58		2.04987e-07	1.57694e-06	1.17067e-05	0.000583122		0.327552	0.328125	0.110423	2.37156e-39		2.87522e-05	0.000114902	0.00122524	0.0375451		0.329221	0.328125	0.114091	4.25279e-21		0.00263714	0.00581686	0.022399	0.156295		0.325721	0.335938	0.107338	5.57648e-19		0.0109028	0.0197533	0.0547006	0.240219		g	0.4375	0.28125	0.5625	0.15625
ISGC	66	St. Elizabeth	Jamaica	10	0.344926	0.35	0.102466	1.04245e-56		1.12575e-08	1.37305e-07	1.56133e-06	0.000167053		0.350211	0.35	0.106397	2.13319e-38		9.93024e-06	4.70005e-05	0.00065489	0.0282656		0.352256	0.4	0.110468	2.03763e-20		0.00119574	0.00297537	0.0139059	0.125288		0.34797	0.35	0.102776	1.0469e-18		0.00830468	0.0157965	0.0470944	0.225605		a	0.45	0.2	0.5	0.3
ISGC	9	Suffolk, Australian	Australia	109	0.384972	0.399083	0.0860727	5.03112e-65		8.77364e-09	1.01748e-07	1.13343e-06	0.000125328		0.386496	0.399083	0.0883086	1.26023e-43		4.34667e-06	2.22034e-05	0.000361554	0.0205884		0.38137	0.376147	0.0894914	3.52683e-23		0.00139711	0.00333138	0.0147259	0.12667		0.392114	0.419725	0.087515	3.57327e-21		0.00311119	0.00666493	0.0245523	0.162536		g	0.357798	0.412844	0.458716	0.12844
ISGC	38	Suffolk, Irish	Ireland	55	0.32965	0.336364	0.113108	2.21264e-59		1.16994e-08	1.33397e-07	1.45133e-06	0.000150472		0.326434	0.327273	0.115608	9.12399e-40		3.43615e-06	1.83971e-05	0.000320751	0.0196664		0.34915	0.354545	0.104262	3.44763e-22		0.000854921	0.00219855	0.01097	0.110599		0.301534	0.295455	0.123115	2.64645e-18		0.00401926	0.00836784	0.0292388	0.177817		a	0.109091	0	0.218182	0.781818
ISGC	67	Sumatra	Sumatra	24	0.291922	0.3125	0.13168	5.59731e-54		1.53733e-07	1.25106e-06	9.7577e-06	0.000526846		0.30581	0.333333	0.132245	2.52178e-37		1.08687e-05	5.02278e-05	0.000677963	0.0284731		0.280336	0.270833	0.136504	8.71782e-19		0.00417806	0.00871791	0.0303956	0.182187		0.333734	0.375	0.122697	2.89268e-19		0.00260138	0.00576145	0.0223046	0.156285		a	0.208333	0.0416667	0.333333	0.625
ISGC	68	Swiss Black-Brown Mountain Sheep	Switzerland	24	0.333717	0.354167	0.118971	1.95951e-57		1.05821e-07	9.00847e-07	7.35508e-06	0.000435834		0.341552	0.354167	0.114391	2.28294e-39		1.66113e-05	7.22833e-05	0.000883009	0.0323013		0.343202	0.354167	0.11364	6.04304e-21		0.00340392	0.0072553	0.0263559	0.169163		0.339744	0.354167	0.116291	3.77781e-19		0.00488007	0.00996284	0.0335033	0.190948		g	0.3125	0.458333	0.458333	0.0833333
ISGC	69	Swiss Mirror Sheep	Switzerland	24	0.352377	0.375	0.104048	2.18305e-59		9.75405e-08	8.34736e-07	6.86276e-06	0.000414172		0.354358	0.354167	0.0974079	3.80549e-40		2.21756e-05	9.24251e-05	0.00105284	0.0350742		0.365863	0.375	0.0895225	7.27739e-22		0.00227446	0.00512812	0.0204622	0.149779		0.341747	0.354167	0.104799	5.2292e-19		0.00974983	0.0180232	0.051453	0.234173		a	0.395833	0.166667	0.458333	0.375
ISGC	70	Swiss White Alpine Sheep	Switzerland	24	0.337551	0.354167	0.106234	7.50265e-59		8.34875e-08	7.29468e-07	6.12109e-06	0.000384393		0.335245	0.354167	0.0994916	1.13292e-39		1.30281e-05	5.82666e-05	0.000748765	0.0296915		0.339547	0.354167	0.0996774	3.52856e-21		0.00286929	0.00625152	0.0235931	0.160188		0.330529	0.34375	0.100043	3.21072e-19		0.00454053	0.00932039	0.0317366	0.185354		a	0.416667	0.166667	0.5	0.333333
ISGC	35	Texel, German	Germany	46	0.360887	0.380435	0.0991388	2.23946e-62		2.2628e-08	2.32728e-07	2.29977e-06	0.00020037		0.359281	0.380435	0.0988486	1.00327e-41		9.8237e-06	4.51196e-05	0.000611803	0.0266654		0.34878	0.369565	0.10406	6.95256e-22		0.00253726	0.00559035	0.0215879	0.152735		0.370792	0.38587	0.092429	1.44303e-20		0.00387177	0.00807097	0.0283401	0.174586		a	0.326087	0.108696	0.434783	0.456522
ISGC	49	Texel, New Zealand	New Zealand	24	0.336343	0.354167	0.11058	9.01535e-59		7.98626e-08	7.01283e-07	5.91562e-06	0.000375627		0.326557	0.333333	0.110439	2.80105e-39		2.15046e-05	8.9867e-05	0.00102971	0.0346693		0.321837	0.3125	0.112161	1.53988e-20		0.00432247	0.00893851	0.030805	0.182821		0.331731	0.354167	0.109375	1.81901e-19		0.00497508	0.0100539	0.0334267	0.189635		g	0.479167	0.291667	0.458333	0.25
ISGC	62	Texel, Scottish	Scottland	80	0.32987	0.34375	0.11338	5.24458e-58		1.56944e-06	9.09585e-06	5.13427e-05	0.00151669		0.330619	0.3375	0.114245	2.19098e-39		9.96873e-05	0.000334916	0.00267261	0.0546034		0.324232	0.31875	0.123219	2.36597e-20		0.013892	0.0243362	0.0636991	0.258475		0.33762	0.353125	0.104271	9.26038e-20		0.00717589	0.0137621	0.0419567	0.211253		a	0.46875	0.2375	0.4625	0.3
ISGC	71	Tibetan	Tibet	37	0.342233	0.364865	0.12039	1.74878e-59		1.96871e-08	2.09484e-07	2.12972e-06	0.000193493		0.346436	0.364865	0.116223	1.02831e-40		6.6353e-06	3.25212e-05	0.000487949	0.0241239		0.365102	0.391892	0.102773	3.42465e-22		0.00131284	0.00318837	0.0144306	0.126432		0.325975	0.356231	0.127243	3.00267e-19		0.00505417	0.0101999	0.0338136	0.190805		g	0.459459	0.324324	0.432432	0.243243
ISGC	72	Valais Blacknose Sheep	Switzerland	24	0.305387	0.3125	0.129694	2.18887e-56		9.27995e-09	1.12066e-07	1.27877e-06	0.000142148		0.310273	0.333333	0.123219	1.29333e-38		5.78602e-06	2.92024e-05	0.000456784	0.0235693		0.292763	0.291667	0.125953	1.18394e-19		0.00350008	0.00746776	0.0270808	0.172108		0.329466	0.34375	0.118383	1.09239e-19		0.00165311	0.00391046	0.0168674	0.136945		g	0.354167	0.416667	0.458333	0.125
ISGC	73	Valais Red Sheep	Switzerland	24	0.311605	0.333333	0.121376	7.18938e-54		2.72681e-06	1.47488e-05	7.76866e-05	0.0019982		0.302943	0.3125	0.124179	1.54876e-35		0.000211493	0.000645167	0.00435532	0.069523		0.29386	0.3125	0.112789	6.60906e-19		0.0162903	0.0280016	0.0708438	0.272763		0.312901	0.354167	0.135988	2.34339e-17		0.0129827	0.0230404	0.0614778	0.254884		g	0.416667	0.416667	0.333333	0.25
ISGC	74	Wiltshire	United Kingdom	23	0.246332	0.23913	0.143248	2.00871e-46		1.11581e-05	5.1364e-05	0.000229045	0.00416564		0.238732	0.23913	0.142122	2.18829e-30		0.00126272	0.00307934	0.0140444	0.124627		0.223112	0.23913	0.141694	8.7884e-16		0.0252737	0.0413906	0.095708	0.318618		0.255853	0.271739	0.141974	2.48998e-15		0.0499619	0.0743972	0.146742	0.39115		g	0.369565	0.391304	0.478261	0.130435
aPI is the estimated probability that two animals, selected at random from the same population ,would possess identical multilocus genotypes. PE is the estimated probability that a random alleged adult will be excluded from parentage.
bCluster number for breed group from ISGC PLINK output file,
cMultiplexes 1 and 2 for MALDI-TOF MS assays
dMarker Name
eGenBank Accession number
fAlleles 1 and 2 from ISGC PLINK output file, where allele 1 is the major allele
gMinor allele (i.e., allele 2)
hMinor allele frequency
[truncated: 1,136 more columns]
