# Supplementary material for: SNPs for Parentage Testing and Traceability in Globally Diverse Breeds of Sheep
Source: PLoS One. 2014 Apr 16;9(4):e94851. doi: 10.1371/journal.pone.0094851 (PMC3989260; doi:10.1371/journal.pone.0094851)
Supplement: Table S3 — OvineSNP50k Bead Array genotypes for 2,819 ISGC sheep and 163 parentage SNPs. (XLSX) [file pone.0094851.s004.xlsx]

## Sheet: T S3
Table S3. OvineSNP50k Bead Array genotypes for 2819 ISGC sheep and 163 parentage SNPs.
		SNPa
Breed group	Animal	DU202534	DU299578	DU518561	s23738	OAR1_46249324	DU521806	OAR1_86712802	DU271929	OAR1_130854923	OAR1_172310048	DU463771	DU191809	DU223430	OAR1_227032731	s24804	s30254	DU348827	DU342117	DU383209	DU492516	DU502334	DU247686	DU469454	DU442796	DU425907	s51266	250506CS3901012300001	DU266660	OAR2_141253696	250506CS3900218700001	OAR2_177151313	OAR2_198392100	DU480434	s13271	DU260201	s40679	DU200069	DU360304	DU231007	s19512	DU225323	OAR3_117378944	DU511583	OAR3_145344922	OAR3_169414477	CL635241	DU408817	OAR3_238210924
African Dorper	ADP9	A	A	G	A	G	A	R	A	G	R	G	A	A	R	A	G	R	R	G	W	G	G	A	G	A	M	A	G	A	A	R	M	R	R	R	G	A	W	R	R	R	G	R	G	R	R	R	R
African Dorper	ADP6	A	R	R	A	R	R	A	C	G	A	A	A	A	R	A	G	R	A	R	T	G	A	A	R	A	C	A	R	A	A	R	M	G	G	G	G	R	T	G	A	A	G	G	R	R	A	R	G
African Dorper	ADP21	R	A	A	A	G	R	R	M	R	R	R	A	A	A	G	A	A	A	G	T	G	R	R	R	A	C	A	R	R	A	R	A	G	G	A	G	G	T	A	A	A	A	R	G	A	A	R	R
African Dorper	ADP13	G	A	R	A	R	A	A	A	A	R	R	R	A	R	G	R	G	A	G	W	G	G	A	R	A	M	R	R	R	A	R	A	R	G	G	R	A	W	G	A	G	R	R	R	R	R	R	R
African Dorper	ADP5	R	A	R	M	R	R	R	C	G	R	R	A	A	A	R	R	R	A	G	T	G	G	R	G	A	C	A	A	G	G	R	A	G	G	A	G	R	W	G	G	R	R	A	R	A	A	R	A
African Dorper	ADP20	A	R	R	A	G	A	A	C	A	A	A	R	A	G	R	R	A	A	G	T	G	G	A	R	A	C	A	A	R	A	G	M	R	R	G	G	R	T	G	R	A	G	G	G	R	A	R	R
African Dorper	ADP19	A	G	A	M	G	A	A	M	G	R	R	R	A	R	A	R	A	G	G	T	G	A	A	R	A	C	A	A	A	R	R	C	G	G	G	G	A	T	A	A	G	G	G	G	R	A	R	G
African Dorper	ADP11	R	R	R	A	G	R	A	C	A	A	R	A	A	G	G	R	A	A	G	W	G	G	A	R	A	M	A	R	R	A	G	A	R	R	G	R	G	T	R	A	A	R	R	R	A	R	R	R
African Dorper	ADP3	A	G	G	A	G	A	R	M	A	G	G	R	A	A	A	R	R	A	R	W	G	G	R	G	A	C	A	A	R	G	R	A	R	A	G	R	G	T	R	A	G	R	R	A	R	R	R	G
African Dorper	ADP25	R	G	A	A	G	A	A	A	R	R	G	R	A	G	G	A	A	R	R	T	G	R	A	G	R	C	A	R	R	A	A	A	G	R	G	G	R	T	A	G	G	G	R	G	A	R	A	R
African Dorper	ADP18	A	R	R	A	G	A	A	C	A	A	A	R	A	G	R	R	A	A	G	T	G	G	A	R	A	C	A	A	R	A	G	M	R	R	G	G	R	T	G	R	A	G	G	G	R	A	R	R
African Dorper	ADP24	A	R	R	M	R	A	A	A	R	R	R	A	A	R	R	R	R	R	G	T	G	R	A	R	A	C	A	R	A	A	G	M	G	R	R	G	R	W	R	A	R	R	G	R	R	A	A	R
African Dorper	ADP17	A	R	R	A	R	A	R	M	R	A	A	G	A	A	A	R	R	R	G	W	G	G	R	G	A	M	A	A	A	R	A	A	R	R	G	G	R	T	G	A	R	G	G	R	G	A	R	G
African Dorper	ADP16	A	R	A	M	R	A	A	M	R	R	A	A	A	G	R	R	R	A	A	W	R	R	R	G	A	C	A	R	R	G	R	C	G	R	G	G	A	W	R	R	A	G	R	A	R	A	R	G
African Dorper	ADP23	A	A	A	A	G	R	R	C	R	G	A	R	A	R	R	A	A	R	G	T	G	R	A	G	A	C	R	A	A	A	A	A	R	R	G	G	G	T	G	R	A	R	R	R	R	R	G	R
African Dorper	ADP15	R	R	R	M	R	R	A	M	G	R	G	A	A	R	R	R	R	R	A	T	R	R	R	R	A	C	A	R	R	R	R	A	R	R	R	G	A	T	G	A	R	G	R	R	R	A	A	R
African Dorper	ADP7	R	R	A	M	G	A	A	M	R	R	R	A	A	R	R	A	R	A	R	T	G	R	A	G	R	C	A	G	A	R	G	M	G	R	R	G	R	T	G	R	R	G	R	R	A	A	A	R
African Dorper	ADP22	R	G	A	A	G	R	A	M	R	R	G	R	A	R	R	R	A	A	R	T	R	G	A	R	R	C	A	R	R	A	R	A	G	R	R	G	R	T	A	R	G	R	R	R	A	A	R	A
African Dorper	ADP8	R	R	R	A	G	R	R	M	A	G	R	G	A	R	R	G	R	R	R	W	G	G	A	R	A	C	A	A	R	A	R	A	R	R	G	G	G	T	R	A	G	R	G	R	G	A	A	G
African Dorper	ADP12	R	G	A	A	G	A	A	C	R	G	G	R	A	G	R	R	G	R	R	W	G	A	A	G	A	C	A	R	A	R	G	M	R	G	G	G	G	T	G	A	R	G	G	G	R	A	G	R
African Dorper	ADP14	A	G	A	A	R	A	A	M	R	R	R	A	A	G	A	A	G	A	R	T	R	R	A	R	R	C	A	R	A	A	G	A	R	A	G	R	R	T	A	R	R	R	R	R	R	A	R	R
African White Dorper	AWD6	A	A	R	A	G	A	G	A	R	G	G	G	W	R	R	G	A	A	A	T	G	R	A	R	A	C	A	R	G	R	R	M	A	G	G	R	A	T	R	A	G	R	A	R	A	A	G	R
African White Dorper	AWD2	A	R	R	A	R	A	R	A	R	A	R	A	A	R	G	G	A	A	A	W	G	G	A	A	A	C	A	R	A	R	A	A	R	A	G	G	R	T	R	A	R	G	G	A	R	R	R	G
African White Dorper	AWD1	R	A	R	A	R	R	G	A	G	G	G	A	A	R	R	G	R	A	A	T	G	G	A	A	A	C	A	G	A	R	R	M	G	R	R	G	R	T	R	A	G	G	R	R	A	A	R	G
African White Dorper	AWD3	A	R	R	A	G	A	G	M	A	G	G	R	A	R	G	R	R	A	A	T	G	R	A	R	A	C	A	R	R	R	R	M	R	G	G	R	R	T	R	A	G	R	R	A	R	R	R	R
African White Dorper	AWD4	A	G	R	M	R	R	R	M	G	G	G	A	A	A	G	G	R	A	R	T	G	G	A	A	A	M	R	R	R	G	G	A	R	G	R	G	R	W	G	R	R	R	R	A	A	A	A	G
African White Dorper	AWD5	A	R	A	M	G	A	A	A	R	A	G	A	A	R	G	G	A	A	A	T	G	G	A	A	A	M	A	R	A	R	R	M	R	R	G	G	G	T	A	A	R	G	R	A	R	R	A	A
Afshari	AFS29	A	G	R	A	A	A	A	C	A	G	G	G	W	R	R	A	G	R	R	A	G	G	A	R	R	M	R	O	R	R	G	M	R	A	R	R	R	W	R	R	R	A	A	R	R	R	G	R
Afshari	AFS37	A	G	R	M	G	R	A	A	A	A	G	G	A	G	A	A	A	R	A	W	G	G	A	R	G	M	G	R	A	G	G	M	R	A	R	R	A	T	R	A	R	A	A	G	R	G	G	G
Afshari	AFS6	G	G	R	M	G	R	A	M	G	A	G	G	A	A	A	R	G	R	A	T	G	G	A	A	R	C	R	A	G	A	G	M	R	A	G	A	A	T	A	A	A	R	A	G	A	A	R	A
Afshari	AFS14	A	R	R	C	R	A	G	M	R	R	G	A	A	A	A	R	A	A	A	A	G	A	R	R	R	M	R	A	R	G	G	M	A	A	G	R	A	T	R	A	R	R	A	G	A	A	R	G
Afshari	AFS22	R	G	A	M	G	A	G	C	R	G	G	A	A	A	G	A	G	R	A	W	G	G	A	G	R	M	A	A	A	G	G	A	G	R	G	A	R	W	R	R	A	A	A	R	R	R	A	G
Afshari	AFS38	R	R	A	C	R	G	A	M	G	R	G	G	W	A	R	R	G	G	G	W	G	R	A	R	R	C	A	R	A	G	G	M	R	A	R	R	A	W	A	A	A	R	A	R	A	R	R	R
Afshari	AFS7	R	G	A	M	G	R	A	M	A	R	R	G	A	A	R	A	G	A	R	W	R	R	A	R	R	A	A	R	R	G	G	A	G	A	G	R	A	W	A	A	R	R	A	R	R	R	R	R
Afshari	AFS15	A	G	R	M	A	R	G	M	R	G	G	R	A	A	A	R	G	R	A	W	G	R	R	G	G	C	R	R	R	G	G	C	A	A	G	A	A	W	A	A	A	G	A	A	A	R	G	A
Afshari	AFS23	A	R	A	M	R	A	R	M	R	R	R	R	W	G	R	R	R	R	A	W	G	R	A	R	R	M	G	G	R	R	R	M	R	A	R	R	A	A	R	A	R	A	A	G	R	R	G	A
Afshari	AFS31	R	R	R	C	A	A	R	A	R	G	G	G	W	R	G	A	R	G	A	W	R	A	A	G	G	M	R	R	R	G	G	A	R	R	G	A	A	T	G	R	A	R	A	R	A	G	G	R
Afshari	AFS8	A	A	A	C	R	R	A	M	A	A	G	R	A	G	A	R	G	R	A	W	G	G	A	R	R	C	A	A	R	G	G	M	R	A	G	R	A	W	R	R	R	A	G	R	A	R	G	A
Afshari	AFS16	R	R	R	C	G	R	A	C	A	R	R	G	A	G	G	A	R	R	R	W	R	G	A	R	G	M	G	R	A	G	G	C	R	A	G	A	R	W	R	A	G	A	R	R	A	R	R	A
Afshari	AFS24	R	G	R	A	G	R	R	M	A	A	G	R	W	A	R	R	R	G	R	A	G	R	A	G	G	M	R	R	R	R	G	A	R	A	G	A	A	T	G	R	A	A	R	R	G	R	R	R
Afshari	AFS32	R	R	R	C	G	A	R	C	A	R	G	A	A	R	G	A	R	A	A	W	G	R	R	A	A	A	G	G	R	R	R	A	R	A	R	R	G	T	R	A	A	R	A	G	R	R	R	A
Afshari	AFS40	R	G	G	C	G	R	R	C	A	A	R	R	A	G	G	R	R	R	R	W	R	G	A	A	G	A	R	G	A	R	G	M	R	A	G	R	A	A	A	A	R	R	A	R	A	R	R	A
Afshari	AFS1	R	G	R	M	R	R	R	M	R	A	G	A	A	A	G	G	G	G	R	A	R	A	G	G	A	C	G	G	R	R	G	M	R	A	G	A	A	W	G	A	R	G	A	R	A	G	R	G
Afshari	AFS12	R	R	G	C	R	R	R	M	A	R	G	R	A	R	G	R	A	A	A	A	R	A	G	R	A	M	R	R	G	R	G	A	R	R	R	A	A	W	A	A	A	R	A	R	A	A	R	R
Afshari	AFS4	R	G	A	M	G	R	R	A	A	G	G	R	W	A	R	R	G	R	R	W	G	R	R	R	R	M	R	R	A	G	G	A	G	R	G	R	A	W	R	R	R	R	A	G	G	R	G	R
Afshari	AFS35	R	A	R	C	G	R	R	A	A	G	R	R	W	R	G	A	R	A	A	W	G	R	A	G	G	M	R	R	A	A	R	M	R	A	R	A	R	W	G	A	A	A	A	G	A	A	G	A
Afshari	AFS19	A	R	A	M	G	A	R	A	A	G	G	A	W	A	A	G	A	A	R	W	G	G	A	G	R	M	A	A	R	R	G	M	R	R	G	A	A	W	R	R	A	A	R	G	G	R	R	G
Afshari	AFS11	R	A	A	C	R	R	A	M	R	G	R	G	W	R	G	A	G	R	R	W	R	R	A	A	R	C	G	G	R	R	G	M	R	A	R	G	R	A	G	A	R	G	A	R	A	R	R	G
Afshari	AFS3	A	G	A	M	A	R	A	M	A	G	G	R	A	R	A	A	G	A	R	W	G	R	A	R	A	A	G	A	G	G	G	A	R	A	G	R	A	W	R	R	R	R	A	G	R	A	G	R
Afshari	AFS26	R	R	A	A	R	G	R	C	R	R	R	G	A	R	A	A	A	R	R	W	R	G	A	A	R	A	A	R	G	G	G	A	G	R	G	R	A	T	A	R	R	A	A	R	R	A	G	R
Afshari	AFS18	A	R	R	M	G	A	A	C	A	R	G	A	A	R	A	A	G	R	A	T	G	R	R	G	R	C	R	R	G	R	G	A	A	A	G	R	A	W	G	A	R	A	R	G	R	R	G	A
Afshari	AFS41	G	R	G	C	R	A	A	M	R	R	G	A	W	G	R	A	R	A	A	A	R	R	R	R	R	C	A	O	A	R	G	M	R	A	R	G	R	T	G	A	G	R	R	R	A	R	G	R
Afshari	AFS33	R	R	G	C	R	A	R	A	A	G	G	R	T	A	A	A	R	G	A	A	R	G	R	G	G	A	G	R	A	R	R	C	A	A	R	A	R	T	G	A	A	A	R	G	R	A	R	A
Afshari	AFS39	A	G	R	M	R	R	R	C	G	R	G	G	A	A	G	R	R	R	A	W	G	G	A	R	R	C	R	R	R	R	G	C	R	A	G	G	G	T	A	R	R	R	R	R	R	G	R	R
Afshari	AFS25	A	R	A	C	G	R	R	C	A	A	G	G	W	A	R	G	R	R	A	T	G	G	A	A	R	C	G	A	R	A	G	C	R	A	R	A	R	W	R	R	G	A	A	G	R	G	G	R
Afshari	AFS17	A	G	R	M	G	R	A	C	R	R	R	G	W	R	R	A	R	G	A	W	G	G	A	R	G	M	R	R	G	R	G	M	G	A	G	R	A	A	G	A	A	G	R	A	A	R	R	A
Afshari	AFS9	A	R	A	C	G	R	R	M	R	R	G	A	W	A	G	G	R	R	R	A	G	R	G	G	G	M	A	A	R	R	R	A	R	R	G	R	R	W	G	R	R	R	R	G	R	A	G	A
Afshari	AFS21	A	G	R	M	G	R	A	C	A	A	G	G	W	R	R	A	G	G	R	W	G	R	A	R	R	C	G	G	R	G	G	M	R	A	R	A	R	W	G	A	A	A	R	R	R	R	R	G
Afshari	AFS13	R	R	R	C	R	R	R	M	A	A	G	G	W	R	R	A	G	R	A	A	R	G	R	R	G	M	R	O	R	R	R	M	R	A	R	G	R	T	R	R	R	R	A	G	R	R	G	R
Afshari	AFS5	R	G	A	A	R	A	A	C	A	R	R	G	W	A	G	R	R	A	A	W	R	R	A	A	A	A	R	G	G	A	R	A	R	A	G	A	R	W	R	A	R	R	R	A	R	R	G	R
Afshari	AFS36	R	R	R	M	A	G	A	M	A	R	R	G	T	R	G	R	R	R	A	A	A	R	G	A	R	C	G	R	R	A	G	C	R	A	G	R	R	W	A	R	A	R	A	G	A	A	G	R
Afshari	AFS34	A	A	R	A	R	R	R	M	A	G	G	A	A	R	R	A	R	R	A	T	R	G	R	G	A	M	R	R	R	R	G	M	A	R	G	R	R	W	R	R	G	A	R	R	A	G	G	R
Afshari	AFS20	R	G	R	M	G	R	R	C	A	R	G	A	A	A	G	A	R	R	R	W	G	G	A	R	R	M	A	A	A	G	G	M	R	A	G	R	R	T	R	R	R	R	A	A	R	G	R	G
Afshari	AFS28	G	G	G	C	G	R	R	M	A	A	G	R	W	R	R	G	G	G	R	T	G	G	R	R	R	C	G	R	R	A	G	C	R	A	A	G	R	W	A	A	R	A	R	R	R	A	G	A
Altamurana	ALT1	R	A	A	M	G	A	A	M	R	R	A	A	T	R	A	G	G	R	G	W	G	R	A	R	G	A	A	A	R	G	A	M	A	G	G	R	R	T	A	R	G	G	R	A	R	R	R	G
Altamurana	ALT23	A	R	A	A	G	R	R	C	A	R	A	A	T	A	G	R	G	G	R	W	R	R	A	G	A	M	A	G	A	R	R	M	A	A	R	G	A	T	R	G	A	R	A	A	A	R	G	A
Altamurana	ALT10	A	A	G	C	A	A	R	A	A	R	G	G	T	A	A	A	G	G	G	A	G	R	G	R	R	A	A	A	R	R	R	M	R	R	G	R	A	W	R	R	G	R	G	R	A	R	R	R
Altamurana	ALT20	A	G	A	M	G	G	A	A	A	R	R	G	W	R	R	A	R	R	A	A	G	G	R	R	R	M	A	A	R	A	A	M	R	G	R	R	R	T	R	G	R	A	A	A	R	A	G	A
Altamurana	ALT21	R	R	A	M	A	A	A	C	A	A	R	A	W	A	G	A	G	G	A	W	G	A	G	G	R	M	A	R	A	R	R	A	G	R	G	G	R	T	A	G	A	R	A	A	R	A	R	A
Altamurana	ALT22	A	G	A	A	G	G	A	A	A	G	G	A	T	A	G	R	G	G	A	W	G	R	R	G	R	M	A	R	A	R	A	A	A	G	G	R	G	W	R	R	A	R	A	A	R	R	A	A
Altamurana	ALT15	A	R	A	M	R	A	A	M	G	A	G	A	W	R	G	A	G	R	R	T	G	G	R	A	G	M	R	A	A	R	G	M	G	A	G	R	R	W	A	G	G	R	A	R	R	G	G	G
Altamurana	ALT8	A	R	R	M	G	A	A	A	R	R	R	G	A	G	A	G	G	G	G	A	R	R	G	A	R	C	R	R	R	A	R	M	A	G	G	A	R	A	A	R	A	G	G	A	R	R	R	R
Altamurana	ALT16	A	R	A	M	G	A	R	M	A	A	R	R	W	R	G	R	G	R	G	A	R	R	R	A	R	A	R	A	R	R	G	A	G	R	R	R	G	A	R	R	G	A	R	R	A	A	G	A
Altamurana	ALT24	A	R	R	M	R	R	A	M	A	G	R	R	W	A	G	R	G	R	A	A	R	A	R	R	R	M	R	R	G	A	R	A	R	G	R	R	G	T	A	A	R	R	G	A	A	G	G	R
Altamurana	ALT9	A	A	R	C	R	R	A	A	R	G	G	R	W	A	R	R	G	R	R	W	G	R	G	R	G	A	R	A	A	R	R	M	A	R	G	G	A	T	A	R	R	A	G	A	R	R	A	A
Altamurana	ALT17	A	G	A	C	R	R	A	C	R	A	R	G	W	A	R	R	A	R	R	T	R	R	R	R	A	A	A	A	R	G	A	C	R	G	A	R	G	W	A	G	G	A	G	A	R	R	R	A
Altamurana	ALT13	A	A	R	A	G	A	R	A	R	R	A	A	T	A	R	G	G	G	R	A	G	G	G	A	R	M	A	A	R	A	R	C	A	G	R	R	R	T	R	G	A	R	G	A	A	R	G	G
Altamurana	ALT18	A	G	A	M	R	R	A	A	R	R	R	A	T	G	G	R	R	R	G	W	R	R	R	R	A	M	R	A	R	R	A	C	R	A	R	R	A	T	G	R	G	G	R	R	R	R	R	R
Altamurana	ALT3	G	A	A	C	R	A	A	A	R	R	R	R	W	R	R	R	G	G	R	T	G	A	R	R	R	A	A	A	G	R	G	M	R	G	G	G	A	T	A	R	R	A	G	R	A	R	G	G
Altamurana	ALT11	A	A	R	C	A	A	G	A	A	A	G	R	W	A	A	R	G	R	G	A	R	A	G	G	R	A	A	A	G	R	R	M	G	G	R	R	R	W	R	R	R	R	R	R	R	A	G	R
Altamurana	ALT19	A	R	R	A	G	A	A	A	A	R	G	R	A	A	G	A	R	G	A	A	R	G	A	G	G	C	A	A	R	R	A	M	R	R	G	R	G	T	A	R	R	G	A	A	G	R	A	A
Altamurana	ALT4	A	G	A	C	R	A	R	A	A	R	G	R	W	A	R	G	G	R	R	W	G	A	A	R	G	A	A	A	G	R	G	A	A	R	G	R	R	T	G	R	R	R	R	A	R	A	R	R
Altamurana	ALT12	A	R	G	A	A	A	G	A	R	R	A	A	T	A	R	R	G	R	G	W	G	R	G	A	R	A	R	A	G	R	R	M	A	G	A	R	R	T	A	A	G	A	R	A	G	G	G	R
Altamurana	ALT5	R	R	R	A	R	A	G	A	A	R	R	A	W	A	R	A	G	R	A	T	R	G	G	R	R	M	R	A	R	R	A	A	R	G	G	G	A	W	A	R	R	R	G	A	G	A	R	G
Altamurana	ALT6	R	G	R	M	G	R	A	A	A	A	R	R	A	R	A	R	G	G	G	A	R	A	G	A	R	A	R	A	R	R	R	M	R	G	G	G	R	W	A	A	R	A	R	R	R	A	R	R
Altamurana	ALT14	R	G	R	A	R	R	R	A	R	A	G	A	W	A	R	G	G	R	R	W	G	A	G	R	G	A	R	A	R	A	R	C	A	G	R	G	R	W	R	R	G	R	A	A	R	R	R	R
Altamurana	ALT7	A	A	R	M	R	R	A	A	R	A	A	R	W	R	A	G	G	R	R	W	G	A	G	R	R	M	R	R	G	R	R	M	A	G	R	R	A	W	A	A	R	R	A	R	A	R	R	R
Altamurana	ALT2	A	R	R	A	G	R	R	A	A	R	G	A	T	A	R	G	R	R	R	W	R	G	A	A	A	M	G	A	A	A	R	M	R	A	G	G	A	T	R	R	G	A	G	R	R	G	G	R
Coopworth, Australian	CPW1	G	R	A	A	G	R	R	A	G	G	A	R	T	R	R	A	R	R	A	T	R	G	R	A	A	M	G	R	A	R	R	A	A	A	R	R	G	T	R	G	R	R	A	R	R	G	G	G
Coopworth, Australian	CPW19	G	A	A	C	G	G	A	M	A	A	G	A	W	G	G	R	A	R	A	W	R	R	A	R	R	M	R	G	G	R	R	M	R	R	R	R	A	T	A	R	R	R	A	R	R	R	R	R
Coopworth, Australian	CPW3	R	R	A	A	G	R	R	M	G	G	A	R	W	G	G	A	R	R	R	T	A	G	R	A	A	C	G	G	A	R	G	A	R	A	A	R	R	T	G	R	R	R	R	G	R	R	R	G
Coopworth, Australian	CPW4	G	A	R	M	R	R	R	M	G	G	G	R	T	A	R	R	R	R	G	W	G	G	G	R	A	A	R	R	A	R	G	M	A	G	R	G	R	A	R	R	R	R	R	G	R	G	G	R
Coopworth, Australian	CPW5	G	R	A	A	G	R	R	A	A	G	G	R	A	R	G	A	R	A	A	W	G	A	R	A	R	M	G	G	R	R	R	A	A	R	A	A	A	T	G	R	G	R	G	A	A	A	A	R
Coopworth, Australian	CPW6	G	R	A	M	R	G	A	C	G	G	R	G	W	G	R	A	R	R	R	A	A	G	R	R	A	A	R	R	A	G	R	M	G	R	R	G	G	W	G	R	G	G	A	A	R	R	G	G
Coopworth, Australian	CPW7	G	G	R	M	R	A	R	A	R	G	A	R	A	G	G	A	R	R	R	A	R	A	R	G	G	M	R	R	A	G	R	M	G	R	R	R	R	T	G	A	G	A	G	R	G	G	A	G
Coopworth, Australian	CPW8	G	R	A	M	G	G	R	M	G	G	A	R	W	G	G	A	R	A	R	T	R	R	A	A	A	M	R	G	A	G	A	M	A	R	R	R	R	T	G	R	G	A	A	R	R	R	G	G
Coopworth, Australian	CPW9	A	G	A	A	R	R	A	A	G	R	R	R	W	G	R	R	R	R	A	T	A	G	R	A	A	M	G	G	R	R	R	M	A	R	A	R	R	W	R	R	G	A	G	R	A	R	R	R
Coopworth, Australian	CPW10	R	A	R	A	G	A	A	A	G	G	G	R	W	R	R	A	G	A	G	T	R	A	G	R	A	M	G	A	A	R	G	M	R	R	R	R	R	W	G	R	G	R	R	A	R	R	G	G
Coopworth, Australian	CPW11	G	R	A	A	R	G	R	C	A	G	G	R	A	R	R	G	R	R	A	W	A	R	A	A	A	C	A	G	A	G	A	C	R	R	A	G	A	W	R	G	G	R	R	R	R	A	A	G
Coopworth, Australian	CPW12	R	G	R	A	R	R	G	M	G	G	R	R	W	A	A	R	R	R	R	W	R	R	R	R	A	M	R	R	R	R	R	A	A	R	A	R	G	T	R	G	R	G	R	G	G	G	G	G
Coopworth, Australian	CPW13	R	R	A	M	G	G	R	C	G	G	G	R	A	G	R	R	R	G	G	W	G	R	G	R	R	A	A	A	R	G	A	M	G	G	A	G	G	W	R	A	G	G	R	R	G	G	G	G
Coopworth, Australian	CPW14	R	R	A	C	G	G	G	M	R	A	R	G	W	R	R	R	G	R	G	W	G	A	G	A	R	A	G	A	A	G	R	M	R	G	R	G	R	T	G	A	G	G	A	R	R	G	G	R
Coopworth, Australian	CPW15	R	R	A	A	R	G	G	C	G	A	G	R	W	G	G	R	G	G	A	W	R	R	R	A	R	M	R	G	A	R	A	M	R	G	A	A	A	W	G	R	R	A	A	G	G	R	A	R
Coopworth, Australian	CPW16	R	R	A	A	G	R	R	A	G	R	A	R	A	R	R	R	A	R	G	A	R	R	R	A	A	A	A	R	R	A	R	A	G	R	A	R	G	T	R	R	G	A	R	R	R	G	A	R
Coopworth, Australian	CPW17	G	A	A	M	R	R	A	M	G	R	G	R	W	G	R	A	A	G	R	W	G	R	G	A	A	M	R	A	R	G	A	M	R	R	R	A	G	T	A	R	R	G	R	R	R	R	G	G
Coopworth, Australian	CPW18	R	A	A	M	G	R	G	M	G	R	G	R	A	G	R	A	R	G	G	T	G	R	R	R	A	A	R	A	R	G	A	M	G	G	A	R	R	T	G	R	G	G	R	G	R	G	G	G
Coopworth, Australian	CPW2	G	G	A	M	G	R	R	A	G	R	R	A	W	A	R	A	A	R	R	W	G	R	R	A	R	M	R	R	A	G	R	M	R	R	A	A	R	W	G	G	G	G	G	A	G	R	A	R
Merino, Australian Industry	MER105	G	G	R	M	A	G	R	A	A	R	G	R	A	A	A	A	A	R	R	A	G	A	A	G	A	C	A	R	A	R	A	M	G	R	R	R	A	W	R	G	R	G	A	A	R	R	A	A
Merino, Australian Industry	MER58	A	G	R	M	G	R	R	M	R	R	G	A	W	G	A	R	R	R	A	W	A	A	A	R	R	A	A	A	G	A	R	M	R	G	A	G	R	T	R	A	A	G	A	R	A	A	G	R
Merino, Australian Industry	MER59	A	G	R	A	G	R	R	M	G	G	R	R	T	R	R	G	R	R	A	A	R	A	R	G	R	A	R	R	R	R	R	M	G	R	A	G	G	A	A	R	R	R	R	A	R	R	G	R
Merino, Australian Industry	MER60	A	G	R	A	R	R	A	A	G	R	R	A	W	A	R	A	G	G	A	W	G	R	A	G	R	M	A	R	G	G	G	M	R	R	G	G	G	W	R	G	A	R	R	G	R	A	G	R
Merino, Australian Industry	MER61	A	R	A	A	A	A	A	M	R	R	G	R	W	R	R	A	A	R	R	T	R	G	R	R	R	A	A	G	A	R	R	M	R	R	R	A	G	T	R	G	R	R	R	R	R	R	R	G
Merino, Australian Industry	MER62	A	R	A	M	G	A	R	M	R	R	R	R	A	G	R	A	A	R	G	A	R	R	A	R	A	A	A	R	R	A	A	M	R	G	G	R	R	W	A	R	A	R	R	G	R	G	R	G
Merino, Australian Industry	MER63	G	G	A	M	G	R	R	M	G	G	R	R	W	R	A	A	R	R	R	W	A	G	R	G	A	M	R	R	R	R	R	C	G	A	R	G	R	W	R	R	R	G	A	G	R	R	R	G
Merino, Australian Industry	MER64	A	R	A	C	A	G	A	M	R	A	R	A	W	R	R	R	G	A	R	T	G	A	R	G	R	A	A	R	R	G	R	M	A	G	R	R	A	W	A	G	R	A	A	G	R	R	R	G
Merino, Australian Industry	MER65	G	G	R	M	A	R	A	A	R	R	G	A	W	R	A	R	G	R	R	T	R	A	R	G	A	M	A	R	A	R	R	M	R	G	G	R	R	T	A	R	A	R	R	A	G	A	R	A
Merino, Australian Industry	MER66	R	G	A	M	G	G	R	M	G	R	A	A	W	R	R	R	R	R	R	T	G	R	R	A	R	M	A	R	A	G	A	C	A	R	G	G	R	W	A	R	G	G	A	R	G	G	R	G
Merino, Australian Industry	MER69	A	R	A	M	A	R	A	M	G	A	A	A	A	R	R	R	G	R	A	T	G	R	A	A	G	A	A	G	R	R	R	M	R	G	G	A	R	T	A	G	A	A	R	R	R	R	R	R
Merino, Australian Industry	MER70	A	R	A	C	A	G	A	C	A	R	A	G	W	G	R	G	R	R	R	T	G	R	R	R	R	A	R	G	R	G	A	C	A	R	A	R	A	T	R	R	G	G	R	A	G	G	R	G
Merino, Australian Industry	MER71	R	R	A	M	R	R	A	C	A	A	R	A	T	G	R	A	R	R	A	T	G	G	G	G	G	C	A	R	R	A	A	C	A	R	R	G	R	T	R	G	R	R	A	R	G	R	G	A
Merino, Australian Industry	MER144	A	R	A	C	G	A	R	A	G	G	R	A	A	G	R	G	G	R	A	A	G	A	R	R	R	A	R	R	R	G	R	M	R	R	G	G	G	T	R	A	G	A	R	G	R	G	G	R
Merino, Australian Industry	MER145	A	G	A	M	A	A	R	C	A	R	G	A	W	G	R	R	R	R	R	A	A	R	G	A	R	C	G	R	A	G	A	C	R	G	G	R	G	T	A	R	R	A	R	A	G	R	G	G
Merino, Australian Industry	MER146	R	R	A	M	A	A	R	M	R	G	R	A	W	G	A	A	R	A	G	W	R	G	A	R	G	C	A	R	A	A	R	M	A	A	G	A	R	T	A	G	R	G	R	R	R	A	R	R
Merino, Australian Industry	MER147	A	R	R	A	R	G	R	M	A	G	G	R	W	A	R	R	G	R	A	A	G	R	G	R	G	A	A	G	R	G	R	A	R	R	G	R	A	A	R	R	R	A	G	A	A	R	R	R
Merino, Australian Industry	MER52	A	G	A	M	R	A	A	C	R	A	G	R	W	R	G	A	R	R	A	W	G	G	R	R	G	M	R	R	R	R	R	M	A	R	G	A	G	T	R	R	A	R	R	R	R	R	R	R
Merino, Australian Industry	MER53	A	R	R	C	G	R	R	A	A	R	R	A	A	A	A	R	R	R	R	A	R	R	A	R	R	M	A	G	R	R	A	C	R	G	G	R	R	W	A	R	R	R	R	R	R	G	G	R
Merino, Australian Industry	MER54	R	R	A	A	G	R	A	M	A	R	G	A	W	R	A	A	G	R	A	A	A	G	R	R	R	A	A	G	R	R	R	M	R	R	R	A	R	W	R	G	R	G	A	R	R	R	G	R
Merino, Australian Industry	MER55	A	G	A	C	G	R	R	M	R	R	R	R	A	R	R	A	R	A	R	T	G	G	R	R	R	M	A	G	R	R	A	C	R	G	R	G	A	W	A	G	R	G	A	A	R	G	G	A
Merino, Australian Industry	MER56	A	R	R	C	R	A	R	M	R	G	G	R	T	R	G	R	R	R	R	W	A	R	R	G	R	A	R	G	A	R	R	M	G	G	G	R	A	A	A	R	A	A	A	A	R	A	G	R
Merino, Australian Industry	MER57	R	G	G	C	R	A	A	C	R	R	R	R	A	R	G	R	R	A	G	W	G	A	R	R	G	A	A	G	G	R	A	A	R	R	R	R	A	W	A	A	R	A	A	G	G	A	G	R
Merino, Australian Industry	MER135	A	G	A	C	A	A	R	M	G	R	R	A	W	R	G	R	R	R	R	A	R	R	R	G	R	C	R	R	A	R	A	M	A	G	A	R	R	A	R	G	A	G	A	G	G	G	R	R
Merino, Australian Industry	MER136	A	G	A	A	A	A	R	M	A	R	R	A	T	R	A	A	R	A	R	W	R	G	A	R	G	C	A	R	A	A	G	M	G	G	R	R	R	T	A	R	R	R	A	R	G	R	R	A
Merino, Australian Industry	MER137	A	G	A	C	A	R	R	M	R	G	R	A	W	R	A	G	R	R	G	A	R	R	G	G	G	C	R	R	R	G	A	M	G	R	G	G	G	T	A	R	R	R	R	A	R	A	A	A
Merino, Australian Industry	MER138	A	R	A	A	A	A	R	A	A	R	R	R	W	R	R	A	G	A	R	A	R	R	A	R	R	A	R	A	A	R	A	M	G	G	A	R	R	W	A	R	R	A	R	R	R	R	R	R
Merino, Australian Industry	MER139	G	G	G	C	G	A	G	M	R	G	R	A	T	A	R	R	R	R	R	W	A	R	R	R	R	M	A	A	R	G	A	A	G	A	R	G	A	W	A	R	R	R	A	R	R	R	R	R
Merino, Australian Industry	MER140	A	G	R	M	A	R	R	C	G	A	G	A	A	R	A	R	R	R	R	W	A	A	R	R	G	A	A	R	R	A	A	M	G	R	R	R	R	T	A	G	G	R	R	G	G	A	R	R
Merino, Australian Industry	MER141	G	G	G	C	G	A	G	M	R	G	R	A	T	A	R	R	R	R	R	W	A	R	R	R	R	M	A	A	R	G	A	A	G	A	R	G	A	W	A	R	R	R	A	R	R	R	R	R
Merino, Australian Industry	MER142	R	G	R	A	R	A	R	M	R	A	A	R	T	R	R	R	A	R	A	W	A	R	R	R	R	A	A	G	R	R	R	M	R	R	R	R	G	T	R	G	R	G	G	A	A	A	R	A
Merino, Australian Industry	MER143	R	G	R	M	A	A	R	M	R	R	R	G	T	A	R	R	G	A	A	W	R	R	A	G	R	C	A	R	R	R	G	M	R	R	R	R	R	W	A	A	A	R	A	R	A	A	R	A
Merino, Australian Industry	MER124	R	R	A	C	A	A	G	M	R	R	G	R	T	R	G	R	R	R	G	A	G	R	R	R	R	A	R	A	G	R	G	M	G	G	R	G	G	W	R	G	R	G	A	A	R	R	R	R
Merino, Australian Industry	MER125	G	R	A	M	G	R	R	C	R	R	A	A	A	A	G	R	G	R	R	W	A	A	A	G	A	A	R	A	R	G	R	M	R	G	G	R	R	T	R	R	R	R	G	A	R	A	G	R
Merino, Australian Industry	MER126	R	R	R	M	R	R	A	A	A	G	G	R	A	R	R	A	R	R	G	W	G	A	A	G	R	M	A	A	R	R	A	A	R	R	G	G	R	T	R	R	R	R	R	A	R	A	R	A
Merino, Australian Industry	MER127	R	R	A	C	R	A	A	M	R	R	G	A	A	G	A	R	R	G	G	W	A	A	A	R	A	M	R	A	R	A	R	M	A	G	A	G	R	T	A	R	A	A	A	G	R	A	R	G
Merino, Australian Industry	MER128	A	G	R	A	R	R	A	A	R	G	R	R	W	R	G	A	G	G	R	A	R	R	R	A	R	A	R	A	R	R	R	M	G	G	G	G	G	W	A	G	R	G	A	A	G	R	G	R
Merino, Australian Industry	MER129	A	G	A	A	R	A	A	A	R	R	R	A	W	R	R	R	R	G	R	T	R	G	G	G	G	M	A	R	R	R	R	M	G	G	R	G	A	W	G	G	A	A	A	G	G	A	R	R
Merino, Australian Industry	MER130	R	R	R	C	G	A	R	M	R	R	G	A	A	A	R	G	R	R	A	W	A	A	R	G	A	A	A	R	R	A	R	C	R	G	R	R	A	T	A	G	A	R	A	R	R	R	G	R
Merino, Australian Industry	MER131	R	R	R	C	G	A	A	A	R	R	R	A	W	G	R	A	G	A	G	A	G	G	R	R	G	A	A	A	R	G	R	M	A	A	R	G	A	T	A	R	G	G	R	G	G	R	G	A
Merino, Australian Industry	MER132	R	R	A	M	G	A	R	A	A	R	R	A	W	G	A	A	G	G	R	W	A	G	G	R	A	M	R	R	R	R	A	M	G	R	A	G	R	T	R	G	R	G	A	R	G	R	G	R
Merino, Australian Industry	MER133	A	G	A	M	R	A	R	C	G	R	G	A	W	R	R	G	G	G	R	W	G	A	A	A	G	M	A	G	R	A	A	M	G	G	R	R	R	W	A	G	G	A	R	R	G	R	G	G
Merino, Australian Industry	MER134	A	G	R	M	A	A	R	C	R	R	R	A	A	R	R	G	G	R	R	A	R	R	A	R	R	A	R	A	A	A	A	C	G	A	R	R	G	T	A	G	R	R	R	R	R	A	G	A
Merino, Australian Industry	MER118	R	R	A	M	A	R	G	C	G	R	A	A	A	G	R	G	G	R	R	A	R	R	A	A	A	C	R	R	A	G	R	M	G	G	G	R	R	A	R	R	R	A	R	R	R	A	G	R
Merino, Australian Industry	MER119	A	G	A	C	R	R	A	A	R	R	R	A	A	R	G	A	G	G	A	W	G	G	R	R	R	M	A	R	R	G	A	C	R	G	R	R	A	T	A	R	A	A	R	R	G	A	R	A
Merino, Australian Industry	MER120	R	G	R	C	R	A	A	M	G	G	R	A	W	G	A	A	A	R	R	A	R	A	G	R	R	C	R	G	R	G	A	A	A	R	R	A	R	W	R	R	G	R	A	G	R	R	R	A
Merino, Australian Industry	MER121	R	R	A	M	G	A	R	C	A	G	R	A	W	R	A	G	R	G	R	A	G	R	R	G	R	A	A	A	G	R	G	M	R	G	R	G	A	T	R	R	R	R	A	A	A	A	R	G
Merino, Australian Industry	MER122	A	R	R	M	G	G	R	M	A	G	G	R	T	R	R	R	A	A	A	W	R	R	R	G	G	M	A	A	R	G	A	M	R	G	G	R	G	W	R	R	G	R	A	R	R	R	R	A
Merino, Australian Industry	MER123	R	R	A	C	G	R	G	C	R	A	G	R	A	G	R	R	G	A	A	A	R	A	R	R	R	A	G	R	G	R	R	C	A	G	R	A	A	T	A	R	R	G	A	R	R	G	G	R
Merino, Australian Industry	MER148	A	G	A	M	A	R	A	M	R	R	A	A	W	G	G	A	G	R	A	A	G	R	R	G	A	A	R	R	R	R	A	C	R	G	R	G	G	W	A	G	A	R	G	G	G	A	G	R
Merino, Australian Industry	MER149	R	G	R	C	R	A	R	M	R	R	G	A	A	A	A	A	G	R	R	W	A	G	R	R	R	A	R	G	R	G	R	C	G	G	G	R	A	T	R	G	G	R	A	R	G	R	R	G
Merino, Australian Industry	MER106	A	G	R	C	G	R	G	M	R	A	G	R	A	R	G	R	G	A	R	T	R	R	A	A	A	C	R	A	A	R	A	C	R	R	R	R	G	W	R	R	A	A	G	R	R	R	G	G
Merino, Australian Industry	MER107	A	G	A	C	A	A	A	M	R	A	R	A	T	A	R	R	G	R	G	W	G	G	A	A	R	A	R	A	G	R	R	A	G	R	G	R	G	T	A	G	R	A	R	G	G	A	R	R
Merino, Australian Industry	MER108	R	G	R	C	G	R	G	A	G	R	G	A	W	G	R	R	R	R	G	A	R	R	R	R	G	A	R	G	R	G	A	M	R	R	G	R	R	W	A	R	A	G	A	R	R	R	G	G
Merino, Australian Industry	MER109	R	G	A	C	A	R	R	M	R	G	A	A	W	R	G	R	R	A	G	W	R	R	R	R	R	M	A	G	R	R	R	A	G	G	R	G	R	W	R	R	A	R	R	A	A	R	A	A
Merino, Australian Industry	MER110	A	G	R	M	R	R	R	M	R	R	G	A	A	R	G	A	R	G	G	W	G	R	A	A	R	M	A	R	A	G	R	M	R	G	G	R	G	W	A	G	G	R	R	R	R	G	R	R
Merino, Australian Industry	MER111	A	R	R	C	R	R	G	M	R	R	R	A	W	A	R	R	R	R	R	A	R	R	A	R	R	A	A	G	A	R	A	C	A	G	G	R	R	T	A	R	R	R	R	A	R	G	G	G
Merino, Australian Industry	MER112	R	R	R	M	G	R	R	M	R	G	G	R	A	G	A	R	G	R	R	T	R	A	R	G	G	A	A	R	G	G	G	M	G	R	G	G	A	T	A	G	R	R	A	A	R	R	R	R
Merino, Australian Industry	MER113	A	A	R	M	G	G	R	A	A	R	A	A	W	A	A	A	G	R	R	A	R	G	A	R	R	M	R	R	R	A	A	M	A	R	R	R	R	T	R	A	R	R	R	R	G	R	G	R
Merino, Australian Industry	MER114	A	R	R	C	G	R	R	A	A	R	R	A	A	A	A	R	R	R	R	A	R	R	A	R	R	M	A	G	R	R	A	C	R	G	G	R	R	W	A	R	R	R	R	R	R	G	G	R
Merino, Australian Industry	MER115	R	R	R	M	R	G	A	M	A	A	G	A	W	A	A	R	R	R	G	W	R	R	R	G	R	A	A	G	R	R	A	C	R	G	G	A	A	W	R	G	R	R	A	A	R	G	G	R
Merino, Australian Industry	MER116	A	A	A	M	R	R	R	C	A	R	R	R	T	A	R	A	R	A	R	A	G	R	R	R	R	A	A	A	R	G	R	C	R	G	G	G	G	W	A	G	G	G	A	R	G	R	R	A
Merino, Australian Industry	MER117	R	R	A	C	R	R	R	C	R	G	A	R	W	R	R	R	G	R	G	W	G	R	A	A	G	A	G	A	R	R	A	C	R	R	G	R	R	T	G	R	R	R	R	A	G	G	R	A
Merino, Australian Industry	MER72	A	R	R	C	R	R	R	C	G	A	R	A	W	R	G	R	G	A	R	A	G	R	A	G	R	M	R	R	G	R	G	C	R	G	G	A	R	W	A	R	R	G	A	R	G	R	A	G
Merino, Australian Industry	MER74	R	G	A	M	R	G	G	C	G	G	A	A	W	R	A	R	G	R	A	T	R	A	A	R	A	A	A	G	A	R	A	C	A	G	R	R	R	T	R	A	G	R	A	R	R	G	A	G
Merino, Australian Industry	MER75	R	R	A	A	R	G	A	A	A	A	A	A	T	A	A	A	R	R	R	T	R	R	A	R	R	M	A	A	A	A	A	M	G	R	G	G	R	W	R	R	G	A	R	A	R	G	R	A
Merino, Australian Industry	MER76	R	R	A	M	G	A	G	A	R	R	R	R	A	R	R	A	G	R	R	T	R	A	G	R	R	M	A	R	R	R	A	M	G	R	R	G	A	W	R	R	G	R	A	G	G	R	G	R
Merino, Australian Industry	MER77	G	R	A	A	G	A	R	M	A	G	A	A	T	R	A	A	G	G	G	W	G	G	A	R	A	A	A	A	A	A	A	M	R	A	R	G	G	W	R	A	G	R	R	A	R	R	R	A
Merino, Australian Industry	MER78	A	R	A	C	A	G	G	C	A	A	A	R	W	G	A	A	G	G	G	W	G	A	R	R	A	M	R	R	R	A	R	M	R	R	R	G	A	W	R	A	G	G	A	A	G	R	A	R
Merino, Australian Industry	MER80	A	G	A	M	R	A	A	C	G	R	A	R	T	R	A	A	R	R	R	W	R	G	G	R	G	M	A	G	R	G	A	M	R	G	G	R	G	T	A	A	G	G	R	A	G	A	G	A
Merino, Australian Industry	MER81	G	R	A	C	R	A	A	A	R	G	A	A	W	G	R	A	R	R	G	W	R	R	R	R	G	A	A	A	R	R	R	M	R	R	A	G	R	T	A	G	G	A	R	R	A	R	G	G
Merino, Australian Industry	MER82	R	R	A	M	R	G	R	M	G	R	R	A	T	R	A	A	G	A	R	A	A	A	G	G	R	A	A	R	A	A	A	M	G	R	G	A	G	W	R	R	G	R	A	R	A	A	R	R
Merino, Australian Industry	MER83	A	G	A	C	R	A	A	M	G	A	G	A	A	G	A	G	A	G	R	A	R	G	R	R	A	M	R	R	R	R	R	M	R	G	G	R	R	W	G	G	R	G	A	R	R	R	R	A
Merino, Australian Industry	MER84	A	R	A	M	A	G	R	C	A	R	A	R	A	R	G	R	G	A	G	W	G	A	A	R	A	A	A	R	A	A	G	M	R	G	G	G	R	A	R	R	G	G	R	A	G	G	A	R
Merino, Australian Industry	MER85	A	G	R	M	R	G	G	C	G	R	R	G	A	R	R	R	R	A	R	W	G	A	A	R	R	A	R	R	R	R	A	C	A	G	R	G	R	T	A	A	G	G	A	R	G	G	R	R
Merino, Australian Industry	MER88	R	G	R	C	G	G	A	M	G	R	R	A	W	R	A	A	R	R	R	W	G	A	G	G	G	M	A	G	A	R	R	A	G	R	G	A	A	T	A	A	R	G	A	G	R	R	G	R
Merino, Australian Industry	MER89	A	R	A	M	R	R	R	C	G	R	R	R	W	G	R	A	R	R	R	A	R	A	G	R	A	M	A	G	A	R	G	C	G	G	R	G	A	T	A	R	G	R	A	A	G	A	R	R
Merino, Australian Industry	MER90	A	G	R	M	G	R	A	C	R	R	R	R	A	G	G	A	G	R	G	A	G	G	R	R	G	A	A	R	R	G	A	M	G	G	R	A	G	W	A	A	R	G	R	A	A	A	R	R
Merino, Australian Industry	MER91	A	R	A	C	R	A	R	M	R	R	A	R	T	R	G	R	G	A	G	W	A	G	R	G	A	M	A	G	A	A	G	M	G	R	R	R	A	W	R	G	A	R	G	A	R	G	G	G
Merino, Australian Industry	MER92	A	R	A	C	R	A	A	M	R	G	R	A	W	A	R	A	G	A	R	T	R	A	G	G	A	A	A	R	R	G	R	M	A	R	G	G	R	W	A	G	R	R	R	A	R	A	G	R
Merino, Australian Industry	MER93	G	R	R	M	G	G	A	A	G	R	R	A	T	G	R	A	G	R	G	A	R	G	R	G	R	A	R	R	R	R	A	C	R	G	A	R	A	W	R	G	R	A	A	A	R	A	A	R
Merino, Australian Industry	MER94	A	G	A	M	A	R	R	C	G	R	R	R	W	R	R	R	G	R	R	W	G	R	A	R	A	M	R	G	R	G	A	C	R	R	R	G	R	T	R	R	G	R	A	R	G	G	A	R
Merino, Australian Industry	MER95	A	G	R	A	G	A	R	M	R	A	R	R	A	A	R	R	R	A	G	T	R	G	A	R	R	A	A	R	R	R	R	M	R	G	G	R	A	A	A	R	R	G	A	A	A	A	R	R
Merino, Australian Industry	MER98	A	G	A	M	A	A	A	M	R	G	A	A	W	R	R	A	R	G	R	W	R	R	R	G	G	M	R	R	A	R	R	M	R	R	G	G	A	T	A	G	A	R	G	R	G	R	G	R
Merino, Australian Industry	MER99	A	R	A	M	R	R	A	A	G	G	A	A	T	R	A	R	G	G	R	W	G	G	A	R	G	A	R	G	G	R	A	M	R	R	R	R	R	T	R	R	A	R	A	R	G	A	R	R
Merino, Australian Industry	MER100	A	G	A	M	R	G	R	C	R	R	R	R	A	G	R	G	R	R	R	W	R	A	A	G	A	A	R	G	R	R	R	C	R	G	R	R	A	T	A	A	G	G	A	A	G	G	R	G
Merino, Australian Industry	MER102	R	R	A	C	A	G	R	C	R	A	R	A	W	A	R	A	G	G	A	T	G	R	A	A	R	A	A	R	A	G	A	M	R	G	G	G	G	A	A	G	R	R	A	A	G	R	A	A
Merino, Australian Industry	MER104	A	G	R	C	A	G	A	M	A	G	R	G	A	R	G	A	R	R	R	T	R	G	R	A	R	A	A	G	R	A	A	A	R	R	R	R	G	W	A	R	R	R	A	G	R	R	R	G
Dorset, Australian Poll	APD58	R	R	A	M	R	R	R	A	R	G	A	R	T	R	R	A	G	A	G	W	G	G	R	A	A	C	A	A	R	A	G	A	A	G	R	R	A	T	A	A	R	A	G	R	A	R	R	R
Dorset, Australian Poll	APD59	R	A	R	M	G	R	G	A	G	G	R	A	T	G	A	R	R	R	R	W	G	R	R	R	A	A	A	R	R	A	G	A	A	G	R	G	A	T	G	A	R	G	A	A	A	A	G	A
Dorset, Australian Poll	APD60	R	R	A	C	A	R	G	M	G	G	A	A	A	A	A	R	R	A	A	W	G	A	A	A	A	M	A	R	R	R	R	A	G	R	R	R	A	T	R	R	A	G	G	R	A	G	G	R
Dorset, Australian Poll	APD61	A	A	G	C	R	R	G	A	R	R	R	R	A	A	R	R	R	A	G	W	G	R	G	R	A	A	R	R	R	G	A	M	G	A	G	R	G	W	A	G	R	G	A	A	R	G	G	G
Dorset, Australian Poll	APD62	R	R	A	M	G	G	A	A	R	G	R	R	W	R	A	G	R	A	R	W	G	G	A	A	A	A	A	R	A	A	G	M	A	G	G	R	R	T	R	A	R	A	G	R	A	R	G	G
Dorset, Australian Poll	APD63	R	A	R	M	R	G	G	M	G	G	G	R	A	R	R	R	R	R	G	W	G	G	A	R	A	M	A	G	A	A	R	M	G	R	R	R	A	W	R	R	G	G	G	R	R	G	R	R
Dorset, Australian Poll	APD64	R	A	R	M	G	R	R	A	G	R	A	G	A	A	R	A	R	R	R	T	G	R	R	R	R	A	A	G	G	R	G	M	G	A	G	A	R	T	G	G	G	R	G	G	A	R	G	R
Dorset, Australian Poll	APD65	A	A	A	M	R	G	R	M	G	A	R	R	W	R	R	A	R	R	A	W	G	R	R	R	A	C	A	G	R	R	G	M	G	G	G	G	R	T	G	R	R	A	G	R	A	G	R	A
Dorset, Australian Poll	APD66	A	A	A	A	G	G	G	A	R	R	A	A	W	A	A	R	R	A	A	T	G	R	G	A	R	M	R	R	A	A	R	M	R	G	R	R	R	T	G	A	R	G	R	A	A	A	R	R
Dorset, Australian Poll	APD67	G	R	R	C	R	A	R	M	R	R	A	A	A	R	R	G	G	R	A	T	G	R	R	R	R	M	G	R	R	A	G	M	G	R	G	R	G	T	A	A	G	G	R	A	R	R	R	A
Dorset, Australian Poll	APD68	R	A	R	A	R	A	R	C	G	G	R	R	A	A	R	R	G	A	G	W	G	G	A	A	A	C	A	R	R	A	G	A	G	A	R	R	A	W	R	A	R	G	A	A	R	G	G	G
Dorset, Australian Poll	APD69	A	A	A	M	G	A	R	A	G	R	A	G	A	R	A	R	A	R	G	T	G	R	A	A	A	M	A	R	R	R	G	C	R	G	A	R	R	T	R	G	G	R	G	R	A	G	G	R
Dorset, Australian Poll	APD106	R	R	R	A	G	R	G	A	G	R	R	A	A	A	A	R	A	R	A	T	G	G	R	A	A	M	A	A	R	R	R	M	G	R	G	R	G	A	R	A	G	G	R	A	R	R	G	G
Dorset, Australian Poll	APD107	A	A	G	M	G	A	G	C	G	R	R	G	A	G	R	G	R	A	R	W	G	R	A	R	A	C	A	R	R	R	A	C	R	R	G	A	G	T	R	A	A	R	R	A	R	G	G	R
Dorset, Australian Poll	APD110	A	A	A	M	G	A	R	A	G	R	A	G	A	R	A	R	A	R	G	T	G	R	A	A	A	M	A	R	R	R	G	C	R	G	A	R	R	T	R	G	G	R	G	R	A	G	G	R
Dorset, Australian Poll	APD112	G	A	A	A	G	A	G	A	G	A	R	G	A	A	G	R	R	A	R	W	G	R	A	A	A	M	R	G	A	R	R	C	G	R	R	R	G	W	R	G	G	R	R	R	A	G	R	G
Dorset, Australian Poll	APD114	R	A	G	M	G	G	G	M	G	G	R	A	T	A	R	R	G	R	A	W	G	R	R	A	A	A	A	R	G	R	R	M	G	R	R	R	A	T	R	R	G	G	G	R	R	G	R	G
Dorset, Australian Poll	APD115	R	A	R	M	G	R	R	A	G	R	A	G	A	A	R	A	R	R	R	T	G	R	R	R	R	A	A	G	G	R	G	M	G	A	G	A	R	T	G	G	G	R	G	G	A	R	G	R
Dorset, Australian Poll	APD48	R	A	R	M	G	R	G	M	G	G	A	A	A	A	A	R	A	G	A	W	G	R	R	R	A	C	R	G	R	R	G	A	A	G	R	G	R	T	G	R	G	G	G	R	A	G	G	R
Dorset, Australian Poll	APD49	A	A	G	A	G	A	G	A	R	A	A	A	A	R	A	R	R	R	R	T	G	G	A	A	A	M	R	G	G	G	R	M	R	R	R	R	A	T	R	G	G	R	R	G	A	R	G	R
Dorset, Australian Poll	APD50	R	A	R	M	R	G	G	C	G	G	A	R	A	R	A	R	G	R	R	W	G	R	R	A	A	A	A	A	A	R	R	A	R	G	G	G	R	T	R	A	G	G	G	R	R	G	G	G
Dorset, Australian Poll	APD51	A	A	G	A	G	R	R	A	G	R	A	R	T	R	A	G	R	A	R	T	G	R	R	A	A	A	A	G	R	A	G	M	G	G	R	G	R	T	G	A	R	G	R	R	A	R	G	R
Dorset, Australian Poll	APD52	A	A	G	A	R	R	R	M	R	A	R	R	W	R	R	R	R	A	G	W	G	R	R	R	R	M	A	G	G	A	R	A	G	G	R	R	A	T	A	R	R	G	R	A	G	R	R	A
Dorset, Australian Poll	APD53	G	R	A	A	G	R	R	M	R	G	G	R	A	R	G	A	G	R	R	W	R	A	G	A	A	M	R	G	R	A	R	M	R	R	R	A	R	W	R	R	G	R	R	A	R	R	R	R
Dorset, Australian Poll	APD54	A	A	G	A	G	A	R	M	G	G	R	A	W	G	A	R	R	R	G	T	G	A	G	G	A	M	R	R	R	R	G	M	R	G	R	G	A	T	G	R	G	R	G	R	R	R	G	R
Dorset, Australian Poll	APD55	R	A	A	A	G	R	R	M	R	R	R	R	W	R	R	A	R	A	G	T	G	G	G	A	A	M	R	G	R	R	R	A	R	R	R	R	R	T	G	R	A	G	R	R	A	G	G	A
Dorset, Australian Poll	APD56	A	A	G	M	R	R	R	M	R	R	G	R	A	R	A	G	R	R	R	W	G	R	A	R	G	M	A	G	G	A	R	A	G	G	G	G	R	T	G	R	R	G	R	A	R	G	R	R
Dorset, Australian Poll	APD57	A	A	R	M	R	A	G	A	G	G	R	R	A	A	A	R	R	R	A	T	G	G	A	A	A	M	R	R	R	R	G	M	R	G	R	A	A	T	G	A	R	G	R	A	R	G	R	A
Dorset, Australian Poll	APD44	G	R	A	M	A	R	G	M	R	A	R	A	A	A	A	R	R	G	A	T	G	G	R	G	R	M	A	A	A	A	R	A	G	A	R	G	A	T	R	R	G	G	R	A	A	G	G	R
Dorset, Australian Poll	APD45	A	A	A	M	G	R	G	M	G	A	R	A	A	R	A	A	R	R	A	W	G	G	A	R	A	C	A	G	G	A	R	C	G	R	R	A	R	W	G	G	G	G	G	R	A	G	G	A
Dorset, Australian Poll	APD46	R	A	A	A	R	R	G	A	G	R	A	A	W	A	R	R	G	R	R	T	G	G	A	A	A	M	A	R	R	A	G	M	R	R	G	R	G	T	G	G	G	G	G	R	A	G	G	A
Dorset, Australian Poll	APD47	A	A	A	C	R	G	G	A	G	R	A	G	W	A	R	R	G	G	A	T	G	R	R	R	A	M	A	G	R	A	R	A	G	G	R	R	R	T	G	A	A	R	R	R	A	G	R	R
Dorset, Australian Poll	APD18	R	A	A	C	G	A	R	A	R	G	R	A	W	G	R	A	A	R	G	W	G	G	A	R	A	M	A	G	G	G	A	A	G	R	A	R	A	W	R	R	G	R	R	R	R	G	G	R
Dorset, Australian Poll	APD19	R	A	R	M	R	A	R	A	R	R	R	R	W	A	A	R	R	A	R	W	G	R	A	R	A	M	A	R	G	A	R	A	G	G	R	R	A	T	A	R	G	A	R	G	R	G	A	R
Dorset, Australian Poll	APD20	R	A	G	M	G	G	G	A	G	G	A	G	A	R	R	R	R	A	R	T	G	R	R	A	A	C	A	R	G	A	R	A	A	G	G	G	R	W	G	R	G	R	R	A	A	G	R	R
Dorset, Australian Poll	APD21	R	R	R	M	R	G	G	M	G	G	R	A	W	R	A	G	A	A	R	T	G	R	A	R	R	C	A	R	G	R	R	M	G	G	R	G	A	W	G	G	R	A	R	R	R	G	G	G
Dorset, Australian Poll	APD22	A	A	G	A	G	A	R	A	G	G	A	R	W	A	R	R	G	A	G	T	G	G	R	R	R	A	A	A	R	R	R	C	R	R	G	R	G	T	G	R	G	R	R	G	A	R	G	G
Dorset, Australian Poll	APD23	R	R	R	C	R	R	R	M	A	R	R	G	W	A	A	A	G	A	G	A	G	G	A	A	A	C	R	A	R	A	A	A	G	R	R	A	A	T	R	A	R	A	G	R	A	G	R	A
Dorset, Australian Poll	APD24	A	A	R	M	G	G	G	M	R	R	A	R	A	A	R	R	R	A	R	W	G	A	A	A	A	C	A	R	G	R	R	M	G	G	A	R	A	T	R	G	G	R	R	A	A	A	R	G
Dorset, Australian Poll	APD25	R	A	A	M	G	G	R	M	G	R	R	R	W	R	A	G	R	A	R	T	G	R	R	G	A	C	R	A	G	A	R	M	R	R	R	R	R	W	A	R	R	R	R	A	R	A	R	G
Dorset, Australian Poll	APD26	A	A	R	C	R	R	G	M	R	R	A	R	A	A	A	G	A	A	G	T	G	G	A	R	R	M	A	R	R	A	G	A	G	G	R	G	R	T	G	A	R	G	R	G	R	R	R	R
Dorset, Australian Poll	APD27	R	A	R	A	A	R	G	A	R	R	A	R	A	A	A	G	R	R	R	T	G	R	A	A	A	A	R	A	R	R	R	M	G	R	R	G	A	T	R	G	R	G	G	G	R	R	G	A
Dorset, Australian Poll	APD28	A	A	R	A	R	R	R	M	G	G	R	R	W	R	A	A	G	R	R	W	G	A	R	A	A	A	R	A	G	A	G	M	R	R	G	G	A	T	R	R	R	R	G	G	A	R	R	R
Dorset, Australian Poll	APD29	R	R	R	M	R	G	A	M	G	R	A	A	W	A	R	G	G	R	G	T	R	R	R	R	A	M	A	R	R	A	G	M	G	A	R	G	G	W	R	A	G	A	G	A	R	G	G	R
Dorset, Australian Poll	APD30	R	R	R	M	G	A	R	A	R	R	A	A	A	A	A	R	G	A	A	T	G	R	A	A	A	C	A	G	R	R	R	A	G	R	A	G	R	T	R	G	G	R	A	R	A	G	G	G
Dorset, Australian Poll	APD31	A	A	R	M	G	R	G	M	R	G	R	R	W	A	R	R	R	G	R	W	G	R	A	R	A	C	R	R	A	A	R	A	R	G	R	R	R	T	R	A	R	G	A	R	A	G	G	G
Dorset, Australian Poll	APD32	R	A	A	A	G	A	R	M	G	R	A	G	A	A	R	R	G	A	R	T	G	R	R	A	G	C	R	A	A	G	R	A	G	G	R	R	A	T	G	R	R	G	G	A	A	G	G	G
Dorset, Australian Poll	APD33	R	R	R	C	R	G	R	M	R	R	G	G	W	A	A	G	R	G	G	T	R	R	R	G	A	M	R	A	A	A	R	M	G	R	G	R	A	W	R	R	G	R	R	R	A	R	G	R
Dorset, Australian Poll	APD34	G	A	R	A	R	G	R	C	R	R	R	R	W	R	A	G	G	G	R	T	G	R	R	R	R	A	A	R	A	G	R	M	G	G	G	G	R	T	G	A	R	G	R	R	A	G	R	R
Dorset, Australian Poll	APD35	G	A	A	M	G	R	R	M	G	R	G	G	W	A	G	R	R	A	R	T	R	G	A	A	R	M	R	R	R	A	R	A	G	G	G	R	R	A	G	G	G	R	R	G	R	G	G	G
Dorset, Australian Poll	APD36	A	R	R	A	R	G	G	M	G	G	A	A	W	A	A	G	R	R	R	W	G	R	R	A	A	M	A	R	G	R	G	M	G	R	G	G	A	T	R	R	R	R	R	G	R	G	G	R
Dorset, Australian Poll	APD37	A	R	R	A	R	G	R	A	G	A	A	A	W	R	A	G	A	R	R	W	G	A	A	A	A	M	A	A	R	A	R	A	G	A	A	R	R	T	R	A	R	R	G	R	A	G	R	R
Dorset, Australian Poll	APD38	A	A	G	M	G	R	R	M	G	G	R	G	A	R	A	R	R	G	G	T	G	R	A	A	A	M	A	R	R	A	A	C	G	R	R	R	A	W	A	A	G	G	R	R	R	R	G	A
Dorset, Australian Poll	APD39	R	A	A	C	G	R	R	M	A	R	A	G	A	A	R	G	R	A	R	T	G	R	A	R	R	C	A	R	R	R	R	M	R	R	A	R	A	T	G	A	R	G	R	R	R	G	G	G
Dorset, Australian Poll	APD40	A	A	R	M	R	G	R	C	G	R	R	G	A	A	R	R	R	A	G	T	G	R	A	R	A	M	R	R	A	A	G	C	G	G	A	A	A	T	R	G	G	A	G	R	A	R	G	G
Dorset, Australian Poll	APD41	A	A	G	M	R	G	G	M	R	G	A	A	T	A	A	R	G	A	A	T	G	R	G	R	A	C	R	A	A	R	A	C	G	A	R	G	A	T	G	R	R	G	G	R	R	R	G	R
Dorset, Australian Poll	APD42	A	A	R	M	R	A	G	M	R	R	R	R	T	R	A	R	R	A	R	W	G	G	A	R	A	M	G	A	G	A	R	A	G	R	A	R	A	T	R	A	R	R	G	A	A	G	G	R
Dorset, Australian Poll	APD43	A	R	G	A	G	A	R	A	A	R	R	R	A	A	A	G	R	G	R	T	G	G	A	R	A	M	R	R	G	G	G	C	R	G	R	A	A	T	R	R	R	G	R	R	A	G	G	G
Dorset, Australian Poll	APD101	R	G	A	C	G	R	G	M	R	R	R	G	W	A	A	G	A	R	R	T	G	G	A	R	A	C	R	R	A	A	R	M	G	R	G	R	A	T	A	A	G	A	R	R	A	G	G	R
Dorset, Australian Poll	APD103	G	G	R	M	A	R	G	M	R	R	G	A	T	O	G	A	R	R	R	T	R	R	R	R	A	M	R	G	G	A	G	A	G	R	A	R	R	T	G	R	G	G	G	R	A	A	R	R
Dorset, Australian Poll	APD1	A	A	G	A	R	G	G	C	G	G	A	A	W	A	A	R	R	R	G	T	R	A	R	R	A	M	A	R	A	R	R	M	G	R	R	G	G	T	G	R	R	R	R	G	A	R	G	R
Dorset, Australian Poll	APD2	R	A	G	A	G	G	G	M	R	R	A	A	T	A	R	G	G	G	G	T	G	R	R	R	R	A	A	A	R	G	R	M	R	G	G	G	R	T	G	A	R	G	R	R	A	R	G	G
Dorset, Australian Poll	APD3	G	R	A	M	G	R	G	M	R	G	A	R	W	A	R	R	A	A	G	W	G	A	R	A	A	C	A	R	A	A	A	M	G	R	A	R	R	T	G	G	R	G	R	R	A	G	G	R
Dorset, Australian Poll	APD4	A	A	R	M	G	A	A	A	R	G	A	A	A	A	A	R	R	A	R	W	G	R	A	A	A	C	A	R	R	R	R	M	G	G	R	G	A	T	A	G	G	G	R	A	A	R	G	G
Dorset, Australian Poll	APD5	R	A	R	A	R	A	R	M	G	R	R	R	A	A	R	G	R	R	G	W	G	G	R	A	A	C	A	R	G	R	G	A	G	R	R	R	A	A	R	A	A	G	R	R	A	R	R	G
Dorset, Australian Poll	APD6	A	A	R	M	G	R	G	M	G	R	A	A	A	A	A	G	A	A	R	T	G	G	R	G	R	C	A	R	G	G	G	A	R	G	A	R	A	W	G	R	G	G	R	A	A	G	G	R
Dorset, Australian Poll	APD7	R	A	R	A	G	G	G	M	G	R	A	G	W	A	G	R	R	A	R	T	G	G	A	A	A	C	A	G	R	R	A	M	R	A	A	G	A	T	G	R	R	G	A	R	A	G	G	R
Dorset, Australian Poll	APD8	R	A	R	A	A	R	R	A	G	G	R	A	W	A	A	R	R	R	R	A	G	R	A	A	A	M	A	A	A	A	G	A	G	G	A	A	A	W	G	G	G	G	A	A	R	G	R	G
Dorset, Australian Poll	APD9	G	R	R	M	R	G	R	A	R	A	R	R	A	A	A	G	G	A	R	T	G	G	G	G	A	M	R	R	R	R	R	A	R	A	R	R	A	W	G	A	R	G	A	A	A	G	G	A
Dorset, Australian Poll	APD10	A	A	G	M	R	R	R	M	G	G	R	R	T	R	G	A	R	R	A	A	G	G	R	A	R	M	A	R	A	R	G	A	G	R	R	G	A	T	R	R	A	G	A	R	A	G	R	A
Dorset, Australian Poll	APD11	A	A	G	M	G	R	R	A	G	R	A	A	A	R	A	R	R	R	R	T	G	G	R	A	A	M	A	R	R	R	A	M	G	R	R	G	R	T	G	R	G	G	G	R	A	G	G	G
Dorset, Australian Poll	APD12	R	A	A	A	G	G	R	A	G	A	R	R	A	A	R	G	G	G	G	T	G	R	A	R	R	C	A	G	A	G	R	C	A	G	R	G	A	T	G	A	A	G	A	R	A	G	G	A
Dorset, Australian Poll	APD13	G	A	A	C	R	G	R	M	G	G	R	G	A	R	G	R	G	R	R	T	A	A	A	A	A	A	G	A	R	G	G	A	G	R	R	A	G	T	G	R	G	A	R	G	G	R	A	R
Dorset, Australian Poll	APD14	A	R	R	C	G	R	R	M	G	R	R	R	W	A	R	G	R	R	R	T	G	R	A	A	A	C	R	G	A	R	G	M	G	R	R	G	R	T	R	A	G	R	R	G	A	R	G	G
Dorset, Australian Poll	APD15	R	A	G	M	G	R	R	A	R	R	A	R	T	A	A	G	G	A	G	T	G	R	A	A	A	C	A	G	R	R	R	A	G	G	R	G	R	T	G	R	G	R	A	G	A	A	R	R
Dorset, Australian Poll	APD16	A	A	R	A	G	R	R	M	G	G	A	A	W	A	A	G	G	A	A	T	G	A	G	A	A	C	R	R	A	A	R	M	R	G	R	G	G	T	G	A	G	G	R	A	A	R	R	R
Dorset, Australian Poll	APD17	A	A	R	A	G	R	A	A	R	G	A	A	T	R	A	R	R	R	R	T	G	R	R	A	A	M	A	R	G	R	R	C	G	G	G	R	A	T	R	R	G	G	R	G	A	A	G	R
Dorset, Australian Poll	APD94	R	A	G	M	G	R	R	M	G	R	A	A	A	R	A	R	R	R	G	T	G	A	R	R	A	M	A	G	R	R	G	M	R	G	R	G	A	T	G	R	G	G	R	G	A	A	G	G
Dorset, Australian Poll	APD95	A	A	A	C	R	R	R	A	G	A	A	A	W	A	A	R	A	R	A	T	G	G	R	R	A	M	A	G	R	A	R	M	R	G	R	G	A	T	R	A	R	R	G	R	A	A	R	R
Dorset, Australian Poll	APD96	G	R	R	C	A	G	R	M	R	R	A	R	A	R	R	R	A	R	R	T	R	R	R	R	A	M	A	G	R	A	G	M	G	R	R	G	A	T	G	R	G	A	G	G	A	R	A	A
Dorset, Australian Poll	APD97	A	A	R	M	R	R	G	A	R	G	R	A	A	R	R	R	R	A	R	T	G	R	A	R	A	C	R	G	R	A	G	A	G	R	R	R	R	W	G	G	R	G	A	A	A	R	A	R
Dorset, Australian Poll	APD98	R	A	A	M	G	R	G	M	G	G	A	R	W	A	A	R	R	A	R	T	G	R	A	A	A	M	A	A	R	A	R	M	G	G	G	G	R	W	R	R	G	R	R	R	A	R	G	G
Dorset, Australian Poll	APD99	R	R	A	M	R	G	G	A	G	G	R	R	W	A	A	R	A	R	G	W	G	G	R	G	A	M	R	R	G	A	R	M	R	R	A	A	A	T	R	R	R	A	A	A	R	A	R	G
Dorset, Australian Poll	APD100	A	A	R	A	G	R	G	M	R	A	R	R	W	A	A	G	G	R	G	W	G	R	A	A	A	M	R	G	G	R	R	C	R	A	G	R	R	T	R	R	G	A	R	R	A	G	G	G
Dorset, Australian Poll	APD70	G	R	A	A	G	A	R	M	R	R	R	R	W	A	R	A	R	A	R	T	G	R	A	R	A	M	A	A	R	A	R	C	R	A	A	G	A	T	R	G	G	R	G	R	R	G	R	R
Dorset, Australian Poll	APD71	A	A	R	M	R	A	G	A	G	G	A	R	T	A	A	G	A	A	R	W	R	G	R	A	A	M	A	R	G	A	G	M	R	R	R	A	A	T	R	A	G	G	R	R	G	G	G	G
Dorset, Australian Poll	APD72	R	A	R	C	R	G	A	M	R	R	A	R	W	A	A	A	G	R	R	T	G	R	A	R	A	C	R	A	A	R	R	M	R	R	A	A	A	T	R	A	R	R	G	R	A	G	G	R
Dorset, Australian Poll	APD73	G	A	R	M	G	G	R	M	G	A	R	R	A	A	A	R	R	R	R	T	R	R	R	A	R	C	A	G	G	G	A	A	G	G	A	R	R	T	R	A	R	R	R	R	G	R	R	R
Dorset, Australian Poll	APD74	R	A	G	A	R	G	R	M	G	G	R	A	W	R	A	G	R	A	R	T	R	R	R	A	A	A	A	R	A	A	G	M	R	G	R	G	R	W	G	A	G	G	R	G	A	R	G	R
Dorset, Australian Poll	APD75	R	R	R	A	R	A	G	M	G	R	R	G	A	A	R	A	G	G	R	W	G	R	R	A	A	M	A	R	A	A	G	C	G	R	G	R	R	W	R	R	G	R	R	R	A	G	G	G
Dorset, Australian Poll	APD76	A	A	G	M	G	G	G	M	G	R	A	A	T	G	A	R	G	R	R	W	G	A	R	R	A	A	A	A	G	A	R	M	R	R	G	R	A	W	G	A	G	G	G	R	A	R	R	G
Dorset, Australian Poll	APD77	R	A	R	A	G	G	G	A	G	R	A	R	W	G	A	G	R	R	R	W	G	R	A	R	A	M	R	R	R	R	R	M	G	R	G	G	R	W	R	R	R	R	G	R	A	G	G	G
Dorset, Australian Poll	APD78	R	R	R	M	A	A	R	M	G	A	R	R	A	A	R	G	R	R	G	W	G	G	R	R	A	M	G	G	G	R	R	M	G	R	R	A	R	T	R	R	G	G	A	R	A	G	G	G
Dorset, Australian Poll	APD79	R	A	R	M	R	R	R	M	R	A	A	G	A	A	G	R	R	R	G	W	R	G	A	G	A	M	R	R	R	A	G	M	R	R	G	G	R	T	R	A	R	A	R	R	A	R	G	R
Dorset, Australian Poll	APD80	R	A	A	M	A	R	G	C	G	G	R	R	A	A	R	R	A	R	G	W	G	G	A	A	A	C	A	G	A	A	G	M	G	G	A	G	R	W	A	G	G	R	G	R	A	R	G	R
Dorset, Australian Poll	APD81	R	A	R	A	R	R	R	A	R	G	R	R	A	A	G	R	R	R	R	W	G	G	A	A	A	M	A	R	A	A	R	C	A	G	A	A	A	T	G	G	G	A	R	R	A	G	G	R
Dorset, Australian Poll	APD82	R	R	R	A	G	G	G	C	R	A	A	G	A	R	G	G	G	R	A	T	G	R	A	R	A	M	A	R	G	R	R	A	R	A	R	G	G	T	A	R	R	R	R	R	A	R	G	G
Dorset, Australian Poll	APD83	R	A	R	A	R	G	R	M	G	R	A	R	W	A	A	G	A	A	R	T	G	R	A	A	A	M	A	R	G	A	G	M	G	R	R	R	R	T	G	R	R	G	R	R	A	G	G	R
Dorset, Australian Poll	APD84	G	A	R	M	R	G	G	A	A	G	A	R	A	R	A	G	A	A	R	W	G	A	A	A	R	C	A	G	G	G	G	A	G	R	R	G	R	W	G	A	R	R	G	A	G	G	G	G
Dorset, Australian Poll	APD85	R	R	R	M	R	R	R	M	G	R	R	A	A	A	R	R	G	A	R	T	G	G	R	A	A	M	A	A	A	A	R	A	R	G	A	G	G	T	R	A	R	G	A	A	A	G	R	G
Dorset, Australian Poll	APD86	R	R	R	M	G	A	G	M	R	A	A	A	W	R	A	A	G	R	R	A	G	R	A	A	A	A	A	R	G	R	R	M	G	G	R	G	A	T	R	A	G	R	G	R	A	R	R	G
Dorset, Australian Poll	APD87	A	A	A	A	R	R	G	M	G	R	A	A	A	A	R	R	R	R	A	W	G	R	A	A	A	A	A	G	A	G	A	M	R	R	G	G	R	T	G	G	A	G	R	A	R	G	G	R
Dorset, Australian Poll	APD88	A	A	G	C	G	R	G	M	R	A	A	R	W	G	A	A	G	A	R	T	G	R	R	A	A	M	A	R	G	A	A	C	G	G	R	A	A	W	R	R	G	R	R	A	R	G	R	G
Dorset, Australian Poll	APD89	R	A	R	M	R	A	R	A	R	R	R	R	W	A	A	R	R	A	R	W	G	R	A	R	A	M	A	R	G	A	R	A	G	G	R	R	A	T	A	R	G	A	R	G	R	G	A	R
Dorset, Australian Poll	APD90	A	R	R	M	G	R	R	M	G	G	A	R	A	R	A	A	A	R	G	T	G	A	R	R	A	A	G	R	R	G	R	M	R	G	A	R	A	T	R	R	R	G	R	R	A	R	G	R
Dorset, Australian Poll	APD91	A	A	R	M	G	G	G	M	G	R	G	A	W	G	R	R	A	R	R	T	G	R	G	A	A	M	A	A	R	R	G	M	R	G	A	A	A	T	R	R	R	G	G	A	A	R	G	G
Dorset, Australian Poll	APD92	R	A	G	M	R	G	G	C	G	R	A	A	W	R	A	R	G	R	A	W	G	R	G	A	A	A	A	A	R	A	R	A	R	G	R	R	R	W	R	R	R	G	G	R	R	R	A	R
Dorset, Australian Poll	APD93	A	A	G	A	R	R	R	M	R	R	A	A	W	G	R	R	R	R	R	A	G	R	R	R	A	M	A	R	G	G	R	M	R	R	G	G	R	T	R	R	G	R	R	A	R	R	G	A
Merino, Australian Poll	APM15	G	G	R	A	A	R	R	C	R	R	A	A	W	G	A	A	R	G	R	A	G	R	R	A	G	M	A	R	R	R	R	C	R	R	G	G	A	T	R	G	R	R	G	G	R	G	G	R
Merino, Australian Poll	APM16	A	G	A	M	G	R	R	A	A	R	G	A	W	R	A	R	A	A	A	W	G	R	A	R	A	M	A	A	R	R	R	M	A	G	R	R	R	T	R	R	A	G	R	A	G	R	G	G
Merino, Australian Poll	APM17	A	R	R	A	R	A	R	A	A	R	A	R	W	R	R	A	R	G	R	T	R	A	R	A	A	A	A	R	R	R	R	A	R	G	G	A	R	W	R	G	R	A	A	R	R	A	R	A
Merino, Australian Poll	APM18	R	A	A	C	R	R	R	A	A	R	G	R	W	R	R	A	G	G	R	W	G	G	A	G	G	C	R	G	A	G	G	M	R	G	R	R	R	T	R	R	R	R	R	G	R	A	A	G
Merino, Australian Poll	APM19	A	R	R	C	A	A	A	M	A	A	R	A	W	R	A	A	G	R	R	W	R	G	R	R	R	C	A	R	R	R	R	M	R	G	G	G	G	T	A	G	R	R	R	R	G	A	R	R
Merino, Australian Poll	APM88	A	R	R	M	G	R	G	M	R	R	A	A	W	R	R	R	A	R	A	A	R	G	A	A	G	A	R	R	A	G	A	M	R	G	A	G	R	W	R	G	A	R	G	G	R	A	R	R
Merino, Australian Poll	APM89	A	G	A	M	G	R	R	M	A	R	R	A	A	A	A	A	R	R	G	T	A	R	R	G	R	M	R	A	R	A	A	C	R	G	R	G	A	W	G	G	R	A	R	A	R	A	G	R
Merino, Australian Poll	APM90	A	G	R	M	R	A	A	A	R	R	A	A	T	A	G	R	A	G	R	W	R	R	R	A	G	A	A	R	R	G	R	C	G	G	R	G	R	T	A	R	R	R	R	R	A	G	R	G
Merino, Australian Poll	APM91	A	A	R	M	G	A	R	M	R	R	R	A	W	G	R	G	R	G	R	W	A	R	R	G	A	M	R	R	R	R	A	M	R	G	G	G	G	A	A	R	A	G	A	G	R	G	R	G
Merino, Australian Poll	APM92	R	A	A	A	A	A	R	M	A	R	R	A	W	A	A	A	R	R	R	A	A	G	R	R	R	M	R	G	G	A	A	M	A	G	G	G	A	T	R	R	A	A	A	A	A	G	A	A
Merino, Australian Poll	APM93	A	R	R	C	R	R	R	C	A	R	R	A	T	R	R	A	R	R	R	A	A	R	R	G	A	M	R	R	R	R	R	M	R	R	A	G	R	A	A	R	R	R	R	A	R	G	R	R
Merino, Australian Poll	APM94	A	G	A	M	G	G	R	C	A	G	R	A	W	A	R	R	R	A	R	W	R	R	G	R	G	A	A	R	G	A	A	M	A	R	R	G	A	W	R	G	A	A	A	R	G	R	R	R
Merino, Australian Poll	APM95	A	G	A	C	G	G	G	C	A	G	A	A	W	A	A	R	R	R	R	W	R	A	R	A	R	M	A	R	R	R	A	C	R	G	R	R	R	W	A	G	R	R	R	A	G	A	G	R
Merino, Australian Poll	APM96	A	G	R	M	G	A	A	M	A	R	A	R	A	R	A	R	R	R	G	T	R	R	A	R	R	M	A	R	R	R	R	A	G	G	G	G	A	W	R	G	R	A	A	A	R	R	G	R
Merino, Australian Poll	APM97	A	R	A	M	G	A	O	M	A	G	R	A	W	A	R	A	G	A	G	W	R	R	R	G	R	A	A	R	G	R	R	C	A	G	R	G	A	W	R	R	R	R	A	R	A	A	R	R
Merino, Australian Poll	APM48	A	G	R	M	R	A	A	M	A	A	R	R	A	G	G	R	G	G	G	W	G	A	A	R	R	A	G	R	A	R	G	C	G	R	G	R	G	T	G	R	R	R	R	R	R	A	G	R
Merino, Australian Poll	APM49	A	A	R	M	G	A	A	A	A	G	R	A	W	R	R	G	G	G	A	A	R	G	A	R	G	A	A	R	R	R	R	M	R	G	A	R	R	T	R	R	R	A	R	R	R	A	G	A
Merino, Australian Poll	APM50	A	G	A	C	G	R	R	C	R	G	R	R	W	G	G	R	G	R	R	T	G	A	G	R	R	C	R	R	R	A	A	A	R	R	R	G	G	W	R	R	R	A	A	R	G	R	A	A
Merino, Australian Poll	APM51	A	G	R	C	A	A	A	M	R	G	G	A	T	R	A	G	R	A	R	W	G	R	A	R	A	M	A	R	R	R	G	M	G	R	G	R	R	W	R	A	G	A	R	A	R	R	R	R
Merino, Australian Poll	APM63	R	G	A	M	R	A	G	A	R	R	R	A	W	R	G	G	G	G	A	A	A	A	A	R	A	M	G	A	A	G	A	M	G	G	A	R	R	W	A	G	A	R	R	A	R	A	R	R
Merino, Australian Poll	APM38	A	R	R	M	G	R	G	M	G	R	R	A	T	R	R	R	A	G	R	A	R	A	A	R	R	C	G	G	R	R	R	A	G	G	R	A	R	W	R	R	G	G	G	R	R	A	R	A
Merino, Australian Poll	APM39	R	G	R	C	A	R	A	A	R	G	G	R	W	R	A	R	A	R	G	W	G	A	A	R	A	C	A	A	R	A	R	M	R	R	R	R	R	W	R	R	R	R	R	A	G	A	A	A
Merino, Australian Poll	APM40	A	R	G	C	R	G	A	M	R	G	G	R	W	A	R	R	G	R	A	W	R	R	A	G	R	M	A	A	R	R	R	A	G	A	G	G	R	A	R	R	R	R	R	R	G	A	A	R
Merino, Australian Poll	APM41	R	R	A	M	R	R	A	M	G	R	G	A	W	G	G	R	R	R	G	A	G	R	A	R	G	M	A	A	R	R	R	M	R	G	G	A	G	W	R	G	A	R	A	R	G	A	R	A
Merino, Australian Poll	APM42	A	G	A	M	R	A	R	A	R	A	R	R	W	R	A	G	R	R	R	W	R	A	R	R	R	M	A	A	A	A	R	M	G	R	R	G	R	W	A	R	R	R	G	R	G	A	R	A
Merino, Australian Poll	APM43	R	G	R	C	A	R	A	M	R	R	R	A	W	R	R	A	A	G	R	A	G	A	A	G	R	M	A	A	A	A	R	C	R	R	R	R	G	T	A	G	R	R	A	A	G	A	R	A
Merino, Australian Poll	APM44	A	G	R	C	A	A	R	M	R	A	R	A	T	R	R	R	R	R	R	A	A	A	R	R	R	M	R	G	A	G	A	M	R	G	G	R	G	A	R	G	A	R	R	R	R	R	R	R
Merino, Australian Poll	APM45	R	R	R	M	G	G	A	M	G	G	R	A	W	G	R	R	G	G	R	A	G	G	A	R	A	M	R	A	R	R	R	M	R	R	R	R	A	W	R	G	G	R	A	A	R	A	R	R
Merino, Australian Poll	APM46	A	G	R	A	R	R	A	A	R	G	G	A	W	G	R	A	G	R	R	W	G	A	A	A	R	C	A	R	R	R	G	A	G	G	R	A	R	A	G	A	G	R	A	A	G	A	R	A
Merino, Australian Poll	APM47	R	G	R	M	R	R	R	A	R	G	G	A	T	G	A	A	R	G	A	A	R	A	A	R	A	C	R	G	R	A	A	M	R	R	G	A	R	W	A	R	R	R	R	R	A	A	R	A
Merino, Australian Poll	APM20	R	R	R	M	R	A	G	M	R	G	G	A	W	R	R	R	G	A	G	W	R	R	R	R	R	M	R	R	R	R	G	C	A	A	G	R	A	W	R	R	R	R	G	A	G	A	R	R
Merino, Australian Poll	APM21	A	G	A	C	R	R	A	M	A	R	A	R	A	A	A	R	R	R	R	W	G	A	R	R	R	M	A	R	A	G	R	A	A	G	G	A	R	W	R	G	G	R	A	R	R	R	A	R
Merino, Australian Poll	APM22	A	G	A	M	G	R	G	M	A	G	G	A	W	R	R	R	R	R	G	W	R	R	R	G	R	M	R	A	R	G	R	C	G	R	R	A	R	W	A	R	R	A	R	R	R	G	G	A
Merino, Australian Poll	APM23	R	G	G	A	R	A	R	A	R	A	R	R	W	R	A	A	A	G	G	W	G	R	A	A	A	A	A	G	R	R	R	A	R	G	G	A	A	A	R	R	R	R	R	A	R	R	R	A
Merino, Australian Poll	APM24	G	G	R	M	A	A	R	A	R	A	G	A	A	A	R	R	A	R	R	T	G	R	R	A	R	A	A	R	A	A	R	M	R	A	G	G	R	T	R	G	R	R	R	R	R	A	G	A
Merino, Australian Poll	APM52	G	G	R	M	R	G	A	M	R	R	G	R	W	R	R	R	A	R	R	W	G	A	A	G	R	A	A	R	A	R	G	C	R	A	A	R	G	T	A	A	G	R	R	R	R	A	A	R
Merino, Australian Poll	APM53	R	G	A	C	A	A	A	M	A	R	A	A	W	G	A	R	R	R	R	A	R	A	R	A	G	C	R	R	A	A	R	M	G	G	A	A	A	A	R	R	R	R	A	G	R	A	R	G
Merino, Australian Poll	APM54	A	R	A	C	R	R	R	A	R	R	R	A	W	R	R	R	R	R	A	A	R	A	R	A	R	M	R	R	R	R	A	C	G	R	R	G	G	W	A	G	R	R	R	R	R	A	R	R
Merino, Australian Poll	APM55	R	G	R	M	R	G	A	M	R	R	G	A	T	G	R	A	R	G	A	T	R	A	R	R	A	A	R	G	R	R	A	C	A	G	G	G	R	A	R	G	A	A	A	R	A	R	R	A
Merino, Australian Poll	APM56	R	R	A	M	R	G	A	M	G	R	G	R	A	A	R	G	A	A	R	W	R	A	A	R	A	M	A	A	A	G	R	M	R	R	R	G	R	W	R	R	R	A	R	A	G	A	R	R
Merino, Australian Poll	APM98	A	G	A	M	G	R	A	A	R	R	R	R	T	A	R	G	R	R	A	W	R	G	R	R	G	M	A	A	R	A	A	C	R	R	G	A	R	W	A	R	R	A	G	R	R	R	R	A
Merino, Australian Poll	APM99	R	R	A	A	R	G	A	M	R	R	R	R	A	R	R	G	R	R	R	W	R	G	R	R	A	M	R	A	R	A	G	A	G	G	R	G	A	A	R	A	G	A	A	A	G	R	G	G
Merino, Australian Poll	APM1	R	G	R	M	R	A	R	M	A	G	R	A	W	G	R	G	G	G	A	A	R	G	A	R	A	M	A	R	R	R	R	A	G	G	R	G	A	A	A	R	A	A	G	R	A	R	G	R
Merino, Australian Poll	APM2	G	R	A	C	R	R	G	A	G	G	R	R	A	A	A	G	G	R	G	W	R	R	R	R	G	M	R	R	R	G	A	M	A	R	R	G	A	T	A	A	A	A	G	R	A	A	R	G
Merino, Australian Poll	APM3	G	G	R	C	R	R	A	M	R	A	R	A	A	G	A	R	G	R	G	A	A	A	A	R	R	A	A	R	A	A	R	M	A	R	R	G	R	W	A	R	A	G	A	G	R	R	G	R
Merino, Australian Poll	APM4	A	R	A	M	R	R	A	C	R	R	R	R	W	A	G	R	G	G	G	A	A	R	G	G	G	M	A	R	A	G	A	M	G	R	R	R	A	W	A	G	A	R	R	A	A	R	A	R
Merino, Australian Poll	APM57	A	R	R	C	R	R	A	M	R	G	R	A	A	R	G	A	G	A	G	A	R	A	G	R	A	M	A	G	R	R	A	C	A	R	A	R	A	T	R	A	A	R	A	A	A	A	G	A
Merino, Australian Poll	APM58	R	R	A	M	G	R	G	M	A	R	G	R	W	R	R	R	R	G	G	T	R	R	R	A	R	A	R	R	R	G	A	C	R	R	R	G	R	T	R	G	A	R	R	R	A	R	G	R
Merino, Australian Poll	APM59	A	R	R	M	R	R	R	C	R	A	R	R	W	A	R	R	A	A	G	W	A	R	R	A	G	M	A	G	A	R	A	M	G	R	R	R	R	A	R	G	G	R	A	R	R	A	R	R
Merino, Australian Poll	APM60	A	R	A	M	G	R	A	C	A	R	G	A	W	R	R	A	R	R	R	A	A	R	G	R	R	M	A	G	A	R	A	C	R	G	R	R	R	W	G	G	G	A	A	G	R	R	R	G
Merino, Australian Poll	APM61	A	G	R	C	G	R	R	M	R	R	G	R	W	A	R	G	G	G	G	A	R	A	R	R	R	A	R	R	R	R	A	M	A	G	R	A	G	T	A	G	R	R	R	R	R	A	G	R
Merino, Australian Poll	APM62	G	R	A	M	R	G	R	C	A	G	R	R	A	A	A	R	R	G	G	W	R	A	R	A	R	A	G	A	G	R	A	C	A	A	R	R	G	W	R	G	A	R	G	A	A	R	G	G
Merino, Australian Poll	APM64	A	G	R	A	R	A	R	C	R	R	A	G	A	G	A	R	G	G	G	T	R	R	A	A	A	A	A	R	R	G	A	M	R	G	R	G	R	W	A	A	R	G	A	R	A	R	R	R
Merino, Australian Poll	APM65	R	G	R	M	G	A	G	M	R	R	G	A	A	R	A	R	A	R	R	T	R	G	R	A	R	M	A	G	A	A	A	M	R	R	A	G	A	W	G	G	A	R	G	A	A	R	G	A
Merino, Australian Poll	APM66	A	G	A	M	R	A	O	M	A	R	G	A	A	R	R	A	R	G	A	A	A	G	R	A	R	A	G	R	R	G	A	A	R	A	G	R	R	T	A	R	G	R	G	R	R	A	R	R
Merino, Australian Poll	APM67	A	R	A	C	R	A	R	C	R	G	A	A	W	A	R	R	G	R	A	W	G	A	R	R	G	M	R	G	R	R	R	M	R	A	R	R	G	W	R	G	A	R	R	G	A	R	G	R
Merino, Australian Poll	APM68	A	R	R	M	R	G	R	C	A	R	R	R	W	A	R	R	R	R	R	A	R	A	G	A	R	M	A	G	R	R	R	M	G	A	A	R	R	W	A	R	R	R	A	A	A	A	G	G
Merino, Australian Poll	APM69	G	G	R	M	G	A	R	A	A	G	R	A	W	G	R	R	G	R	R	A	A	A	A	G	R	M	R	R	R	G	A	C	R	R	R	A	R	T	R	G	R	A	A	A	R	A	R	R
Merino, Australian Poll	APM70	A	R	R	C	G	R	G	M	A	R	R	A	W	R	G	R	R	G	R	W	R	R	R	G	A	M	G	A	A	R	A	A	G	R	A	G	R	W	A	R	A	R	G	A	G	R	R	G
Merino, Australian Poll	APM71	A	R	A	C	R	R	R	M	R	R	G	A	W	A	A	R	R	G	G	W	A	R	A	R	G	M	A	A	R	R	A	C	G	R	R	R	R	A	G	R	R	R	A	A	G	A	R	A
Merino, Australian Poll	APM72	R	R	A	C	R	R	R	M	A	G	A	A	W	A	G	A	R	R	A	W	R	R	R	A	G	A	G	R	A	G	A	M	R	G	A	R	R	T	A	R	A	A	R	R	A	A	A	R
Merino, Australian Poll	APM73	A	R	A	C	R	G	A	C	R	R	A	A	W	R	A	A	R	R	G	W	G	R	R	R	G	A	A	R	A	A	A	C	G	R	R	G	R	W	A	G	G	R	R	R	G	A	R	R
Merino, Australian Poll	APM74	A	G	R	M	G	R	R	C	A	G	G	A	W	A	G	A	G	A	R	A	A	R	R	G	R	A	A	R	R	R	R	C	R	R	R	R	R	W	R	R	R	G	A	G	R	A	R	A
Merino, Australian Poll	APM75	A	R	G	C	G	R	A	M	R	R	R	A	A	A	R	R	R	R	R	A	R	G	G	R	R	M	A	R	A	G	A	C	G	R	A	R	A	A	R	G	A	G	G	A	G	A	A	G
Merino, Australian Poll	APM76	A	R	R	M	R	A	A	C	R	G	G	A	W	G	G	G	R	G	A	A	R	G	R	A	R	A	R	G	R	R	A	M	R	G	A	R	R	T	A	G	A	R	R	A	A	R	R	R
Merino, Australian Poll	APM77	A	R	A	M	A	G	R	C	R	R	G	A	W	A	R	R	R	R	R	W	R	R	G	A	R	A	A	R	A	A	A	C	G	R	A	R	G	W	R	G	R	G	A	R	R	A	R	G
Merino, Australian Poll	APM78	A	R	R	M	G	A	G	M	R	R	R	A	T	A	G	R	R	R	R	W	R	R	R	R	A	C	R	R	R	G	R	A	G	R	A	G	R	W	R	A	A	R	R	R	G	R	A	G
Merino, Australian Poll	APM79	G	G	A	C	R	R	R	C	A	G	R	A	A	R	A	R	G	G	G	T	R	A	R	A	R	M	A	G	R	A	G	C	R	R	R	G	R	W	A	G	R	A	A	A	A	R	G	R
Merino, Australian Poll	APM80	R	R	A	M	R	A	G	A	A	G	A	A	W	R	G	A	G	R	R	A	R	A	R	G	A	A	R	G	R	R	R	C	A	R	R	G	R	W	R	G	R	A	A	R	R	A	G	A
Merino, Australian Poll	APM81	A	R	A	C	G	R	A	C	R	R	R	A	W	R	G	A	R	R	R	A	R	G	R	G	R	A	A	R	A	G	A	C	R	R	R	A	R	W	R	G	R	A	A	R	R	A	A	G
Merino, Australian Poll	APM82	R	G	A	C	A	A	A	M	A	R	R	R	A	A	R	R	G	A	A	A	R	R	G	A	G	A	R	R	R	G	A	M	G	G	A	R	R	W	A	R	A	R	R	A	R	A	G	R
Merino, Australian Poll	APM83	A	G	A	C	R	G	G	C	A	G	R	R	A	A	A	R	R	R	R	A	R	A	A	R	R	A	R	R	R	R	A	C	A	G	R	G	G	W	R	R	A	R	G	R	R	A	G	G
Merino, Australian Poll	APM84	R	R	A	M	G	G	G	M	A	R	R	G	A	A	A	R	R	G	G	W	G	A	A	A	A	A	G	A	G	R	A	C	A	R	R	G	R	W	R	R	A	G	G	R	A	R	G	G
Merino, Australian Poll	APM85	A	R	R	M	R	R	R	M	A	A	R	A	T	R	R	R	G	R	R	W	G	R	G	A	A	A	A	R	G	G	R	M	R	G	R	R	A	T	A	A	R	R	A	A	G	A	A	A
Merino, Australian Poll	APM86	A	R	A	C	R	R	R	C	R	G	R	A	W	A	G	A	R	G	R	W	R	R	G	R	R	M	R	G	R	G	R	C	A	G	R	G	R	W	A	R	A	R	R	R	A	A	R	G
Merino, Australian Poll	APM87	A	R	R	M	A	R	A	C	R	R	G	A	A	R	R	A	R	R	R	W	R	R	G	A	A	A	A	G	R	A	A	M	A	G	G	R	G	T	A	R	A	G	A	R	A	A	G	G
Merino, Australian Poll	APM25	A	G	A	A	R	R	R	M	R	G	A	A	W	G	A	R	G	R	R	A	A	R	A	R	G	M	R	G	R	G	A	C	G	R	G	G	G	T	R	R	R	R	A	R	R	R	G	G
Merino, Australian Poll	APM26	A	R	R	M	R	A	G	A	A	G	R	A	W	R	A	G	G	A	G	T	R	R	A	A	R	A	R	R	A	R	G	M	G	G	A	R	A	W	A	R	A	G	R	A	G	A	R	A
Merino, Australian Poll	APM27	A	A	A	M	R	A	G	A	A	R	A	A	A	G	R	G	G	R	R	W	R	G	R	A	A	A	G	R	A	G	R	M	G	G	A	A	A	W	A	R	R	R	R	A	G	R	R	A
Merino, Australian Poll	APM28	G	R	R	M	G	A	A	C	A	A	R	A	A	A	R	G	A	R	R	W	G	A	R	R	G	A	R	R	R	G	A	C	R	R	R	A	R	T	R	R	R	R	G	A	G	A	R	A
Merino, Australian Poll	APM29	A	R	R	M	G	A	A	M	G	G	G	A	T	R	R	R	R	R	R	W	R	A	R	R	A	M	R	G	A	R	A	M	G	R	G	R	G	T	A	R	R	R	R	A	A	R	R	R
Merino, Australian Poll	APM30	A	R	R	C	R	R	R	M	A	R	R	R	A	R	R	R	R	A	R	T	R	R	A	R	R	A	R	R	R	G	R	C	R	G	R	A	A	T	A	R	R	A	G	A	R	G	G	A
Merino, Australian Poll	APM31	R	R	R	M	G	R	G	M	R	R	R	R	A	R	A	R	G	R	G	A	R	G	G	R	G	A	A	R	A	R	G	C	A	A	G	R	A	T	G	G	A	R	G	A	R	A	R	A
Merino, Australian Poll	APM32	R	G	A	A	R	A	G	C	R	R	A	A	W	A	A	A	G	G	A	A	R	A	G	A	R	A	A	R	A	G	R	M	R	G	R	R	A	W	A	R	G	G	A	R	R	A	R	G
Merino, Australian Poll	APM33	A	G	A	C	R	A	A	M	A	G	R	R	W	R	A	R	A	R	G	W	R	A	G	G	R	M	A	R	A	G	R	M	R	G	G	R	A	T	A	R	G	A	A	R	G	R	R	G
Merino, Australian Poll	APM34	A	A	A	M	G	R	R	A	G	G	R	R	W	G	A	R	R	R	R	W	R	R	R	R	G	A	R	R	A	R	A	M	G	G	R	R	R	T	R	R	A	R	A	A	R	R	A	R
Merino, Australian Poll	APM35	A	G	G	A	G	A	R	M	A	R	R	R	T	R	R	G	G	R	R	T	A	G	A	R	R	A	R	G	R	R	R	M	R	R	R	R	R	T	A	R	A	G	R	A	R	A	R	R
Merino, Australian Poll	APM36	A	G	A	A	R	A	R	M	R	G	R	A	W	R	R	G	R	A	R	T	G	A	A	A	A	A	R	A	R	A	R	C	R	R	R	A	A	T	R	G	A	A	G	A	G	R	G	A
Merino, Australian Poll	APM37	G	R	G	M	G	A	R	C	R	G	G	A	W	R	R	G	R	R	R	W	G	A	A	A	A	M	R	A	A	A	R	M	R	R	G	A	A	W	R	R	R	A	R	R	G	A	G	G
Merino, Australian Poll	APM5	G	R	R	M	R	G	G	M	G	R	R	R	W	R	R	R	G	R	R	W	A	G	R	R	G	A	A	G	R	G	R	A	A	R	A	G	R	T	A	A	A	A	R	G	A	A	R	R
Merino, Australian Poll	APM6	R	R	R	C	G	R	A	A	R	G	A	A	W	R	A	A	R	G	G	A	R	R	A	R	R	A	R	R	G	R	A	M	A	R	G	R	R	T	R	A	A	R	A	R	A	R	R	R
Merino, Australian Poll	APM8	R	G	R	C	G	R	R	M	G	G	R	A	W	G	A	A	G	R	R	A	R	A	R	G	G	M	R	G	A	G	A	A	A	R	R	G	R	W	A	A	R	R	A	R	A	R	G	A
Merino, Australian Poll	APM9	A	G	A	C	R	A	A	M	R	A	A	R	T	G	G	R	G	R	R	W	G	R	A	G	G	A	A	R	A	A	A	A	R	R	R	R	R	W	R	G	G	G	R	R	A	A	G	R
Merino, Australian Poll	APM10	G	R	R	C	R	R	A	M	R	G	R	A	A	A	A	G	G	R	R	W	G	R	A	R	A	A	A	A	G	R	R	M	R	G	A	G	A	W	G	G	G	R	R	R	R	R	G	A
Merino, Australian Poll	APM11	R	R	A	M	R	R	G	M	A	G	A	A	A	A	G	A	G	G	R	W	R	R	G	R	R	M	A	R	A	G	A	M	R	R	R	R	R	W	A	R	A	G	A	R	R	A	G	R
Merino, Australian Poll	APM12	R	G	R	A	R	R	R	C	G	R	A	A	W	R	G	R	R	G	R	W	R	G	R	R	A	A	A	R	R	G	R	C	R	R	R	R	R	W	R	G	R	R	A	G	R	G	R	A
Merino, Australian Poll	APM13	R	G	A	C	A	A	R	M	R	A	R	A	W	R	A	G	R	R	R	A	R	R	R	A	R	A	A	R	R	G	G	M	R	R	R	G	R	W	A	G	R	R	R	R	R	R	R	R
Merino, Australian Poll	APM14	R	G	R	C	R	R	R	M	A	R	G	A	W	A	R	A	R	G	G	A	G	R	R	A	A	A	A	A	R	G	A	C	R	R	R	R	A	T	R	G	A	R	R	A	G	R	R	G
Suffolk, Australian	ASU83	A	R	G	A	G	G	G	M	R	G	A	R	W	A	A	G	G	A	A	A	R	G	G	R	A	A	R	A	R	R	R	C	R	G	A	R	G	T	R	R	G	G	G	G	G	G	R	R
Suffolk, Australian	ASU52	A	R	G	A	A	A	A	M	G	R	R	R	W	A	R	R	R	R	R	W	A	G	G	R	A	M	A	R	A	R	A	M	G	G	A	A	G	W	R	R	G	R	R	A	R	G	R	R
Suffolk, Australian	ASU53	A	R	G	M	R	R	G	A	G	R	A	A	W	R	A	R	G	A	R	A	G	R	R	A	R	A	R	A	R	R	G	C	R	G	A	R	R	T	R	R	R	R	R	R	R	R	R	G
Suffolk, Australian	ASU54	A	A	G	A	R	A	A	M	G	R	G	R	W	G	R	R	G	R	A	W	G	R	A	A	R	M	A	A	R	A	A	M	R	G	A	G	A	W	A	G	R	R	R	G	G	G	R	R
Suffolk, Australian	ASU55	A	A	R	M	G	R	G	M	G	R	R	R	W	A	A	R	A	A	R	W	G	A	R	A	A	M	A	R	R	R	R	C	G	R	R	R	G	W	R	R	G	G	A	A	R	G	R	A
Suffolk, Australian	ASU56	R	G	R	M	G	A	R	C	G	G	R	R	W	R	A	A	G	R	A	W	R	G	G	G	R	A	R	R	A	A	A	M	R	G	A	G	G	T	R	R	A	R	G	A	A	R	R	G
Suffolk, Australian	ASU57	R	A	G	M	R	R	A	M	G	R	G	G	W	A	R	R	R	R	G	A	R	R	R	A	R	M	A	A	A	G	A	A	G	G	A	R	G	W	G	R	G	R	G	R	G	G	R	R
Suffolk, Australian	ASU58	R	A	A	A	A	R	R	C	G	G	A	R	A	R	R	R	G	R	A	A	A	G	A	R	R	M	A	R	R	R	R	M	G	G	A	R	G	W	R	G	R	A	G	R	G	G	R	G
Suffolk, Australian	ASU59	A	R	A	C	R	R	R	M	G	A	R	A	A	A	R	R	G	R	G	A	A	R	A	A	R	C	A	A	A	G	R	M	G	G	A	R	R	W	R	R	R	R	R	R	G	R	R	R
Suffolk, Australian	ASU60	A	R	G	M	R	R	R	M	G	R	R	R	W	R	G	A	R	R	R	W	G	R	R	A	G	C	A	A	A	A	A	M	R	G	R	A	R	A	R	R	G	R	A	A	A	G	R	R
Suffolk, Australian	ASU61	A	G	G	M	G	A	R	A	R	R	G	R	W	A	A	G	R	A	R	W	G	R	R	A	A	C	R	R	R	R	R	A	R	G	R	G	R	W	R	R	R	R	A	A	G	R	G	A
Suffolk, Australian	ASU62	R	R	R	C	R	A	R	M	R	A	R	R	A	A	A	R	G	R	A	W	R	R	R	R	R	A	R	G	R	A	A	M	G	G	A	G	G	T	A	R	G	R	R	A	G	G	R	R
Suffolk, Australian	ASU63	A	G	A	A	G	R	G	C	G	G	G	G	W	R	R	R	G	A	A	T	G	R	A	R	R	M	A	A	G	R	R	M	R	G	R	G	A	T	R	R	G	A	R	A	R	R	G	R
Suffolk, Australian	ASU64	A	R	R	A	R	G	R	M	G	R	G	A	W	A	R	A	R	A	G	W	G	G	A	R	A	M	A	G	R	A	R	A	R	G	A	G	R	W	A	A	R	R	A	R	R	G	R	R
Suffolk, Australian	ASU65	A	A	A	A	R	R	A	M	G	A	G	A	A	A	G	A	G	A	R	T	R	G	R	A	G	C	A	G	G	R	R	C	G	R	G	R	A	W	R	A	A	G	R	A	G	G	R	G
Suffolk, Australian	ASU88	A	R	R	M	G	A	R	A	G	A	G	R	A	R	R	A	G	A	R	T	G	A	R	R	G	C	A	R	R	R	R	M	R	R	R	R	A	W	G	A	G	R	R	A	G	R	G	R
Suffolk, Australian	ASU89	R	G	R	M	G	R	A	C	G	G	R	A	W	R	R	A	G	A	A	T	R	R	G	A	G	A	A	G	R	R	G	M	G	G	A	G	R	T	A	A	A	G	A	G	R	G	R	A
Suffolk, Australian	ASU90	A	A	R	M	R	R	R	A	G	G	G	A	A	A	R	A	G	A	R	T	G	G	A	G	G	M	A	G	R	A	R	A	R	R	R	R	R	W	R	G	R	R	R	G	R	A	A	R
Suffolk, Australian	ASU91	R	R	A	A	R	A	R	M	G	R	G	R	W	R	A	A	R	R	R	W	G	A	R	R	R	M	A	A	A	A	R	C	G	G	G	G	R	W	R	R	R	R	G	A	R	G	G	R
Suffolk, Australian	ASU93	A	A	G	A	R	G	A	M	G	G	G	A	A	A	R	G	R	A	G	T	G	R	R	R	A	C	A	R	A	R	A	A	R	G	A	G	R	A	A	R	G	G	A	A	R	R	R	A
Suffolk, Australian	ASU94	R	R	A	C	R	R	A	M	G	G	R	A	A	R	G	A	R	A	R	W	A	A	G	A	R	A	G	A	A	R	A	C	R	A	R	R	A	W	A	A	R	R	A	G	G	R	R	R
Suffolk, Australian	ASU1	R	R	A	M	R	A	A	A	R	A	R	A	A	A	A	A	R	G	G	W	G	A	A	G	R	C	R	A	R	R	R	A	R	A	A	A	A	T	G	R	G	A	A	R	A	R	G	G
Suffolk, Australian	ASU2	R	A	A	C	G	G	R	A	R	R	A	A	A	R	A	R	G	R	R	W	G	R	A	R	A	M	R	A	R	A	A	A	R	R	R	G	G	T	G	G	G	A	A	R	A	R	G	G
Suffolk, Australian	ASU3	R	R	A	M	A	R	R	M	R	G	A	A	A	A	G	R	G	R	A	A	R	G	R	R	R	M	A	G	R	A	R	A	G	G	A	G	R	T	G	R	R	A	R	A	G	R	G	A
Suffolk, Australian	ASU4	A	A	R	A	R	A	R	A	R	G	A	A	W	R	A	G	R	A	G	T	G	G	R	A	A	M	R	A	G	A	R	A	G	R	A	G	R	T	G	G	G	R	A	R	A	G	G	G
Suffolk, Australian	ASU66	R	G	A	M	R	G	R	A	R	R	R	R	A	G	R	A	R	R	G	W	G	R	A	R	R	M	R	R	R	R	R	C	R	G	R	R	A	T	R	R	R	A	R	G	G	G	A	A
Suffolk, Australian	ASU67	R	A	A	M	G	A	R	M	R	G	R	A	W	R	A	G	G	R	A	A	R	R	R	A	R	A	R	R	R	A	G	A	G	R	A	R	G	W	G	G	R	R	R	R	R	G	R	G
Suffolk, Australian	ASU68	A	R	G	C	R	R	G	A	G	A	G	A	W	A	G	A	R	A	R	T	G	A	A	A	R	M	R	R	A	A	A	M	R	G	R	R	A	A	G	A	G	R	R	A	R	R	G	A
Suffolk, Australian	ASU69	R	A	A	M	G	R	R	M	G	G	R	R	A	G	G	R	R	G	R	W	R	G	A	R	R	M	R	A	R	R	G	M	G	A	R	G	R	W	G	R	R	R	R	R	A	G	R	A
Suffolk, Australian	ASU70	A	A	A	C	R	R	G	M	R	G	R	A	W	R	G	A	G	A	G	T	G	A	R	R	A	A	A	A	R	A	A	M	G	R	R	G	R	W	R	G	R	R	R	A	R	G	G	R
Suffolk, Australian	ASU71	A	R	A	C	R	A	R	M	G	R	R	A	W	A	R	A	R	R	R	W	R	R	R	A	G	M	G	R	R	G	A	M	R	R	R	R	A	W	R	R	R	A	A	A	R	R	R	R
Suffolk, Australian	ASU72	A	G	R	M	A	R	R	M	R	G	G	G	T	R	A	A	G	A	R	W	R	A	A	A	R	M	R	R	R	R	R	C	A	R	R	R	A	W	A	R	R	R	A	A	G	R	A	G
Suffolk, Australian	ASU73	A	G	A	A	A	A	R	C	A	A	G	G	T	A	G	A	R	R	G	T	G	R	A	R	G	M	A	G	R	A	R	C	R	G	G	R	G	T	A	A	R	G	A	A	R	G	R	R
Suffolk, Australian	ASU74	A	A	A	C	G	R	G	C	R	G	G	A	A	A	R	A	R	A	R	W	R	R	R	R	G	M	G	R	R	A	G	A	R	G	R	A	A	T	G	R	G	R	A	A	G	R	G	G
Suffolk, Australian	ASU75	R	R	G	M	R	R	G	C	A	G	R	R	T	A	A	R	R	R	R	W	R	R	G	A	R	A	A	A	G	G	G	C	R	G	R	G	A	W	R	A	G	R	A	R	A	G	G	R
Suffolk, Australian	ASU76	A	A	A	C	G	G	R	A	G	G	R	A	A	G	R	A	R	A	R	A	G	R	R	G	A	C	R	R	R	A	A	M	G	R	A	G	R	T	A	A	G	G	A	A	R	R	G	R
Suffolk, Australian	ASU77	A	G	A	M	R	G	R	A	R	R	R	G	W	A	R	R	G	R	R	T	G	A	A	A	A	C	R	R	G	R	R	C	G	R	A	R	A	W	G	R	R	A	A	R	G	G	R	A
Suffolk, Australian	ASU78	A	A	G	M	G	G	R	A	G	A	R	R	W	G	R	R	A	A	R	A	R	R	G	R	R	A	R	R	A	R	A	M	G	G	R	R	R	W	R	R	G	G	R	R	G	R	R	A
Suffolk, Australian	ASU79	A	A	G	M	G	R	G	A	G	G	R	R	A	R	A	A	G	R	R	W	G	R	R	R	A	A	A	A	G	A	R	M	G	R	R	G	A	T	G	R	G	R	G	R	R	A	G	R
Suffolk, Australian	ASU80	R	R	A	C	R	R	A	A	R	G	A	R	T	R	A	A	R	R	R	A	G	R	A	R	R	M	A	G	R	R	R	M	R	A	R	G	G	T	A	R	R	R	A	A	R	R	R	A
Suffolk, Australian	ASU81	R	R	R	C	R	A	R	C	R	R	G	A	A	A	G	R	R	R	R	W	G	R	A	R	R	M	R	R	A	G	A	A	R	R	A	A	A	T	A	R	G	A	A	A	R	A	R	A
Suffolk, Australian	ASU82	R	A	A	M	R	R	R	A	R	R	R	A	A	R	R	R	R	R	R	T	R	G	G	R	A	M	R	A	R	G	R	C	R	A	G	R	R	T	A	A	R	G	R	R	G	G	G	R
Suffolk, Australian	ASU19	R	R	R	A	R	R	R	A	G	R	G	G	A	R	A	R	R	A	R	W	G	R	A	A	R	A	A	R	A	G	A	M	R	G	G	G	A	A	A	G	G	R	R	G	G	R	A	G
Suffolk, Australian	ASU20	A	A	R	M	G	R	G	C	G	G	G	R	W	R	R	A	R	G	G	W	G	R	G	A	A	M	A	A	R	R	A	M	R	R	R	G	G	T	R	A	A	G	R	R	G	G	R	A
Suffolk, Australian	ASU21	A	R	A	M	G	A	R	A	G	R	R	R	A	R	R	R	G	A	R	T	R	R	R	A	G	M	R	R	G	R	G	M	R	G	G	G	A	W	R	A	A	G	R	A	G	G	R	R
Suffolk, Australian	ASU22	A	R	A	A	G	R	R	M	G	G	G	R	W	G	R	R	G	R	R	W	G	G	A	A	G	M	R	R	R	R	R	C	G	R	G	G	A	T	R	R	A	A	A	R	R	R	R	R
Suffolk, Australian	ASU23	A	R	A	M	A	G	R	M	A	R	A	R	A	A	G	G	G	A	R	T	G	R	R	R	R	M	A	A	R	G	A	A	G	R	R	R	A	W	R	G	R	G	R	R	G	R	R	A
Suffolk, Australian	ASU24	A	R	R	A	G	G	R	M	G	G	R	A	W	R	A	G	G	A	R	W	G	R	R	A	A	M	A	A	A	R	R	M	R	R	R	G	R	T	G	R	A	R	R	R	A	G	R	G
Suffolk, Australian	ASU25	A	A	R	M	G	R	A	M	G	G	R	R	W	G	R	G	G	G	R	W	G	G	R	A	R	A	A	A	G	R	G	C	G	A	R	G	R	W	R	R	G	G	G	A	R	A	G	G
Suffolk, Australian	ASU26	A	A	G	A	G	R	R	A	G	G	R	A	A	G	A	G	G	R	G	W	R	R	G	R	R	C	R	R	A	R	R	M	R	G	G	G	A	T	R	R	G	R	G	R	R	G	G	A
Suffolk, Australian	ASU27	A	R	A	A	R	R	R	A	R	A	R	R	A	R	G	R	G	R	A	T	R	R	R	R	G	C	A	A	G	R	R	M	G	R	R	A	R	T	A	R	R	G	R	G	G	R	A	R
Suffolk, Australian	ASU28	A	A	G	A	R	A	R	C	R	G	R	A	W	R	A	R	G	A	R	T	G	R	G	R	A	A	A	R	R	A	G	M	G	G	R	G	R	T	G	A	G	R	R	A	R	R	G	R
Suffolk, Australian	ASU29	G	A	R	M	R	R	G	M	R	G	R	R	T	R	A	G	G	A	A	T	G	R	R	A	R	A	A	R	R	R	R	C	R	R	G	G	R	T	G	A	G	G	R	A	A	R	G	R
Suffolk, Australian	ASU30	A	A	G	M	R	G	G	M	G	A	A	A	W	A	A	A	G	R	R	W	G	R	R	A	A	M	A	A	A	R	R	C	R	G	R	G	A	T	G	R	R	R	R	G	R	R	G	G
Suffolk, Australian	ASU5	R	A	R	M	G	G	A	M	R	G	G	R	T	A	A	R	R	A	R	W	R	R	A	R	R	C	A	A	A	A	R	A	R	G	A	G	R	W	R	G	R	A	R	R	G	G	R	R
Suffolk, Australian	ASU6	A	A	A	A	R	R	A	C	G	G	R	R	A	A	G	R	R	A	R	A	G	R	R	A	R	C	A	G	R	R	G	C	R	G	A	R	G	W	R	G	G	G	A	R	R	G	A	R
Suffolk, Australian	ASU7	A	R	R	C	R	R	R	M	R	R	G	G	W	A	A	G	G	G	R	A	R	R	R	G	R	C	A	A	A	A	A	A	R	R	R	R	R	T	R	G	G	R	A	A	R	G	R	A
Suffolk, Australian	ASU8	A	A	G	M	G	G	A	M	G	R	G	R	W	R	A	G	R	R	R	A	G	R	R	R	R	M	R	A	A	R	A	A	G	G	R	R	G	A	A	G	G	G	R	R	G	G	R	R
Suffolk, Australian	ASU9	R	A	R	C	R	A	A	M	G	R	R	A	W	R	R	A	G	R	R	A	G	R	A	G	R	M	R	R	R	R	A	M	R	R	R	R	A	W	R	A	R	R	A	A	R	R	G	G
Suffolk, Australian	ASU10	R	R	A	A	R	A	G	M	G	R	R	G	T	R	R	R	A	A	R	A	R	A	R	R	R	A	A	R	A	A	R	M	G	R	A	R	A	T	R	R	G	R	R	R	R	R	R	R
Suffolk, Australian	ASU11	A	G	A	M	R	R	R	M	G	R	R	A	A	G	G	R	G	R	A	T	G	G	A	A	R	M	R	A	G	R	R	C	G	G	R	G	A	T	R	G	R	R	A	A	G	A	R	A
Suffolk, Australian	ASU12	R	R	A	M	R	G	R	C	G	G	R	R	W	R	A	G	G	A	A	W	A	R	R	R	G	A	A	R	A	R	G	A	G	G	R	G	A	T	R	R	A	A	R	A	G	G	R	A
Suffolk, Australian	ASU13	A	R	A	C	G	R	R	M	G	R	G	R	W	A	A	A	G	R	G	W	G	A	A	A	R	C	R	R	G	R	A	M	G	G	R	A	A	W	G	R	G	A	A	R	G	R	R	A
Suffolk, Australian	ASU14	A	A	G	M	R	R	A	C	R	R	G	A	W	R	G	A	G	G	G	T	G	A	R	R	A	A	A	R	R	R	R	C	R	G	R	R	A	T	G	A	R	R	G	A	R	R	G	R
Suffolk, Australian	ASU84	R	R	A	A	R	G	A	M	G	R	R	G	T	G	R	A	G	R	A	W	G	A	A	R	A	M	R	R	R	R	A	M	R	R	R	A	R	W	G	G	R	R	A	A	R	R	G	R
Suffolk, Australian	ASU85	A	A	R	A	G	R	R	M	G	G	R	A	W	R	A	R	G	G	A	W	G	G	R	R	G	M	A	R	R	R	A	M	R	A	R	R	R	T	R	R	G	R	R	R	G	G	R	A
Suffolk, Australian	ASU86	R	R	A	M	R	A	A	M	A	R	A	R	T	R	G	A	G	G	R	A	A	R	R	A	R	C	A	R	R	A	R	M	G	A	R	G	R	T	A	R	R	R	R	A	G	R	R	A
Suffolk, Australian	ASU87	R	R	A	M	G	A	R	M	G	G	R	R	W	A	A	R	G	A	A	T	G	R	A	A	G	M	A	R	A	R	R	M	R	R	G	R	R	W	A	G	R	R	A	R	G	G	G	G
Suffolk, Australian	ASU45	A	A	R	M	G	R	A	M	G	G	G	R	W	G	A	G	G	G	A	A	G	R	R	A	A	M	A	R	R	R	A	A	R	R	R	G	R	T	R	R	G	G	R	R	R	R	G	R
Suffolk, Australian	ASU46	A	A	A	C	A	A	A	M	G	R	R	A	T	G	R	R	G	R	R	W	G	A	R	R	A	M	G	A	R	R	G	M	G	G	A	G	A	W	R	R	R	R	G	A	G	R	G	R
Suffolk, Australian	ASU47	R	R	R	M	R	G	A	A	R	G	R	R	W	R	A	A	G	R	R	T	G	G	G	R	R	A	A	R	R	R	A	M	A	A	G	G	R	W	A	R	R	R	A	R	G	R	G	R
Suffolk, Australian	ASU48	R	A	R	M	G	R	G	C	G	G	R	R	W	R	A	G	G	G	R	W	R	R	A	A	R	C	A	A	A	A	R	M	G	G	A	R	R	W	R	G	R	R	R	A	G	G	R	R
Suffolk, Australian	ASU49	R	R	R	C	R	A	A	A	G	R	A	A	W	R	R	A	G	A	R	T	R	A	R	R	R	A	G	R	G	A	A	M	R	R	A	R	G	A	A	G	G	G	R	A	A	R	R	A
Suffolk, Australian	ASU50	R	R	R	C	R	R	G	A	R	R	G	A	W	A	A	G	R	G	R	W	R	R	A	A	R	A	A	G	G	A	R	A	G	G	A	R	G	T	R	R	R	A	G	A	G	G	R	R
Suffolk, Australian	ASU96	A	R	A	A	G	A	A	M	G	R	G	G	T	A	R	A	G	R	G	T	G	A	A	A	R	M	R	A	R	G	R	C	R	G	R	R	A	W	A	R	R	A	R	R	R	R	G	R
Suffolk, Australian	ASU97	A	G	R	C	R	R	R	A	R	R	G	A	W	G	R	A	R	A	R	A	G	A	A	R	R	M	R	A	A	R	A	M	R	G	R	R	A	A	G	G	A	R	R	A	A	R	G	G
Suffolk, Australian	ASU98	R	R	A	M	G	R	R	M	A	G	R	R	A	G	R	R	R	A	A	W	G	A	R	G	R	C	R	R	R	R	A	C	G	G	A	R	R	T	R	G	R	G	R	A	R	G	G	A
Suffolk, Australian	ASU99	A	R	A	A	G	A	A	M	G	R	A	G	T	R	A	A	G	R	A	T	G	G	A	A	G	A	A	A	R	G	R	M	R	G	R	O	A	T	G	R	R	R	A	R	G	G	R	R
Suffolk, Australian	ASU100	R	R	R	A	R	R	R	A	G	G	A	A	A	R	A	R	R	G	R	T	G	G	R	R	R	C	A	R	A	G	A	C	G	G	R	R	R	W	R	G	R	R	R	R	R	G	A	A
Suffolk, Australian	ASU101	A	R	A	M	G	A	R	A	G	R	R	R	A	R	R	R	G	A	R	T	R	R	R	A	G	M	R	R	G	R	G	M	R	G	G	G	A	W	R	A	A	G	R	A	G	G	R	R
Suffolk, Australian	ASU102	A	A	A	C	G	R	R	A	G	G	R	A	A	R	A	A	G	R	A	W	R	R	R	R	A	A	A	R	R	G	R	A	R	G	G	R	G	T	R	R	A	G	G	A	R	G	G	A
Suffolk, Australian	ASU103	R	R	R	A	R	G	G	A	G	R	R	G	T	R	G	A	G	A	A	W	G	G	G	A	R	C	R	R	A	R	G	C	G	R	R	R	R	W	R	R	G	R	G	G	G	R	G	R
Suffolk, Australian	ASU104	R	A	R	M	R	R	R	C	G	A	R	R	A	R	A	A	G	A	G	W	G	R	A	R	G	M	R	R	A	R	R	M	R	G	R	A	A	W	R	R	R	A	G	R	R	G	A	G
Suffolk, Australian	ASU105	A	R	A	A	R	G	A	A	G	G	A	A	A	A	R	G	R	R	A	W	A	A	G	A	R	A	A	A	R	A	R	M	G	G	R	A	A	A	R	G	R	R	A	A	A	R	R	R
Suffolk, Australian	ASU107	A	A	R	M	G	A	R	M	G	G	R	R	A	A	R	R	G	A	R	W	G	G	A	A	A	M	A	G	R	R	A	C	G	R	A	G	A	W	R	R	G	A	R	A	G	R	G	A
Suffolk, Australian	ASU108	A	R	A	M	R	R	R	A	G	G	R	G	W	R	G	R	G	A	A	W	G	R	G	R	G	M	R	R	R	A	R	A	G	G	R	A	R	W	R	A	R	G	R	A	R	R	R	A
Suffolk, Australian	ASU109	G	A	R	M	R	R	G	M	R	G	G	R	A	A	R	A	G	R	G	W	R	R	A	A	G	A	R	R	R	G	A	C	G	G	G	G	A	W	A	R	G	G	G	G	R	G	A	G
Suffolk, Australian	ASU111	R	A	R	A	G	G	R	M	R	R	R	A	A	R	R	R	G	G	G	T	R	G	A	R	A	A	A	R	G	A	R	M	G	A	R	G	A	W	R	R	G	R	G	A	A	A	G	A
Suffolk, Australian	ASU112	R	R	A	A	R	R	A	M	R	R	G	A	T	R	A	R	R	A	G	T	R	R	A	G	R	M	A	A	R	A	R	C	G	R	R	R	G	A	R	G	R	G	R	A	R	R	R	A
Suffolk, Australian	ASU17	A	R	A	C	G	G	R	M	R	A	G	A	A	R	R	A	R	R	R	W	G	A	A	R	A	M	R	R	R	R	A	A	R	G	G	A	A	T	R	R	G	R	R	R	R	G	G	R
Suffolk, Australian	ASU51	R	G	A	M	R	A	R	A	R	G	R	R	A	R	A	G	R	A	R	W	R	R	A	R	R	C	A	R	A	A	A	A	R	R	A	G	R	T	R	R	G	A	R	R	A	G	G	A
Suffolk, Australian	ASU95	A	R	A	M	G	R	R	M	R	G	G	R	A	A	R	R	G	R	A	W	R	G	R	A	R	M	G	G	R	R	R	M	R	R	R	R	R	W	G	R	G	A	R	R	R	R	R	G
Suffolk, Australian	ASU31	R	G	R	A	A	A	R	A	G	R	G	R	W	A	R	R	G	A	G	W	G	G	R	R	A	A	A	A	R	G	A	C	R	R	G	R	A	A	R	R	A	G	G	R	G	A	G	A
Suffolk, Australian	ASU32	G	A	R	M	R	R	G	C	R	R	G	A	T	R	A	G	G	A	R	T	G	G	A	A	A	A	R	G	G	R	R	M	R	G	G	R	G	W	R	R	G	G	R	A	R	R	G	A
Suffolk, Australian	ASU33	R	A	R	C	R	G	G	C	G	G	G	G	A	R	A	R	R	A	G	W	R	A	A	A	A	M	A	R	R	R	R	A	G	G	A	G	R	T	G	G	A	A	G	A	R	G	A	R
Suffolk, Australian	ASU34	R	G	R	M	G	A	A	A	G	R	R	A	A	R	G	R	R	G	A	W	G	R	R	R	G	M	A	A	R	A	G	M	G	R	G	A	A	W	R	R	R	R	A	R	R	G	A	R
Suffolk, Australian	ASU35	R	R	R	A	R	R	G	A	G	G	G	A	W	R	R	R	R	R	A	W	G	G	R	R	R	A	A	R	A	R	R	C	R	R	R	G	G	T	R	R	R	A	R	A	A	A	R	R
Suffolk, Australian	ASU36	A	A	R	A	R	G	A	A	G	G	G	R	W	A	R	R	G	R	R	T	G	G	A	G	R	C	A	R	A	A	A	A	R	G	R	G	R	A	A	R	R	R	A	R	R	R	R	R
Suffolk, Australian	ASU37	A	R	A	A	R	R	G	A	R	R	G	R	T	R	R	R	G	R	G	W	G	A	A	A	A	A	A	A	R	A	A	C	A	G	G	A	R	T	A	G	A	R	R	R	R	G	R	G
Suffolk, Australian	ASU38	R	R	R	M	G	G	G	M	G	R	G	R	T	A	R	A	R	A	A	W	G	A	A	R	G	A	A	A	A	A	R	A	G	G	G	G	R	A	G	R	R	R	R	A	R	A	R	R
Suffolk, Australian	ASU39	R	G	R	M	A	R	G	M	R	R	R	A	T	A	R	R	R	A	G	W	A	R	R	G	R	A	A	R	R	R	R	C	R	G	A	R	G	W	G	R	A	G	G	R	G	A	R	R
Suffolk, Australian	ASU40	A	A	A	M	G	A	R	M	G	R	G	A	A	A	A	G	G	A	R	A	G	R	R	R	G	M	A	R	A	R	R	A	G	R	G	R	G	T	A	R	G	R	R	A	A	G	A	R
Suffolk, Australian	ASU41	R	A	G	C	R	A	A	M	R	G	G	R	A	R	G	R	R	A	R	W	R	R	G	A	R	M	A	R	R	G	R	M	G	G	R	R	R	A	R	R	R	G	R	R	G	G	A	G
Suffolk, Australian	ASU42	A	R	G	A	R	R	R	M	R	G	R	A	T	G	A	R	G	A	G	W	G	G	R	R	R	M	A	A	R	A	R	M	G	G	R	R	G	W	A	A	G	G	R	R	R	R	A	A
Suffolk, Australian	ASU43	A	A	R	A	G	A	R	M	G	R	R	A	W	G	A	G	G	A	R	W	G	A	R	R	R	A	R	A	R	A	R	M	G	R	R	G	A	W	G	A	R	A	R	A	R	R	R	A
Suffolk, Australian	ASU44	A	R	A	M	G	R	G	A	G	G	G	G	W	A	R	G	G	A	R	A	A	A	A	R	G	M	R	R	G	R	R	M	G	A	A	R	A	T	G	R	R	R	G	A	A	R	A	R
Suffolk, Australian	ASU15	R	R	R	M	R	R	G	A	G	R	R	G	W	R	A	R	G	R	R	W	R	G	A	A	G	M	R	A	R	R	R	C	R	G	R	R	R	T	R	G	A	R	A	A	G	G	A	G
Suffolk, Australian	ASU16	A	A	R	M	R	R	A	M	R	G	G	R	W	R	A	A	G	A	R	T	G	G	R	R	R	C	A	A	A	A	A	A	R	G	A	G	A	W	A	R	R	R	R	A	R	G	G	R
Suffolk, Australian	ASU18	R	A	G	M	G	A	G	C	G	G	A	R	A	G	R	A	G	R	R	W	G	A	A	R	R	M	A	A	R	G	A	M	R	G	A	G	A	T	R	G	G	G	A	A	R	G	R	R
Merino, Australian	MER31	G	R	A	M	R	A	G	M	G	A	R	R	W	R	A	A	A	R	G	T	R	A	R	G	G	A	A	R	R	R	G	A	G	G	R	R	A	A	R	G	A	R	A	G	G	G	R	R
Merino, Australian	MER47	R	R	A	C	R	R	A	C	R	G	G	A	W	G	R	A	R	G	R	A	G	A	R	A	G	M	R	G	R	R	R	C	A	A	R	G	R	T	A	A	G	G	A	R	R	G	R	R
Merino, Australian	MER1	R	R	A	M	A	G	G	C	R	A	R	A	W	R	R	R	R	R	G	W	G	A	A	R	A	M	R	G	R	R	R	M	R	G	R	G	A	W	A	R	G	G	A	A	G	G	R	R
Merino, Australian	MER2	A	R	A	M	R	R	R	C	A	R	A	A	W	R	A	A	G	G	R	W	G	R	A	R	A	A	A	A	R	R	R	M	G	A	G	G	G	W	R	G	G	R	A	A	G	G	A	G
Merino, Australian	MER7	R	G	A	M	G	G	R	C	G	A	R	A	T	R	G	A	R	G	A	W	R	R	R	A	R	A	A	R	R	G	A	M	G	G	A	R	G	W	R	G	R	R	A	G	A	R	G	R
Merino, Australian	MER3	R	G	R	C	G	R	R	C	R	R	A	A	W	G	R	R	A	G	G	T	G	R	G	R	G	C	A	G	R	A	R	C	G	G	G	G	A	W	A	R	R	G	R	A	A	R	R	R
Merino, Australian	MER4	A	R	A	M	G	R	A	M	R	A	A	A	W	R	R	A	R	R	R	A	G	R	R	R	G	M	A	R	A	A	R	C	R	R	R	R	R	W	A	R	R	G	A	R	G	R	G	R
Merino, Australian	MER5	R	G	A	C	G	R	R	M	G	R	R	R	A	R	A	R	G	G	R	W	A	R	G	R	A	A	A	G	A	G	R	M	A	G	R	R	G	T	A	G	G	G	R	R	G	R	R	R
Merino, Australian	MER6	A	A	A	M	R	A	A	C	R	R	R	A	A	R	A	R	A	R	R	W	R	R	G	R	R	C	A	A	A	R	R	A	G	A	R	G	A	W	G	G	A	A	A	R	R	A	R	A
Merino, Australian	MER20	A	G	R	M	R	A	R	M	A	A	G	A	A	G	R	R	R	G	R	T	R	G	R	A	R	M	R	G	A	G	A	C	G	G	G	R	R	T	R	G	G	A	A	A	R	R	A	R
Merino, Australian	MER13	R	R	R	C	G	G	R	M	G	A	R	R	W	A	G	R	R	R	G	T	G	R	R	G	G	M	A	R	R	R	A	M	G	G	G	G	G	T	R	R	R	G	A	G	G	R	G	G
Merino, Australian	MER32	A	G	G	M	R	A	A	M	R	R	R	R	A	A	A	A	G	G	A	W	G	R	R	G	A	M	A	G	R	R	G	C	A	G	R	G	G	W	A	R	R	R	R	G	R	A	R	A
Merino, Australian	MER34	R	G	A	M	A	R	R	C	G	G	A	R	T	R	R	A	R	G	G	W	R	R	A	R	G	A	A	A	R	R	R	C	R	G	R	R	G	W	R	G	A	G	R	R	R	R	G	G
Merino, Australian	MER38	A	G	A	A	R	A	A	M	G	R	R	A	T	R	A	A	G	G	R	A	R	G	A	R	G	M	A	A	R	G	R	C	A	G	G	R	R	T	R	G	A	R	A	R	G	R	G	R
Merino, Australian	MER39	R	G	A	M	A	G	G	C	G	R	A	R	W	G	G	A	R	R	R	W	R	A	A	A	R	M	A	A	R	A	R	C	R	R	A	R	R	W	A	G	A	G	G	G	A	R	G	G
Merino, Australian	MER8	R	G	A	M	G	A	A	A	A	A	R	A	W	R	R	R	G	A	G	W	G	G	R	A	G	M	A	R	R	R	R	M	A	G	R	A	A	T	R	A	R	G	R	R	G	A	G	R
Merino, Australian	MER9	R	G	A	M	R	R	A	M	R	A	A	A	A	R	R	R	R	A	G	W	G	G	R	G	R	A	A	R	A	R	G	M	A	G	R	A	R	T	G	G	R	R	A	G	G	A	R	R
Merino, Australian	MER18	A	G	R	M	G	R	R	C	R	R	G	A	A	A	G	R	G	G	R	A	G	R	R	A	A	M	R	R	A	G	A	C	G	G	G	G	R	W	A	G	R	R	A	A	G	R	G	A
Merino, Australian	MER11	A	G	A	C	R	A	R	M	R	A	R	A	W	A	A	R	R	G	R	T	R	G	R	R	R	M	A	R	A	A	R	M	G	G	R	R	G	W	R	A	A	R	R	R	G	R	A	R
Merino, Australian	MER19	R	G	A	C	A	R	G	M	A	G	R	A	W	R	R	R	G	R	R	W	G	G	R	G	A	M	A	R	R	G	R	C	A	G	R	A	A	W	A	G	R	A	R	A	A	A	A	R
Merino, Australian	MER26	A	G	R	C	G	A	A	C	R	G	G	R	W	A	R	G	R	A	A	T	G	A	R	R	G	M	A	R	R	R	R	M	R	G	G	G	R	T	G	A	A	R	R	A	G	A	G	R
Merino, Australian	MER10	R	G	A	A	R	R	A	M	A	G	A	R	W	R	A	A	G	R	G	W	R	R	R	R	G	M	A	R	R	G	R	M	G	G	A	G	A	T	R	G	R	R	A	G	A	R	G	R
Merino, Australian	MER12	A	G	R	M	R	R	A	M	R	A	R	R	W	A	G	R	G	R	R	T	R	A	R	R	R	A	A	A	R	A	A	C	R	G	R	G	G	W	R	R	R	R	R	G	R	G	R	G
Merino, Australian	MER27	A	R	A	M	A	R	A	C	A	R	R	G	T	A	G	A	G	G	R	A	A	A	A	A	G	M	A	G	R	A	R	A	G	R	R	G	G	A	G	G	R	R	A	R	A	R	G	A
Merino, Australian	MER21	A	G	R	C	A	A	R	C	A	A	R	A	W	G	G	A	A	G	R	T	R	G	R	R	G	C	R	G	A	R	A	M	R	G	G	R	R	W	A	G	G	A	A	A	G	R	A	G
Merino, Australian	MER28	G	G	A	C	R	A	A	M	R	R	R	A	A	G	R	A	G	R	A	T	R	R	A	R	R	A	G	R	A	R	A	M	A	G	R	R	R	T	A	G	R	R	R	R	R	R	G	G
Merino, Australian	MER14	A	A	R	M	G	R	R	M	A	R	A	A	W	R	R	R	A	R	A	A	R	A	R	R	R	M	A	R	R	A	A	C	G	R	R	G	A	W	G	R	A	G	A	A	R	R	R	A
Merino, Australian	MER22	A	G	A	M	G	R	A	A	A	R	G	A	W	G	R	R	G	G	A	T	G	R	A	A	A	M	R	G	R	G	A	M	G	G	G	G	R	T	R	R	R	A	R	A	A	G	A	R
Merino, Australian	MER29	A	A	A	C	G	R	R	A	A	R	R	R	A	A	R	A	R	G	R	A	A	A	R	A	G	A	A	R	G	A	G	C	R	G	G	R	A	W	R	A	R	A	R	R	R	A	A	R
Merino, Australian	MER15	G	G	A	C	A	A	R	M	R	G	A	A	W	R	R	R	G	R	R	A	G	R	R	R	R	A	A	R	A	G	R	C	R	A	R	R	A	A	R	R	A	G	A	R	R	A	G	A
Merino, Australian	MER23	R	R	A	A	A	R	A	C	A	G	G	R	W	R	A	G	G	A	R	W	R	R	A	G	R	A	R	A	A	A	G	M	G	G	R	R	G	T	R	R	A	G	R	R	R	A	G	A
Merino, Australian	MER30	R	R	A	C	A	R	R	M	G	R	A	G	W	G	G	G	G	G	G	W	R	A	A	R	G	A	R	G	R	R	R	M	A	G	A	G	A	W	G	R	R	R	G	G	A	R	R	R
Merino, Australian	MER16	G	A	A	A	R	A	R	C	A	R	R	A	W	A	G	R	R	R	R	W	G	R	R	A	R	A	A	A	R	G	R	M	G	A	G	G	R	A	A	G	G	R	A	A	R	G	R	R
Merino, Australian	MER24	A	R	A	C	G	A	R	M	G	R	A	A	W	G	A	A	R	G	A	W	R	G	R	R	G	A	A	R	R	G	A	M	R	R	R	R	A	A	R	A	R	R	R	G	A	G	A	G
Merino, Australian	MER17	G	A	A	M	G	A	A	M	R	R	R	A	W	G	A	R	G	A	R	A	R	A	A	R	R	C	R	A	R	R	A	C	G	R	R	A	A	T	R	R	A	R	R	R	R	R	G	R
Merino, Australian	MER25	A	G	R	M	A	R	A	M	R	R	G	A	W	G	G	A	G	G	R	A	G	R	G	A	A	M	A	R	G	A	R	A	G	G	R	G	A	W	A	A	R	G	A	A	G	G	R	G
Merino, Australian	MER40	G	G	A	C	R	R	A	C	R	G	R	A	T	R	R	A	G	A	A	A	G	A	A	A	R	A	R	G	A	A	R	M	A	R	R	G	A	T	A	R	A	R	A	R	R	G	G	A
Merino, Australian	MER48	G	R	A	C	A	R	R	C	R	G	R	R	T	G	G	A	A	G	R	A	R	A	A	A	R	M	A	R	A	A	R	C	A	R	A	G	R	T	A	R	R	G	R	G	R	G	R	R
Merino, Australian	MER41	A	G	A	C	G	A	A	A	G	R	A	A	A	G	A	R	R	R	G	A	R	R	G	A	G	A	R	R	A	G	A	M	R	G	A	G	R	W	A	R	G	R	A	G	R	R	G	G
Merino, Australian	MER49	R	R	A	M	A	R	A	C	R	G	A	R	W	R	A	A	R	G	R	W	G	R	R	A	R	A	A	R	R	R	R	C	G	G	A	G	A	W	R	G	R	A	R	R	R	A	R	R
Merino, Australian	MER42	A	R	A	C	R	A	R	A	R	R	R	R	T	R	A	A	G	A	R	W	G	R	R	R	R	A	A	A	A	R	A	M	R	R	R	A	R	T	R	G	A	G	A	A	G	G	R	R
Merino, Australian	MER50	A	G	A	C	A	G	A	A	G	R	A	A	W	G	R	A	G	R	G	W	R	R	R	R	A	A	A	G	A	R	A	M	G	R	G	G	G	T	R	R	A	R	A	R	G	A	R	R
Merino, Australian	MER35	A	R	A	M	A	R	R	M	R	G	R	R	T	G	R	A	R	G	A	T	G	A	A	A	R	M	A	R	A	A	R	M	A	A	R	G	R	T	A	G	A	R	G	R	A	R	R	G
Merino, Australian	MER43	G	R	R	C	A	R	A	A	A	R	A	A	A	R	A	A	G	R	R	W	R	R	A	R	R	M	R	G	A	A	A	C	R	R	A	R	A	T	R	G	R	R	A	R	G	R	G	R
Merino, Australian	MER51	A	G	A	C	A	G	A	M	G	G	A	R	T	R	R	A	G	G	G	A	G	G	A	R	A	A	A	G	R	R	R	C	G	R	R	G	R	W	R	G	R	R	A	R	R	A	R	G
Merino, Australian	MER36	G	R	A	C	A	G	R	C	G	G	R	R	W	G	R	A	A	G	R	W	G	A	R	A	G	A	A	R	R	R	R	C	R	R	A	R	G	W	A	R	R	G	R	R	A	G	R	R
Merino, Australian	MER44	G	R	A	M	A	A	A	A	R	R	A	A	A	G	R	A	G	R	R	W	G	A	A	A	A	A	R	G	A	R	A	M	A	G	R	R	R	W	A	G	A	A	A	A	G	R	R	G
Merino, Australian	MER37	A	R	A	M	R	R	R	C	R	A	R	R	W	A	G	A	G	R	G	A	A	A	G	R	A	M	A	R	R	R	A	C	R	G	G	G	R	W	A	R	R	G	R	G	R	A	G	G
Merino, Australian	MER45	R	G	R	M	R	A	A	M	R	R	G	A	A	R	A	A	G	R	A	W	R	G	A	G	R	M	R	G	R	R	R	M	A	G	A	G	G	T	A	G	G	G	A	R	G	A	R	R
Merino, Australian	MER46	A	R	A	A	G	A	A	C	R	A	R	R	W	R	G	R	G	A	R	W	G	A	A	A	G	M	R	R	A	G	A	M	R	G	A	R	G	A	R	G	R	A	R	R	R	R	R	A
Bangladeshi BGE	BGE3	A	G	A	C	A	R	A	C	R	R	G	G	A	A	A	A	R	A	A	A	G	R	R	R	G	M	G	R	R	R	R	M	R	A	R	R	R	T	R	A	A	R	G	G	G	G	G	G
Bangladeshi BGE	BGE7	R	R	R	C	R	G	A	C	G	R	G	G	A	A	R	A	G	A	A	W	G	R	R	R	R	C	G	R	G	R	G	M	R	A	A	R	A	T	R	A	R	R	A	R	R	G	G	G
Bangladeshi BGE	BGE4	G	A	R	C	G	G	A	C	R	G	G	R	A	R	A	A	G	A	A	A	G	R	A	A	R	A	A	A	R	G	G	M	R	A	G	R	R	T	A	A	R	A	R	G	A	G	G	R
Bangladeshi BGE	BGE2	G	G	R	M	R	A	R	C	G	G	G	A	A	G	A	A	G	A	A	W	G	R	G	G	G	C	G	G	G	G	A	C	A	A	G	R	R	T	A	A	R	R	R	G	A	R	R	R
Bangladeshi BGE	BGE8	A	A	A	A	G	A	G	C	A	G	G	A	A	A	G	A	G	A	A	W	R	R	R	G	G	M	G	G	G	G	G	C	G	A	G	A	R	W	G	A	A	G	A	G	R	G	R	G
Bangladeshi BGE	BGE23	A	A	A	C	R	A	A	C	G	G	G	R	A	R	R	A	G	A	G	A	G	G	A	G	G	A	G	G	R	R	G	C	R	R	A	R	R	A	A	A	A	A	A	G	G	G	R	R
Bangladeshi BGE	BGE15	G	G	G	M	G	A	G	C	A	A	R	G	A	G	R	A	G	R	R	W	G	R	G	A	A	A	G	G	G	R	R	C	R	A	G	A	A	T	R	R	R	R	A	G	G	G	G	A
Bangladeshi BGE	BGE22	A	A	A	C	R	A	A	C	R	G	G	A	A	R	A	A	G	A	G	A	G	G	A	G	G	A	G	G	G	G	R	C	A	A	G	R	A	W	A	A	G	R	A	G	G	G	R	G
Bangladeshi BGE	BGE14	R	R	A	A	R	A	R	C	A	G	G	R	A	R	A	A	G	R	A	T	G	R	R	A	A	C	A	R	G	R	G	C	A	A	R	R	R	T	A	A	R	R	R	R	R	G	G	R
Bangladeshi BGE	BGE21	A	A	A	M	R	A	A	C	G	G	G	R	A	R	R	A	G	A	G	A	G	R	A	R	G	A	G	G	R	R	G	C	R	R	R	A	A	T	A	A	G	A	R	G	G	G	R	R
Bangladeshi BGE	BGE13	A	R	G	A	G	R	R	C	G	R	G	G	A	G	R	A	R	A	R	T	G	R	G	A	R	A	G	R	R	R	A	C	A	A	A	A	A	T	A	A	A	A	A	R	G	G	G	G
Bangladeshi BGE	BGE20	A	R	A	M	R	A	A	C	A	R	G	R	A	G	R	A	G	A	G	A	G	R	A	A	R	A	R	R	R	G	G	C	G	G	A	R	A	W	A	A	G	R	R	G	G	G	G	G
Bangladeshi BGE	BGE19	R	A	A	M	R	R	G	C	G	R	G	A	A	R	R	A	R	A	G	A	G	R	A	A	G	A	G	G	A	G	R	C	R	R	G	R	A	W	A	A	G	R	A	G	R	G	G	A
Bangladeshi BGE	BGE11	G	G	G	C	G	R	A	C	A	G	G	R	A	G	R	A	G	A	R	A	G	G	R	R	A	M	G	G	G	G	G	A	A	A	R	R	A	T	R	R	R	A	R	G	R	G	G	G
Bangladeshi BGE	BGE18	R	G	R	M	G	A	R	C	A	A	R	A	A	G	R	A	R	A	R	W	G	A	R	A	R	M	R	G	R	R	G	C	G	A	R	G	A	T	A	A	G	G	A	A	R	G	A	G
Bangladeshi BGE	BGE10	G	A	R	A	R	R	R	C	R	R	G	G	A	G	R	A	R	R	R	W	G	G	R	A	A	C	G	A	A	G	G	C	A	A	G	G	A	W	A	A	G	A	R	G	R	G	G	R
Bangladeshi BGE	BGE17	R	R	A	A	R	A	R	C	G	R	G	G	A	G	R	A	G	R	R	W	G	R	R	A	R	A	R	R	A	R	R	C	R	A	A	G	A	T	A	A	R	R	R	G	R	G	R	G
Bangladeshi BGE	BGE9	G	R	A	M	R	A	A	C	R	G	G	R	A	G	A	A	G	A	R	W	R	R	G	R	A	A	G	G	R	G	G	C	R	A	R	R	A	T	A	A	A	G	A	G	R	G	G	G
Bangladeshi BGE	BGE24	G	G	A	M	G	A	R	A	A	R	A	R	W	R	G	A	R	A	R	W	G	R	A	R	R	M	A	R	A	G	G	M	A	A	G	R	A	T	A	A	G	G	G	G	R	G	A	R
Bangladeshi BGE	BGE16	R	G	A	M	A	A	R	M	A	G	A	G	A	A	R	A	R	A	R	W	R	G	A	G	R	M	G	G	A	R	G	C	R	A	A	G	A	W	A	A	R	G	G	G	R	G	G	R
Bangladeshi BGE	BGE1	A	R	A	C	G	A	G	A	R	G	G	R	W	G	R	A	R	A	A	T	G	R	R	R	A	A	G	A	R	G	R	C	R	A	R	R	R	W	A	R	A	R	R	G	R	G	R	R
Bangladeshi BGE	BGE5	R	R	A	M	A	R	R	C	G	R	G	R	A	G	A	A	R	A	A	A	G	R	G	A	A	A	G	A	R	G	G	C	R	A	R	A	A	T	A	A	G	R	A	G	R	G	G	R
Bangladeshi BGE	BGE6	G	R	G	C	G	R	R	C	A	G	G	A	A	G	A	A	G	A	A	A	G	R	R	R	R	A	R	R	R	G	G	C	A	A	G	A	R	T	R	A	R	A	A	G	R	G	G	A
Bangladeshi BGE	BGE12	R	G	G	M	G	A	A	C	A	R	G	R	A	G	R	A	G	A	A	W	G	G	R	R	R	A	G	G	R	G	G	M	A	A	R	R	R	T	R	R	R	A	G	R	R	G	G	G
Garole, Bangladeshi	BGA34	G	R	A	M	G	R	A	M	G	R	R	R	A	R	G	A	G	A	A	T	A	G	A	R	R	M	R	R	R	G	G	C	A	A	A	R	G	T	R	A	R	G	R	G	R	A	G	G
Garole, Bangladeshi	BGA26	G	R	A	C	G	R	A	C	R	R	R	G	A	R	R	A	G	A	R	T	R	R	G	A	A	M	A	R	R	G	R	C	A	A	G	R	A	W	A	R	R	R	A	R	A	G	G	G
Garole, Bangladeshi	BGA17	A	G	A	M	G	R	A	M	A	A	R	G	W	A	G	A	G	A	A	W	G	G	A	G	R	A	G	G	R	G	R	C	A	A	G	R	R	W	A	R	G	A	R	G	G	A	G	G
Garole, Bangladeshi	BGA33	R	G	A	M	G	G	A	C	R	R	R	R	A	A	G	A	R	A	A	W	G	R	A	R	A	A	R	R	A	G	R	M	A	R	A	R	R	W	R	G	R	R	G	R	A	G	R	R
Garole, Bangladeshi	BGA25	R	R	A	C	R	R	R	C	A	R	G	R	W	G	G	A	G	R	A	T	A	R	R	R	A	M	R	G	R	G	R	C	A	A	R	G	G	T	A	R	R	R	G	R	G	G	R	G
Garole, Bangladeshi	BGA24	A	R	A	C	G	G	R	M	G	G	G	G	A	R	R	A	G	A	R	W	R	G	A	R	A	M	A	G	A	G	G	C	A	A	A	R	R	T	A	A	G	A	A	G	R	G	G	G
Garole, Bangladeshi	BGA15	R	R	A	A	R	R	A	A	A	A	G	G	A	R	R	A	R	R	R	A	R	R	A	A	R	M	R	G	R	G	R	M	R	A	G	G	G	T	A	G	G	G	A	G	G	G	G	G
Garole, Bangladeshi	BGA40	A	G	R	M	R	R	A	C	A	R	R	R	A	G	R	A	G	G	G	W	R	G	R	R	G	A	R	R	A	G	G	C	A	A	R	R	G	T	G	R	R	R	R	G	G	R	R	G
Garole, Bangladeshi	BGA23	A	A	A	C	G	A	R	M	G	G	G	R	A	A	G	A	G	A	R	T	A	G	A	R	A	M	R	G	R	G	G	C	A	A	A	R	R	T	A	A	R	A	A	G	R	G	G	G
Garole, Bangladeshi	BGA14	G	G	R	A	G	R	G	C	R	G	R	R	A	G	G	A	G	A	R	T	R	G	R	G	G	A	A	G	A	G	G	C	R	A	R	G	G	T	G	R	G	R	G	G	G	G	G	G
Garole, Bangladeshi	BGA39	A	G	R	M	G	A	A	M	R	R	G	G	T	G	G	A	G	R	R	W	G	R	G	A	R	A	R	R	G	R	G	C	A	R	R	G	R	T	R	A	G	A	R	G	R	G	G	G
Garole, Bangladeshi	BGA22	R	G	A	C	G	R	R	M	R	G	G	G	A	R	R	A	R	A	A	A	G	R	A	A	R	A	G	A	A	G	R	M	R	A	G	G	R	T	R	A	G	R	R	R	G	G	G	G
Garole, Bangladeshi	BGA37	A	G	A	M	G	A	A	A	R	R	G	G	W	G	G	A	G	A	G	W	G	G	R	A	R	M	R	A	G	R	R	C	R	R	A	R	R	T	R	A	G	A	R	G	G	G	G	G
Garole, Bangladeshi	BGA29	A	R	A	C	G	R	A	M	R	G	G	R	A	R	G	A	R	A	R	T	R	R	A	R	A	M	R	R	R	G	G	C	A	R	G	R	R	W	A	A	A	G	G	R	A	G	R	R
Garole, Bangladeshi	BGA21	A	G	R	M	G	G	R	M	R	G	G	G	W	R	G	A	R	A	A	A	A	G	R	R	G	A	G	R	R	G	R	M	R	R	R	R	G	T	A	A	R	R	A	G	G	G	G	R
Garole, Bangladeshi	BGA36	A	G	G	A	R	R	R	C	A	G	G	G	A	R	R	A	G	G	G	W	A	G	A	R	R	A	R	G	R	R	G	C	A	R	R	G	G	T	R	R	G	R	R	G	G	G	G	G
Garole, Bangladeshi	BGA28	A	R	R	C	R	R	R	C	R	R	G	G	A	G	G	A	G	A	R	T	G	R	A	R	R	M	R	R	R	G	R	C	R	R	A	G	G	T	R	R	G	A	G	G	G	G	R	G
Garole, Bangladeshi	BGA20	A	R	A	C	R	G	A	C	G	G	G	R	A	R	G	A	G	A	A	W	R	R	A	A	R	M	G	A	A	G	R	M	R	R	R	G	R	T	A	A	R	R	R	R	G	G	G	G
Garole, Bangladeshi	BGA35	A	R	R	M	G	G	A	M	R	R	R	G	A	A	G	A	R	A	A	W	R	R	R	A	A	A	R	R	R	R	G	C	R	R	A	R	R	T	A	R	G	G	A	R	G	G	R	R
Garole, Bangladeshi	BGA19	A	G	A	C	A	R	R	C	A	G	G	R	W	R	R	A	A	A	A	A	R	G	R	A	A	M	R	R	R	G	R	C	A	A	R	R	G	T	R	A	A	G	R	R	R	G	G	G
Garole, Bangladeshi	BGA27	A	G	A	M	G	G	R	C	R	R	G	R	A	A	G	A	G	A	A	A	G	G	A	A	A	M	R	R	R	G	R	C	A	A	R	G	A	T	G	A	R	G	A	G	G	G	G	G
Garole, Bangladeshi	BGA16	A	G	A	M	G	R	A	M	A	A	G	R	A	G	G	A	R	A	A	A	R	R	A	G	A	A	R	R	A	G	R	C	R	R	R	R	G	T	A	R	R	R	R	G	R	G	R	G
Garole, Bangladeshi	BGA31	R	R	A	C	G	G	A	C	R	R	G	R	A	G	A	A	G	A	A	W	R	R	A	G	R	M	R	R	A	G	G	A	A	G	R	G	G	A	A	G	G	R	G	G	G	G	G	G
Garole, Bangladeshi	BGA32	A	R	R	M	G	R	A	C	G	R	R	R	A	A	R	A	G	A	A	W	R	G	A	R	A	M	G	R	R	G	R	C	R	R	R	G	R	T	R	A	G	A	R	G	G	R	G	G
Barbados Blackbelly	BBB17	R	R	R	A	G	R	A	A	A	A	G	A	A	A	G	G	R	R	A	W	A	G	A	R	A	C	R	R	R	A	G	C	R	A	G	G	A	T	G	A	G	R	A	G	G	G	G	G
Barbados Blackbelly	BBB3	R	R	R	M	R	A	R	A	A	G	R	R	A	G	R	A	R	R	A	A	A	G	A	R	R	C	A	R	A	R	G	A	A	R	G	R	R	W	G	A	G	R	A	G	G	A	G	A
Barbados Blackbelly	BBB11	A	G	R	A	R	A	R	M	R	R	R	R	A	A	R	G	A	R	A	T	G	G	R	R	G	C	A	A	R	R	R	A	R	R	R	A	G	A	R	A	G	R	G	G	G	R	G	G
Barbados Blackbelly	BBB18	R	G	R	A	R	R	A	C	R	G	R	R	A	R	G	G	R	G	A	W	A	G	A	A	A	C	G	R	R	R	R	M	A	R	G	A	R	A	R	G	G	G	G	R	R	G	R	R
Barbados Blackbelly	BBB4	A	G	A	A	G	A	A	A	R	G	R	R	A	R	R	R	A	R	R	W	A	G	A	R	R	C	A	A	A	R	G	A	A	R	R	R	G	A	G	R	R	R	R	G	R	R	R	G
Barbados Blackbelly	BBB12	R	R	G	M	A	G	A	A	G	G	A	R	W	R	G	R	R	A	A	W	R	G	R	A	R	M	R	R	A	G	A	A	A	A	A	A	R	T	A	R	R	A	A	G	A	A	R	R
Barbados Blackbelly	BBB13	R	R	G	A	G	A	R	M	R	R	G	A	A	R	A	R	R	G	R	A	G	R	R	R	R	C	A	R	R	A	G	M	R	G	R	A	G	A	A	A	R	R	R	A	G	R	R	R
Barbados Blackbelly	BBB20	G	R	G	A	A	R	A	C	R	R	G	R	A	G	A	G	R	R	R	W	G	G	A	G	R	M	G	A	R	G	G	M	A	R	G	A	A	W	A	R	G	G	A	G	A	R	G	A
Barbados Blackbelly	BBB14	A	A	A	A	G	A	R	M	R	R	R	G	A	R	R	R	R	A	R	A	R	G	R	R	A	A	R	A	R	G	R	M	R	R	R	R	G	A	R	R	G	A	R	G	A	G	G	R
Barbados Blackbelly	BBB21	A	R	R	A	R	A	A	A	A	R	R	G	W	R	G	R	A	A	R	T	A	A	A	G	A	C	A	A	A	R	G	C	A	G	G	A	G	W	R	A	G	G	R	G	R	R	G	R
Barbados Blackbelly	BBB7	R	A	G	A	R	G	G	C	A	R	R	R	A	R	R	A	R	R	A	T	R	R	A	R	A	A	R	A	R	R	G	C	R	R	R	A	R	T	G	A	G	R	A	G	G	R	G	G
Barbados Blackbelly	BBB19	A	G	G	A	G	A	R	M	R	R	A	R	A	A	G	R	R	A	G	T	R	G	A	G	A	C	A	G	R	R	A	C	A	G	R	A	R	W	G	G	R	R	A	R	A	A	G	A
Barbados Blackbelly	BBB5	R	G	R	A	G	A	A	A	A	R	A	G	A	R	R	G	R	R	A	A	R	G	A	G	R	C	A	A	A	R	G	M	R	A	G	A	A	W	G	G	R	R	R	R	R	A	G	R
Barbados Blackbelly	BBB24	A	R	R	M	R	A	G	M	R	G	R	G	A	R	A	G	R	R	A	W	G	G	R	R	A	C	R	A	A	R	G	M	R	A	R	A	A	W	R	A	G	G	A	G	A	R	G	G
Barbados Blackbelly	BBB6	R	G	A	A	G	A	R	M	R	A	A	R	A	A	R	R	R	A	R	W	A	G	A	R	R	C	A	A	A	A	G	M	A	R	R	R	R	W	G	R	G	R	A	A	R	R	G	R
Barbados Blackbelly	BBB10	A	G	R	A	G	A	R	M	R	G	R	G	A	A	R	R	A	R	R	T	R	G	R	R	R	C	A	A	R	R	G	M	A	G	A	A	R	A	A	A	G	G	R	G	R	R	G	R
Barbados Blackbelly	BBB15	A	R	A	A	R	A	A	M	R	R	G	R	A	R	R	A	R	A	R	W	G	G	R	G	A	A	A	A	A	G	A	C	G	G	G	R	R	T	A	A	G	G	R	G	R	A	G	R
Barbados Blackbelly	BBB22	R	G	G	A	R	R	R	M	G	R	R	R	A	A	A	G	R	A	R	W	R	G	A	R	A	C	R	R	R	R	R	C	A	A	A	R	A	T	G	R	G	G	G	A	A	A	G	R
Barbados Blackbelly	BBB8	R	R	R	A	G	R	R	C	A	A	R	R	W	R	R	R	R	A	R	W	R	G	A	A	A	M	A	R	R	R	G	C	R	A	R	R	R	T	R	R	R	R	A	G	R	R	G	R
Barbados Blackbelly	BBB16	A	R	R	A	A	A	G	A	A	A	R	G	A	A	G	R	A	A	A	W	R	G	R	G	A	C	R	R	R	A	A	C	G	A	R	A	A	T	R	A	G	R	R	R	G	A	G	G
Barbados Blackbelly	BBB23	R	R	R	M	G	A	A	A	A	G	R	R	A	R	G	R	R	R	R	W	R	R	R	R	R	C	R	R	A	R	A	A	R	R	G	R	R	T	A	A	G	G	A	G	A	A	G	R
Barbados Blackbelly	BBB1	A	G	R	A	A	A	G	A	A	A	A	R	A	G	R	A	A	A	R	W	A	R	R	R	A	C	R	A	A	R	G	M	A	R	G	A	R	T	G	G	A	R	A	A	R	A	G	R
Barbados Blackbelly	BBB9	R	A	A	M	R	A	R	A	A	R	A	R	W	G	R	A	R	G	R	A	G	G	A	R	R	C	R	A	A	R	R	A	A	R	R	A	G	W	A	G	R	R	A	G	R	A	R	R
Barbados Blackbelly	BBB2	A	G	A	C	R	A	A	M	R	R	A	A	A	R	R	R	R	A	R	W	R	R	G	A	A	C	R	R	A	R	G	A	A	G	A	A	A	A	R	A	R	R	A	R	R	A	G	A
Black Headed Mountain	BHM19	R	A	R	M	R	R	G	A	R	R	A	A	T	A	A	G	A	R	G	A	R	A	A	R	R	C	A	R	G	R	R	M	A	A	A	R	G	T	R	G	G	A	R	A	G	G	G	G
Black Headed Mountain	BHM10	R	R	A	A	R	A	G	A	R	G	A	G	T	G	A	G	A	A	G	T	A	R	R	G	A	A	A	A	A	A	G	A	G	G	R	G	G	A	R	A	G	R	A	A	R	R	G	R
Black Headed Mountain	BHM6	A	R	A	M	R	R	A	A	R	G	A	A	T	A	A	R	A	A	G	W	A	R	R	R	A	M	A	R	R	A	R	C	R	R	R	R	G	W	G	R	G	G	R	A	R	R	G	R
Black Headed Mountain	BHM11	R	A	R	A	R	R	G	A	R	G	A	G	T	G	R	G	A	A	G	W	A	R	A	G	A	A	A	G	A	R	G	M	R	R	R	G	G	A	R	A	G	A	A	A	R	A	G	A
Black Headed Mountain	BHM18	R	R	A	A	R	A	G	A	R	G	A	G	T	G	A	G	R	A	G	A	A	A	A	G	A	A	A	G	A	R	G	A	G	G	G	G	G	A	G	G	G	A	R	A	R	G	A	R
Black Headed Mountain	BHM8	A	R	R	A	G	R	R	M	G	G	A	R	W	G	A	G	R	A	G	A	A	R	R	R	A	A	A	R	R	G	G	M	R	R	R	G	G	W	R	A	G	R	R	A	A	A	R	R
Black Headed Mountain	BHM3	G	R	A	A	R	R	G	A	A	G	R	R	W	R	A	R	G	R	G	W	R	R	R	R	A	A	A	R	R	A	R	M	G	G	A	G	R	W	G	R	G	A	A	A	R	R	R	R
Black Headed Mountain	BHM12	R	A	R	C	A	G	R	C	A	R	R	A	A	G	A	G	G	A	G	T	R	A	R	R	A	M	A	R	R	G	A	A	A	G	R	A	R	A	A	R	A	G	R	R	R	G	G	G
Black Headed Mountain	BHM20	R	R	A	A	G	A	R	A	G	G	A	R	W	R	A	A	G	G	R	W	R	R	R	G	A	A	R	R	R	R	R	C	R	G	G	G	G	T	A	R	A	R	G	G	R	R	G	R
Black Headed Mountain	BHM5	G	G	A	A	R	R	R	A	R	G	R	G	W	R	G	G	R	A	G	A	A	R	R	R	R	M	R	R	R	R	R	M	R	R	G	G	G	A	G	R	G	A	A	A	R	A	R	R
Black Headed Mountain	BHM13	R	A	A	A	A	R	G	A	R	G	A	G	W	G	A	R	R	A	G	W	A	R	A	R	A	M	R	R	R	R	G	A	G	G	R	G	G	A	R	A	G	R	A	A	A	A	R	R
Black Headed Mountain	BHM21	A	R	A	A	G	A	A	A	G	R	A	A	T	R	A	G	R	A	G	A	G	R	R	A	R	C	A	G	R	G	A	C	G	A	A	R	R	A	G	R	R	R	A	A	A	G	G	G
Black Headed Mountain	BHM14	R	R	A	A	R	A	R	A	R	G	A	R	T	R	R	G	A	A	G	W	A	R	R	G	A	A	A	R	A	A	G	M	G	G	R	G	G	A	G	R	G	A	A	A	R	R	R	R
Black Headed Mountain	BHM22	R	R	A	A	R	G	R	C	R	G	A	A	A	G	A	A	A	A	R	A	R	G	G	A	R	A	A	A	R	A	G	A	G	R	R	G	R	T	A	G	G	A	R	A	A	R	G	G
Black Headed Mountain	BHM7	A	A	R	A	R	R	A	M	G	G	A	R	W	R	A	G	R	A	G	A	A	A	A	R	A	M	R	G	G	R	A	C	R	R	R	G	R	W	G	A	G	R	R	A	A	G	R	R
Black Headed Mountain	BHM15	R	R	A	A	R	R	G	A	R	G	A	G	W	G	R	G	A	A	G	T	A	R	R	G	A	A	R	G	R	R	G	M	G	G	R	G	G	A	G	R	G	R	A	A	A	A	R	R
Black Headed Mountain	BHM23	A	A	A	M	R	R	R	C	G	G	A	A	A	G	A	R	R	A	G	A	A	R	A	R	A	M	R	A	A	R	R	A	R	G	R	R	G	W	R	R	A	R	A	G	A	A	A	R
Black Headed Mountain	BHM16	R	A	A	A	A	R	G	A	R	G	A	G	W	R	R	G	A	A	G	W	A	A	A	G	A	M	R	R	R	R	G	M	G	G	R	G	G	A	R	A	G	A	A	A	R	A	G	R
Black Headed Mountain	BHM24	A	R	A	M	R	A	A	A	G	R	A	A	W	A	A	R	R	A	A	W	R	R	R	A	G	C	R	A	A	R	A	M	R	R	G	R	G	W	R	G	R	A	A	R	A	R	R	R
Black Headed Mountain	BHM1	A	G	A	M	R	G	G	A	R	G	A	A	T	A	A	G	R	G	G	A	R	A	R	R	R	M	A	R	A	R	R	A	R	G	R	G	G	T	A	A	A	A	R	R	R	R	G	G
Black Headed Mountain	BHM9	R	A	A	M	G	R	R	M	A	G	A	R	T	R	A	G	R	A	G	A	A	R	R	R	A	A	A	G	R	R	R	M	R	R	G	R	G	W	G	A	R	R	A	A	A	R	R	G
Black Headed Mountain	BHM17	G	R	R	A	A	A	R	A	R	R	A	A	T	G	R	R	A	A	G	A	R	G	R	G	A	A	A	R	A	R	R	M	R	R	A	G	G	A	R	G	G	A	A	A	R	R	R	R
Black Headed Mountain	BHM2	A	R	A	M	R	G	A	M	G	R	A	A	W	A	A	G	A	G	R	A	A	R	A	R	R	M	A	R	A	R	R	M	A	G	A	G	G	A	A	R	R	A	R	R	R	A	R	G
Black Headed Mountain	BHM4	A	R	R	A	R	R	G	A	A	G	A	G	W	R	R	G	G	A	G	W	A	R	A	A	A	M	A	R	R	A	R	M	G	G	A	G	G	W	G	A	G	A	A	A	R	A	A	G
Border Leicester	BRL22	A	A	A	C	R	G	A	C	R	G	R	R	W	A	G	G	G	R	A	T	A	G	R	A	R	A	G	A	R	G	A	C	G	R	R	A	G	W	G	A	G	R	G	G	R	G	A	G
Border Leicester	BRL23	G	G	A	M	A	G	R	C	G	G	G	R	W	A	G	R	A	A	A	T	A	G	A	A	R	A	R	A	G	G	R	M	R	R	A	A	R	T	G	R	G	A	R	G	G	R	A	G
Border Leicester	BRL24	G	R	A	C	A	G	R	C	R	G	G	G	A	R	R	G	R	A	A	A	A	R	R	A	G	A	G	A	R	G	A	C	G	R	A	R	R	T	G	R	R	R	G	G	G	R	G	G
Border Leicester	BRL25	G	R	A	M	A	G	R	M	R	G	G	R	W	A	G	A	G	A	A	W	A	R	G	A	A	A	R	A	R	G	R	C	G	G	R	R	R	A	G	R	G	A	R	R	G	R	G	G
Border Leicester	BRL26	G	G	A	C	A	R	R	M	G	G	R	G	A	G	G	R	R	R	R	W	R	R	G	A	A	A	R	A	R	R	A	C	G	R	R	A	R	T	G	A	R	R	G	G	G	R	R	A
Border Leicester	BRL27	R	A	A	A	R	A	R	M	G	G	G	A	W	R	G	R	R	A	R	W	A	R	A	A	R	A	R	R	G	G	R	M	G	G	A	R	A	W	G	R	G	A	G	A	R	R	R	A
Border Leicester	BRL28	R	R	A	C	R	G	G	C	G	G	G	R	W	R	R	R	R	A	A	W	A	A	R	A	A	A	G	A	G	G	R	M	G	G	R	R	G	T	R	A	G	R	R	R	G	A	A	R
Border Leicester	BRL29	G	G	A	C	A	R	R	M	G	G	A	G	A	R	G	R	A	R	A	W	A	R	R	A	R	A	A	A	A	G	A	C	G	G	R	A	R	T	G	A	G	A	G	R	G	G	R	R
Border Leicester	BRL30	G	G	A	C	A	R	R	M	R	G	R	G	A	A	G	R	A	A	A	W	A	R	A	A	G	A	R	A	A	G	A	C	G	G	R	A	R	T	G	A	G	A	G	G	G	G	G	R
Border Leicester	BRL31	G	A	A	M	A	A	G	C	G	R	G	R	W	A	R	A	R	A	A	W	A	A	R	A	A	M	G	A	G	G	A	C	R	G	A	R	G	T	R	A	G	A	G	R	R	R	A	R
Border Leicester	BRL32	G	R	A	C	A	G	G	C	G	G	R	G	A	R	G	R	R	A	A	W	A	A	A	A	R	A	G	A	A	G	A	M	G	A	R	A	R	T	G	A	R	R	G	G	G	R	R	G
Border Leicester	BRL33	R	R	A	M	A	G	G	C	R	G	G	R	W	R	G	R	A	A	A	T	A	R	A	A	A	M	G	R	R	G	G	M	R	A	A	A	G	T	G	A	R	A	R	G	G	A	R	G
Border Leicester	BRL34	A	R	A	A	A	G	R	M	R	R	G	G	A	R	G	G	A	R	A	W	R	A	A	A	R	M	R	A	A	G	A	M	R	R	A	R	G	T	G	R	G	A	G	R	A	G	A	R
Border Leicester	BRL35	G	G	A	C	A	G	R	C	R	G	R	G	A	A	G	R	A	A	R	W	A	R	A	A	G	A	R	A	G	G	A	C	G	A	A	A	R	T	G	G	G	R	G	R	G	R	A	A
Border Leicester	BRL36	G	R	A	C	A	R	R	C	G	G	A	G	A	G	G	R	G	A	A	A	R	R	A	A	R	A	R	A	A	G	A	A	G	R	A	G	R	T	G	A	G	G	R	G	G	A	A	G
Border Leicester	BRL37	R	R	A	M	R	R	R	C	G	G	G	R	W	R	G	G	G	R	A	A	A	R	R	A	R	A	G	A	R	G	G	M	G	G	A	G	A	W	G	G	G	A	G	A	R	G	A	R
Border Leicester	BRL38	G	R	A	C	A	G	G	C	R	G	G	R	W	R	G	R	R	R	A	T	A	A	A	A	A	A	G	A	R	G	R	C	G	R	A	A	R	T	G	R	G	A	R	G	G	R	R	G
Border Leicester	BRL39	G	G	A	A	R	G	R	C	R	R	G	G	A	R	R	R	G	R	A	A	A	A	A	A	A	A	G	A	A	G	A	C	G	G	R	G	R	T	G	R	G	A	R	G	G	G	A	R
Border Leicester	BRL40	R	A	A	M	R	R	R	M	R	R	G	R	A	R	G	R	G	G	A	T	A	R	A	A	R	A	G	A	A	G	A	C	G	R	R	A	A	A	G	G	G	R	G	R	G	G	R	A
Border Leicester	BRL41	R	A	A	M	A	R	R	M	R	G	G	G	A	A	R	R	A	G	A	W	A	R	G	A	R	A	G	A	A	G	A	A	G	R	R	A	R	A	G	G	R	A	G	R	R	A	A	A
Border Leicester	BRL42	G	R	A	M	R	G	G	M	G	G	G	G	A	G	G	R	R	A	R	T	A	R	R	A	A	A	R	A	R	G	G	A	G	R	G	A	G	T	G	A	G	A	R	G	G	A	A	R
Border Leicester	BRL43	R	R	A	M	A	A	G	C	R	G	G	G	A	A	R	R	A	A	R	W	R	A	A	A	R	A	A	A	R	G	A	M	R	R	A	R	G	W	G	R	G	A	G	R	G	A	A	G
Border Leicester	BRL44	R	A	A	M	A	R	A	C	G	G	G	G	A	R	G	G	A	R	A	A	A	G	A	A	R	C	G	A	A	G	A	M	R	R	G	A	G	T	G	A	G	R	A	A	G	R	A	G
Border Leicester	BRL45	R	R	A	M	R	R	G	C	G	A	G	R	W	A	G	G	G	G	A	W	A	R	R	A	A	A	G	R	A	G	R	M	G	G	A	R	R	T	G	R	G	R	A	R	G	G	A	R
Border Leicester	BRL46	R	G	A	A	A	R	R	C	G	A	A	R	A	R	G	G	R	R	R	A	A	R	A	R	R	M	A	A	G	G	G	A	G	R	A	R	G	T	G	R	G	A	R	R	G	A	A	G
Border Leicester	BRL47	A	R	A	C	A	R	G	C	R	G	R	R	W	R	G	R	R	G	R	T	R	R	R	A	R	A	G	R	R	G	A	C	R	R	R	R	G	T	G	R	G	A	A	R	R	R	R	G
Border Leicester	BRL48	G	A	A	C	A	G	R	M	G	R	G	G	A	G	G	R	R	A	A	A	A	R	A	R	R	A	G	A	A	G	R	M	R	R	R	A	R	W	G	A	R	A	R	G	G	A	R	G
Border Leicester	BRL1	A	R	A	M	R	G	R	C	G	G	A	G	A	A	G	R	G	R	G	A	A	A	R	A	R	A	R	A	R	G	G	C	G	G	R	A	G	T	G	R	G	R	R	G	R	A	A	G
Border Leicester	BRL2	G	R	A	M	A	R	G	M	G	G	G	G	A	R	R	G	R	R	A	W	A	R	A	A	A	A	G	R	R	G	A	M	G	G	R	G	G	T	G	G	G	A	G	G	R	A	R	G
Border Leicester	BRL3	G	A	A	C	R	G	R	M	G	G	R	G	A	R	G	R	G	R	R	T	A	A	A	A	A	A	G	A	R	G	G	A	G	R	R	A	G	T	G	R	G	A	R	G	G	R	A	R
Border Leicester	BRL4	A	R	A	M	R	G	R	C	G	G	G	G	A	R	G	R	A	R	A	W	A	G	R	A	R	M	G	A	G	G	R	M	G	G	A	R	G	T	G	R	G	R	A	G	A	A	A	G
Border Leicester	BRL5	A	A	A	C	A	R	G	C	G	G	R	G	A	A	G	A	G	A	R	T	A	R	R	A	R	A	G	R	R	G	A	C	R	R	R	G	G	W	G	R	G	R	G	G	R	R	R	R
Border Leicester	BRL6	R	R	A	C	R	R	A	C	G	G	G	R	W	R	G	R	R	R	A	W	A	A	R	A	A	M	G	A	R	G	A	A	G	G	A	G	G	W	G	G	G	A	G	G	G	R	A	G
Border Leicester	BRL7	R	R	A	A	A	R	R	C	R	G	G	R	W	R	G	R	R	A	R	A	A	G	R	A	R	A	R	A	R	G	R	C	G	R	A	R	G	T	G	R	G	A	G	R	G	A	A	G
Border Leicester	BRL8	G	R	A	C	G	R	A	C	G	G	G	R	A	G	G	A	R	R	A	W	R	R	R	A	A	M	G	A	A	G	R	M	G	G	A	G	G	T	G	R	G	A	G	R	G	R	R	G
Border Leicester	BRL9	R	A	A	M	A	R	R	M	G	G	G	G	A	G	R	R	A	A	A	A	A	A	A	A	R	M	G	A	R	G	R	A	G	R	R	A	A	T	G	A	G	R	R	R	A	R	A	G
Border Leicester	BRL10	R	G	A	M	A	R	G	M	G	R	R	G	A	R	G	G	A	A	R	W	A	A	A	A	A	A	R	A	R	G	G	M	G	G	R	G	G	W	R	R	G	A	G	A	G	R	A	R
Border Leicester	BRL11	G	G	A	M	A	G	G	C	G	G	G	G	A	R	G	R	A	R	A	W	A	G	G	A	R	A	R	A	A	G	R	M	G	G	R	G	R	W	G	G	G	R	G	G	G	R	R	G
Border Leicester	BRL12	R	G	A	C	A	R	G	M	R	R	R	G	W	A	R	R	G	R	A	T	R	A	A	R	A	A	R	A	A	G	A	M	G	G	R	R	G	W	G	G	G	A	A	G	R	R	A	R
Border Leicester	BRL13	A	A	A	M	A	R	G	C	A	R	R	G	A	R	G	R	R	R	R	W	A	A	R	R	A	M	R	A	R	G	R	C	G	G	A	A	G	W	G	R	G	R	A	R	A	R	A	G
Border Leicester	BRL14	R	R	A	C	A	R	G	C	G	G	G	G	A	R	G	R	R	R	R	W	R	G	G	A	A	A	R	A	R	G	A	M	G	R	R	R	R	T	G	R	G	R	R	G	G	A	A	G
Border Leicester	BRL15	R	R	A	C	A	R	G	C	R	G	G	A	A	R	G	A	A	A	A	W	A	R	R	A	R	A	G	A	A	G	A	M	G	R	R	R	R	A	R	G	G	G	G	R	R	A	R	G
Border Leicester	BRL16	R	G	A	M	A	R	R	C	R	G	R	G	A	A	R	G	R	A	R	A	A	A	R	A	G	M	G	A	R	G	A	C	G	R	A	R	G	W	G	A	G	G	R	G	G	A	G	A
Border Leicester	BRL17	R	G	A	M	G	R	R	A	G	G	R	R	W	A	G	R	R	A	R	W	A	R	R	A	R	A	A	A	R	G	R	M	G	R	A	A	R	W	R	A	G	R	R	R	G	G	R	R
Border Leicester	BRL18	A	R	A	C	A	R	A	C	R	G	R	G	A	A	R	G	G	A	A	T	A	R	A	A	A	A	G	A	A	G	A	M	G	G	A	R	R	W	G	A	G	A	A	G	G	R	A	A
Border Leicester	BRL19	R	G	A	M	R	G	R	C	G	G	R	G	A	A	G	R	A	G	R	W	A	G	R	A	R	M	G	A	A	G	R	M	G	G	A	A	G	T	G	R	G	R	G	G	G	A	R	R
Border Leicester	BRL20	R	R	A	M	A	G	G	M	G	G	G	G	A	A	G	G	G	G	A	T	A	G	A	A	R	A	G	A	A	G	A	C	G	G	R	A	G	T	G	A	G	A	G	A	G	A	A	G
Border Leicester	BRL21	R	R	A	M	A	R	R	C	R	G	G	R	A	A	G	G	G	A	R	T	A	R	A	A	G	A	G	R	R	G	A	C	G	R	R	A	R	T	G	A	G	A	G	R	R	G	A	A
Boreray	BOR420	A	A	G	C	G	A	A	C	A	R	G	G	A	G	G	A	G	G	G	T	A	A	A	A	R	C	G	G	R	G	G	A	G	A	G	G	A	A	G	R	R	R	R	G	R	R	R	A
Boreray	BOR4	R	A	R	C	A	A	A	C	A	R	G	R	W	R	G	A	G	G	G	T	A	A	A	A	A	C	G	G	A	R	R	M	R	A	G	G	R	T	G	R	G	R	R	A	R	R	R	A
Boreray	BOR51	A	A	G	C	G	A	A	C	A	G	R	G	A	G	R	R	G	G	R	T	A	R	A	A	R	C	G	G	A	G	G	A	R	R	R	R	R	A	G	A	R	A	R	A	A	G	R	A
Boreray	BOR20	R	A	R	M	R	A	A	M	R	G	G	R	T	R	R	R	G	G	A	T	G	R	A	A	R	C	R	R	R	A	R	A	R	R	G	G	A	W	G	R	A	A	A	G	A	A	R	R
Boreray	BOR22	R	R	G	C	R	A	A	C	A	R	G	G	W	G	G	R	G	G	R	T	A	A	A	A	R	C	G	R	G	G	G	A	R	R	G	R	G	W	G	A	R	A	A	A	R	R	R	A
Boreray	BOR607	R	A	G	C	R	A	A	C	A	R	G	R	W	G	G	G	G	G	A	T	A	G	R	A	R	M	G	G	R	G	G	A	R	A	R	G	R	W	G	A	R	A	A	R	A	R	R	A
Boreray	BOR30	A	R	G	M	R	R	A	C	A	G	G	G	W	R	G	R	G	G	G	T	A	A	A	A	R	C	G	G	R	G	G	A	R	R	G	R	G	W	G	A	R	A	R	R	R	G	R	A
Boreray	BOR8	R	R	G	C	A	A	A	O	A	G	R	G	A	G	G	R	R	G	G	T	A	A	A	R	G	C	R	R	R	A	G	A	A	R	G	G	A	T	G	R	A	R	A	A	R	G	R	R
Boreray	BOR1	R	G	R	C	R	A	A	A	A	G	A	G	A	G	G	R	G	G	R	T	R	A	R	A	G	C	G	A	R	A	R	A	A	R	G	R	A	A	G	R	A	A	A	A	A	R	R	A
Boreray	BOR482	A	A	G	M	R	R	A	C	A	A	G	G	A	G	G	R	R	G	R	T	A	A	A	A	R	C	R	G	A	R	G	A	A	R	G	R	G	T	G	A	A	A	A	A	A	R	A	R
Boreray	BOR25	A	R	G	M	R	A	A	C	A	R	G	G	A	G	G	R	R	G	R	T	A	A	A	A	A	C	R	R	R	G	G	A	A	G	G	A	G	T	G	A	A	A	A	A	R	R	A	R
Boreray	BOR39	A	R	G	C	R	A	A	C	A	G	G	R	W	G	G	G	G	G	R	T	A	R	A	A	G	M	G	G	A	G	G	A	R	A	R	R	R	T	G	A	R	A	A	A	A	G	R	A
Boreray	BOR43	A	R	G	C	R	A	A	C	A	G	A	G	W	G	G	R	G	G	G	T	A	A	A	A	R	C	G	R	R	G	G	A	R	A	G	G	R	W	G	A	R	R	R	R	G	G	R	A
Boreray	BOR83	A	A	G	C	G	A	A	C	A	G	G	G	A	G	G	R	G	G	R	T	R	R	A	A	G	C	G	G	R	R	G	A	A	A	G	G	R	A	G	R	R	R	R	G	R	A	R	A
Boreray	BOR84	A	A	G	C	G	A	A	C	A	G	R	G	W	G	G	R	G	G	R	T	A	A	A	A	G	C	G	G	R	G	G	A	R	A	G	G	A	A	G	R	R	R	R	G	G	R	G	A
Boreray	BOR98	A	A	G	C	G	A	A	C	A	R	G	G	A	G	R	A	R	G	R	T	R	R	A	A	G	C	G	G	R	G	G	A	R	R	A	G	R	W	R	A	R	R	A	R	R	R	R	A
Boreray	BOR85	A	A	G	C	A	R	A	C	R	G	R	G	A	G	G	R	R	G	R	T	R	A	A	A	G	C	G	R	R	G	G	A	R	R	R	R	A	W	G	A	R	A	A	R	R	G	A	R
Brazilian Creole	BCS12	R	A	A	C	G	R	R	M	G	R	G	A	W	A	R	R	G	G	R	W	G	R	R	A	R	A	A	R	A	R	R	M	G	G	A	R	R	T	A	A	A	G	R	R	G	A	G	A
Brazilian Creole	BCS20	R	R	R	C	R	R	R	M	A	R	R	R	A	A	G	A	G	R	A	W	A	A	R	R	R	M	G	G	A	R	R	C	G	A	R	A	G	T	R	R	R	G	R	R	A	G	R	A
Brazilian Creole	BCS13	R	R	A	A	A	R	A	A	G	R	G	R	W	G	G	A	G	G	G	W	G	A	A	A	R	M	A	R	A	R	G	C	R	R	A	R	G	W	R	G	R	R	A	R	R	G	R	R
Brazilian Creole	BCS19	R	R	R	C	R	R	R	C	A	R	R	R	W	A	G	A	G	R	A	W	R	R	G	G	A	M	G	G	A	R	R	C	G	A	A	R	R	T	R	A	R	G	G	A	A	G	A	A
Brazilian Creole	BCS8	A	R	G	C	R	A	A	M	A	A	G	R	T	R	A	G	R	A	A	W	G	G	R	G	A	A	A	G	R	G	A	C	G	A	R	A	R	T	R	A	A	G	R	R	R	R	R	R
Brazilian Creole	BCS5	A	G	G	C	R	A	A	C	A	R	G	A	A	R	G	G	A	G	G	A	A	A	A	R	R	A	A	A	R	R	R	C	R	A	R	G	A	T	R	A	A	A	A	R	A	A	G	R
Brazilian Creole	BCS6	A	R	A	C	G	G	R	A	R	R	R	A	T	R	A	G	G	R	R	W	R	R	G	G	A	A	A	G	R	A	A	M	G	G	A	A	R	T	R	A	A	G	A	R	R	R	G	R
Brazilian Creole	BCS14	R	R	A	A	R	A	G	M	A	A	R	R	W	A	R	R	R	R	R	A	G	A	G	G	G	M	R	G	A	A	R	M	R	R	G	R	G	W	G	A	R	A	A	R	A	R	G	A
Brazilian Creole	BCS22	A	R	R	C	A	A	R	C	A	G	G	A	W	A	G	A	G	R	A	W	R	R	R	R	A	A	R	A	R	G	R	C	R	R	R	R	R	T	A	A	A	G	R	G	R	G	A	R
Brazilian Creole	BCS7	A	G	A	A	R	R	R	C	R	R	R	A	T	R	G	R	R	R	R	A	A	R	R	R	A	A	A	R	R	R	A	C	R	R	R	G	A	A	R	R	A	R	R	G	A	G	G	R
Brazilian Creole	BCS15	R	R	R	M	G	A	G	A	A	R	R	R	W	G	R	A	R	R	A	W	G	A	R	R	R	M	R	R	A	R	G	C	A	A	R	A	G	T	R	R	A	A	A	A	G	G	G	A
Brazilian Creole	BCS23	A	G	A	C	A	A	A	C	R	R	R	R	W	A	R	R	G	A	A	W	G	A	G	G	A	C	G	R	R	G	A	C	R	R	G	R	A	T	R	G	G	G	R	R	A	G	A	R
Brazilian Creole	BCS16	R	R	A	M	R	A	R	M	R	R	R	G	A	R	R	R	R	G	R	A	G	A	A	A	R	A	R	G	G	G	A	M	R	R	G	R	R	T	R	R	R	A	A	A	R	G	G	G
Brazilian Creole	BCS24	A	R	A	C	A	A	R	C	R	A	A	G	A	R	G	G	G	G	A	W	G	A	G	G	A	M	G	G	A	G	A	C	G	A	A	A	R	T	R	A	R	G	G	A	A	G	R	A
Brazilian Creole	BCS1	A	R	R	M	A	A	A	C	A	G	G	A	W	R	G	G	A	R	R	A	A	A	A	A	G	M	A	R	R	G	R	M	R	A	A	R	A	T	A	G	R	A	R	G	G	R	R	R
Brazilian Creole	BCS9	A	R	R	C	R	G	A	C	G	A	G	A	T	A	R	R	A	G	R	W	G	G	A	R	A	A	R	R	A	R	A	M	G	G	G	A	A	W	R	R	A	G	A	G	G	G	G	G
Brazilian Creole	BCS17	R	G	A	A	R	A	R	A	G	R	G	R	A	A	R	R	R	A	R	W	G	A	A	G	G	A	A	R	A	G	R	A	R	R	G	G	R	W	A	A	R	A	A	A	G	G	G	G
Brazilian Creole	BCS2	R	G	G	M	G	G	R	A	R	G	G	G	A	G	G	R	A	R	G	W	R	R	R	A	R	M	G	R	A	R	G	A	R	R	G	A	R	W	R	A	A	R	A	R	A	R	A	R
Brazilian Creole	BCS18	A	G	A	M	A	R	A	M	A	G	G	R	T	A	G	A	G	A	A	T	G	A	R	R	R	M	G	G	A	G	A	M	R	A	R	R	R	T	G	R	R	G	R	R	A	G	G	R
Brazilian Creole	BCS3	R	G	R	C	A	A	A	A	R	A	G	G	A	A	G	A	A	A	G	W	A	A	G	A	A	A	R	A	R	G	G	M	G	G	R	R	G	T	A	A	A	R	R	R	R	R	R	A
Brazilian Creole	BCS11	A	R	A	C	G	A	R	A	G	R	G	R	T	R	G	R	G	R	R	W	G	R	A	R	R	A	A	G	R	R	G	M	R	G	A	R	R	T	A	A	R	G	A	R	G	R	G	R
Brazilian Creole	BCS4	A	A	R	M	A	A	A	M	A	A	G	R	A	A	R	G	A	A	R	A	R	R	A	R	R	A	R	R	R	G	G	C	G	R	R	A	A	W	A	A	R	R	R	R	R	G	R	R
Brazilian Creole	BCS10	G	R	A	C	G	R	R	C	G	A	G	A	W	R	R	A	R	R	R	W	G	A	R	A	A	A	A	R	A	R	R	A	G	R	A	A	R	T	A	A	A	G	R	G	G	R	G	A
Bündner Oberlander Sheep	BOS11	A	R	R	C	A	R	A	M	R	A	A	R	T	A	R	A	G	G	G	W	R	R	G	R	A	A	A	A	R	R	G	A	R	A	R	R	G	T	R	G	G	R	A	R	A	R	R	R
Bündner Oberlander Sheep	BOS18	R	R	A	C	A	R	A	M	G	A	R	A	W	A	R	R	G	A	R	T	R	R	R	G	A	C	G	G	A	G	G	M	G	R	R	R	G	A	G	G	G	G	A	G	A	R	G	R
Bündner Oberlander Sheep	BOS21	R	A	R	M	R	R	R	C	G	R	R	R	W	R	G	R	G	G	R	T	G	R	R	A	A	A	R	R	G	R	R	M	R	G	G	A	A	T	R	G	G	R	A	A	R	R	R	A
Bündner Oberlander Sheep	BOS07	R	R	A	C	R	R	R	M	G	R	R	R	A	A	G	G	G	R	G	W	G	G	R	R	R	M	R	A	A	R	R	C	G	G	R	R	A	T	R	R	G	R	A	R	R	R	R	A
Bündner Oberlander Sheep	BOS03	A	G	A	C	A	G	R	C	G	R	R	A	A	A	G	R	R	R	A	W	R	G	G	R	A	A	G	A	R	R	A	M	R	R	G	R	R	T	G	R	R	A	G	G	A	R	G	G
Bündner Oberlander Sheep	BOS19	A	A	A	C	A	A	G	A	G	A	R	R	T	A	R	R	G	R	R	T	G	R	R	A	A	C	R	R	R	R	G	M	R	R	A	R	G	T	R	R	G	R	A	R	R	G	R	R
Bündner Oberlander Sheep	BOS04	R	G	A	C	R	R	G	M	G	A	R	A	A	R	G	G	R	R	A	W	R	R	R	R	A	M	R	A	G	A	A	M	R	G	G	A	R	T	R	R	R	A	R	G	A	A	G	R
Bündner Oberlander Sheep	BOS12	G	A	R	C	A	A	A	C	G	G	G	R	W	A	R	R	G	G	R	T	R	G	R	R	A	C	G	A	R	R	R	A	G	G	A	G	R	T	R	R	R	R	A	R	R	G	R	R
Bündner Oberlander Sheep	BOS05	G	G	A	C	G	R	R	A	G	A	A	A	W	R	G	G	R	G	A	T	A	R	R	G	A	C	A	A	G	R	A	M	R	G	G	R	A	T	R	G	A	A	R	G	A	R	G	A
Bündner Oberlander Sheep	BOS13	G	R	R	C	R	A	A	M	G	G	G	R	W	A	A	R	R	R	A	T	G	G	R	R	A	M	R	A	R	R	R	A	G	G	R	G	R	W	A	G	A	R	A	G	A	R	G	R
Bündner Oberlander Sheep	BOS06	R	G	A	C	R	A	A	C	G	R	R	A	T	A	R	A	R	R	R	T	G	G	R	G	A	C	A	R	G	G	R	A	G	R	G	R	G	T	G	G	A	A	A	R	R	R	G	A
Bündner Oberlander Sheep	BOS14	A	R	A	C	G	R	A	A	G	G	R	R	W	R	G	G	G	R	R	W	A	R	A	G	A	M	R	R	R	R	R	C	A	A	R	R	R	T	R	R	G	R	R	R	R	R	G	A
Bündner Oberlander Sheep	BOS22	R	R	A	C	R	G	A	M	R	A	A	A	W	A	G	R	G	R	G	T	R	A	R	G	A	A	A	A	G	R	G	A	G	R	G	G	G	T	R	G	R	R	A	R	A	R	R	A
Bündner Oberlander Sheep	BOS15	G	R	A	C	R	A	A	A	G	A	G	R	A	G	G	R	G	G	A	W	R	G	R	R	A	M	A	R	R	R	R	A	G	G	A	G	R	W	R	G	G	G	A	R	A	R	G	R
Bündner Oberlander Sheep	BOS23	A	R	R	M	R	G	R	A	R	A	A	R	W	A	G	G	G	A	A	T	G	A	G	R	A	M	A	A	R	G	A	C	A	G	R	R	R	T	R	G	R	R	G	G	A	R	G	A
Bündner Oberlander Sheep	BOS08	R	R	A	C	R	R	R	M	G	R	G	A	W	A	R	R	G	G	R	T	G	G	A	G	R	M	A	R	R	G	G	M	G	R	R	R	R	T	G	G	R	A	A	R	R	G	R	A
Bündner Oberlander Sheep	BOS16	R	A	A	C	R	A	R	A	G	A	R	G	A	R	G	G	G	R	A	W	G	R	G	R	A	C	R	R	R	A	G	A	R	R	A	R	R	W	G	G	G	R	A	R	A	A	G	A
Bündner Oberlander Sheep	BOS24	R	G	A	C	A	A	G	A	G	G	G	A	W	R	G	A	R	R	G	T	G	R	R	G	A	C	A	R	A	R	R	C	R	G	G	R	G	W	R	G	R	A	A	R	G	R	G	R
Bündner Oberlander Sheep	BOS01	A	R	R	M	R	R	R	C	G	A	R	R	T	A	R	A	R	A	G	W	A	A	G	A	A	M	R	A	G	R	R	M	R	A	G	G	G	A	G	G	R	R	R	R	R	A	G	G
Bündner Oberlander Sheep	BOS09	R	A	A	C	G	R	R	M	G	A	G	A	A	A	R	G	R	R	R	W	G	A	R	R	G	M	A	R	G	R	R	A	G	G	R	G	G	T	R	R	R	R	A	G	R	R	G	R
Bündner Oberlander Sheep	BOS17	A	R	A	C	A	A	G	A	G	R	A	A	W	A	R	G	G	A	R	T	G	G	A	R	A	C	A	R	R	R	R	C	A	G	R	R	G	W	R	G	R	R	A	R	A	R	R	G
Bündner Oberlander Sheep	BOS02	R	A	A	M	R	A	R	M	G	G	A	A	A	A	R	R	R	A	A	T	R	R	R	A	A	M	R	R	G	R	R	C	R	G	A	R	G	W	G	R	R	A	A	A	A	G	G	A
Bündner Oberlander Sheep	BOS10	R	R	A	C	R	G	A	M	R	A	A	A	A	A	R	R	R	R	R	T	A	A	A	G	A	M	A	A	R	R	R	M	R	G	R	G	R	T	A	G	R	A	A	R	A	A	R	A
Bündner Oberlander Sheep	BOS20	R	A	A	C	R	R	A	M	G	A	R	A	W	R	R	G	G	A	R	T	R	R	R	G	A	C	R	R	R	R	R	A	G	R	G	R	R	W	R	G	R	G	A	G	A	G	G	R
Castellana	CAS05	A	R	A	M	G	R	R	C	A	R	R	R	A	A	R	R	G	R	R	W	R	A	R	G	G	M	G	R	R	R	A	M	R	G	G	A	G	W	R	R	R	R	A	G	R	R	R	R
Castellana	CAS13	A	A	R	C	G	A	R	C	A	R	R	A	W	A	R	G	A	A	R	A	G	A	A	R	R	C	A	A	R	R	G	M	A	A	G	R	R	T	A	G	R	A	A	R	A	R	R	A
Castellana	CAS21	A	R	R	C	G	A	R	M	R	R	G	A	W	R	A	G	G	G	R	W	G	A	R	R	R	C	R	R	R	R	A	M	G	R	G	R	G	T	R	R	A	A	A	R	R	A	R	R
Castellana	CAS24	A	G	R	A	G	A	R	M	R	R	R	R	W	A	G	R	G	R	R	W	G	R	A	G	R	A	R	R	R	R	G	C	R	R	G	R	R	W	R	R	R	A	A	G	G	A	R	R
Castellana	CAS02	A	R	A	M	R	R	R	M	R	G	G	A	W	A	R	R	G	G	A	W	G	A	R	A	R	M	A	A	R	A	R	M	R	G	G	R	A	W	A	R	R	R	A	G	A	A	A	G
Castellana	CAS03	R	A	R	M	R	R	A	C	G	G	R	A	W	R	R	A	G	R	G	T	R	R	A	A	R	M	R	A	R	A	R	C	R	R	R	G	R	W	R	R	R	G	R	R	G	A	R	R
Castellana	CAS06	A	G	G	M	R	A	A	M	R	A	G	A	W	R	R	R	G	A	G	W	R	A	A	A	R	C	R	R	A	G	A	C	A	R	R	A	G	T	A	R	G	A	A	A	R	R	R	A
Castellana	CAS14	A	R	A	M	A	G	R	M	R	R	R	R	A	R	G	G	G	R	R	A	R	G	A	R	A	A	G	A	R	A	R	M	R	R	R	A	R	A	R	R	A	A	G	G	A	R	A	R
Castellana	CAS22	A	R	G	C	G	R	A	M	A	A	R	A	A	R	R	A	G	R	G	A	A	A	A	R	R	C	A	G	A	G	A	M	A	G	A	R	G	T	R	G	R	R	A	R	R	R	R	R
Castellana	CAS07	A	R	A	A	R	R	R	M	G	G	R	G	T	R	A	R	G	G	G	T	R	G	R	A	A	C	A	R	A	R	G	C	G	G	A	A	A	A	R	A	A	R	R	R	A	A	R	G
Castellana	CAS15	A	G	R	A	A	R	R	M	G	R	A	G	A	G	R	A	G	R	R	A	R	R	G	G	G	M	G	R	A	G	R	A	A	R	R	R	A	A	R	R	R	R	R	R	G	R	A	R
Castellana	CAS23	A	R	A	A	R	G	A	C	R	G	R	R	W	A	G	R	G	A	G	A	R	G	R	A	A	M	R	R	G	A	G	M	R	R	A	R	A	A	G	R	R	A	R	G	R	A	R	G
Castellana	CAS08	A	R	A	C	A	A	G	C	R	A	R	A	T	A	R	A	G	A	A	W	R	A	A	A	R	A	R	A	A	G	R	C	A	R	G	R	A	A	G	A	R	R	A	G	R	A	G	A
Castellana	CAS16	R	G	R	A	R	R	G	A	R	R	R	A	W	A	R	A	G	G	R	A	G	R	A	G	A	M	R	R	A	G	R	C	R	R	G	R	G	W	A	R	A	R	R	R	G	R	R	R
Castellana	CAS01	R	R	R	C	R	A	R	C	G	R	R	A	W	A	A	A	G	R	A	A	R	R	A	R	R	A	R	R	A	R	R	M	A	R	R	R	A	W	R	R	G	A	A	G	R	A	G	R
Castellana	CAS09	A	G	R	M	G	R	A	C	A	G	A	A	T	A	R	G	R	G	R	A	R	A	A	R	R	C	R	A	G	R	G	C	A	A	R	G	R	T	A	A	R	R	A	R	R	R	R	A
Castellana	CAS17	R	R	R	M	R	A	R	A	A	G	A	A	W	A	R	R	R	R	G	A	R	A	R	R	G	C	A	R	A	G	G	M	R	G	R	R	R	A	R	R	A	A	A	R	G	R	G	G
Castellana	CAS18	A	A	R	M	R	A	R	A	A	G	R	R	W	A	G	R	G	G	R	A	R	A	A	R	G	C	R	G	G	R	R	M	A	R	A	R	A	T	A	R	R	A	R	A	A	A	G	R
Castellana	CAS11	R	R	A	M	G	A	R	C	R	A	R	A	W	A	R	A	G	G	R	T	G	A	R	G	G	A	A	G	A	R	R	C	R	G	G	R	R	T	R	G	R	R	A	A	R	G	G	R
Castellana	CAS19	R	R	A	M	R	A	G	M	G	R	G	R	W	R	A	A	G	A	R	A	G	A	A	R	R	C	A	G	A	G	R	C	R	R	R	A	A	W	R	R	R	G	A	R	R	R	A	R
Castellana	CAS12	R	R	A	A	R	A	R	M	G	G	R	R	W	R	R	A	G	R	G	A	R	R	R	R	G	C	R	G	A	R	A	C	G	R	A	R	R	W	R	R	A	R	A	R	R	G	R	G
Castellana	CAS20	A	R	R	C	G	R	A	M	R	G	R	A	T	R	R	G	G	R	R	T	G	A	R	A	A	M	A	R	A	R	A	C	G	A	G	R	R	W	A	R	A	R	A	A	R	A	G	R
Castellana	CAS10	A	G	A	C	G	G	A	M	R	G	R	A	W	A	R	R	G	R	A	T	G	A	A	A	R	A	R	A	R	R	R	C	R	R	G	G	G	A	A	A	A	R	R	R	R	A	R	G
Changthangi	CHA5	A	R	R	M	G	R	R	A	R	R	R	R	T	G	R	R	R	A	G	W	G	G	G	A	R	M	R	R	G	G	R	C	A	G	R	G	G	T	A	A	G	R	R	A	A	R	G	G
Changthangi	CHA20	R	G	R	C	A	R	A	M	G	R	R	R	T	R	R	R	G	A	A	W	R	A	R	A	R	A	R	R	R	A	R	C	A	R	R	G	R	T	G	R	A	A	A	R	G	R	R	A
Changthangi	CHA12	A	G	R	M	G	A	G	M	A	G	G	G	W	A	A	R	G	A	R	W	R	R	G	G	G	M	R	G	A	R	A	C	A	A	R	G	R	W	A	A	A	R	R	G	R	R	A	R
Changthangi	CHA4	A	A	G	M	G	A	A	M	A	A	R	G	T	R	R	R	G	A	G	T	R	A	G	R	R	M	R	G	R	R	R	M	A	G	G	G	G	W	A	R	G	R	A	R	G	G	R	R
Changthangi	CHA27	A	A	A	C	A	A	A	C	R	A	G	R	W	G	G	A	G	R	A	T	G	R	G	A	A	A	G	A	G	G	G	A	A	G	G	R	G	T	R	A	R	G	R	G	G	R	G	R
Changthangi	CHA19	R	R	R	C	R	R	A	M	G	A	G	G	T	A	R	G	G	A	A	T	G	A	R	R	R	M	A	R	R	A	A	C	A	G	R	R	A	W	R	A	R	A	A	A	G	R	G	A
Changthangi	CHA11	A	R	A	C	G	A	G	M	G	A	G	G	T	A	R	R	G	A	A	W	G	A	R	G	A	M	A	R	R	G	G	C	A	A	A	A	R	W	R	A	R	R	R	G	G	G	A	A
Changthangi	CHA3	A	G	R	A	G	A	R	M	A	A	G	A	A	A	A	R	G	A	A	T	G	R	A	R	A	M	R	R	R	A	A	C	R	G	R	G	G	T	A	G	G	G	G	A	G	G	R	A
Changthangi	CHA26	R	A	R	C	G	A	A	C	R	R	G	A	W	R	A	A	G	A	R	T	R	G	A	R	G	M	R	A	R	G	R	C	R	R	G	R	R	T	A	A	R	G	A	R	R	G	R	G
Changthangi	CHA18	A	G	R	C	R	R	R	A	R	G	R	R	W	A	R	A	R	A	A	A	G	R	G	A	A	A	R	A	A	R	R	A	A	A	R	G	A	W	R	A	G	R	G	G	G	G	G	R
Changthangi	CHA10	A	R	A	M	G	A	G	A	R	R	G	G	T	R	G	R	R	A	G	W	G	G	R	R	R	A	A	G	R	R	R	C	R	R	G	G	G	T	G	R	A	A	G	R	R	G	R	R
Changthangi	CHA2	A	R	R	M	G	A	A	M	G	R	G	R	T	G	R	G	G	A	G	T	G	A	A	G	A	C	R	A	A	R	R	C	A	G	G	G	R	T	G	A	A	R	R	A	G	R	R	G
Changthangi	CHA25	A	G	R	M	G	A	R	M	G	A	G	R	W	G	A	A	G	A	G	T	G	R	A	G	A	A	A	G	R	R	A	C	A	A	G	R	G	A	R	R	A	R	R	R	A	A	R	G
Changthangi	CHA17	A	G	G	M	G	A	R	M	G	R	G	R	A	A	R	A	A	A	R	A	G	A	R	A	R	M	R	R	A	R	R	M	R	A	A	R	R	A	R	A	G	G	G	R	G	G	G	G
Changthangi	CHA9	A	R	R	M	G	A	A	C	G	R	G	A	W	R	R	G	R	A	G	T	R	G	R	R	R	A	R	A	A	A	A	C	A	G	G	G	G	T	R	A	A	R	A	R	R	R	R	R
Changthangi	CHA1	A	A	A	A	G	A	A	M	R	R	R	R	W	R	R	R	R	R	G	T	G	R	G	G	R	M	R	A	R	R	A	M	A	G	R	G	R	T	G	A	A	R	G	A	G	G	G	R
Changthangi	CHA24	A	G	A	A	G	A	R	M	A	A	G	G	W	R	R	A	G	R	R	W	G	G	G	R	G	M	A	R	R	A	R	M	R	G	G	G	G	W	A	A	G	R	R	R	A	R	G	A
Changthangi	CHA16	A	G	R	C	A	A	R	M	A	A	G	R	A	R	R	R	G	R	A	T	G	R	R	R	G	M	R	R	A	R	A	C	A	G	R	R	R	W	R	A	R	R	G	R	G	G	R	G
Changthangi	CHA23	A	R	G	C	A	A	G	C	A	G	G	R	W	A	R	A	G	R	R	A	A	A	R	R	R	C	R	G	R	G	A	M	A	G	A	R	R	W	A	A	A	R	R	R	G	R	G	A
Changthangi	CHA15	R	G	R	M	R	A	G	M	A	G	R	G	T	R	A	A	G	R	R	A	G	R	G	G	A	M	G	G	R	A	A	C	R	R	R	G	R	A	R	G	R	R	R	G	A	R	A	A
Changthangi	CHA7	A	R	A	M	R	A	R	A	A	G	G	A	W	A	A	A	G	G	R	W	R	R	R	G	R	A	A	A	A	G	R	C	G	G	G	A	G	W	A	A	G	G	A	A	G	R	G	A
Changthangi	CHA22	A	R	A	C	G	R	R	M	R	R	R	R	T	G	A	A	G	R	A	A	A	A	R	A	R	M	R	R	G	R	G	C	A	A	G	G	R	W	R	R	R	R	A	R	A	R	G	R
Changthangi	CHA6	A	A	R	M	G	A	A	M	R	A	R	A	T	R	R	G	R	A	R	T	G	R	R	G	R	A	R	A	R	R	A	C	A	G	R	G	R	T	R	A	A	R	A	R	R	A	G	A
Changthangi	CHA8	A	R	R	M	R	A	R	M	R	A	G	R	T	A	R	R	R	A	R	W	G	G	R	R	R	A	A	G	A	G	R	C	A	R	G	R	G	W	R	A	R	R	R	A	R	R	R	R
Changthangi	CHA28	A	A	A	C	R	A	R	C	A	A	G	R	W	R	R	A	G	R	A	W	G	A	G	A	R	M	G	R	G	G	G	A	A	R	A	G	G	T	R	R	R	G	A	G	G	R	G	R
Changthangi	CHA14	A	G	R	M	G	G	R	M	R	A	G	R	W	G	R	R	G	R	R	T	R	R	A	A	G	M	A	R	G	R	R	M	R	G	R	A	R	T	A	A	R	R	G	R	R	R	R	A
Changthangi	CHA13	A	G	R	C	A	A	R	A	R	R	R	A	W	G	A	R	G	G	A	T	R	A	A	A	R	M	A	R	R	R	R	M	R	G	R	G	G	W	A	A	G	G	R	R	R	A	R	R
Changthangi	CHA21	R	G	G	M	R	A	A	A	A	R	A	R	W	A	A	A	G	A	A	A	G	R	G	G	R	C	G	R	R	A	R	C	G	R	R	G	G	T	A	A	A	A	G	A	G	R	G	R
Changthangi	CHA29	R	A	A	C	G	A	A	M	R	R	G	R	W	R	A	A	G	R	A	W	G	R	G	A	R	A	R	A	G	G	R	A	A	R	G	R	R	T	R	R	G	G	R	R	G	R	G	A
Merino, Chinese	CME1	R	G	R	C	G	G	R	A	G	R	A	R	W	A	A	G	R	G	G	W	R	A	A	G	A	M	A	G	A	G	A	C	G	R	G	R	G	T	R	G	A	R	A	R	R	A	R	R
Merino, Chinese	CME2	A	R	G	M	R	G	A	M	R	R	A	A	W	R	R	G	R	R	R	W	A	R	G	A	R	C	A	A	A	G	R	M	R	R	G	G	R	T	A	G	R	R	G	G	R	R	R	G
Merino, Chinese	CME8	R	G	A	C	R	A	A	C	A	R	A	R	W	A	R	R	A	A	A	A	R	R	G	R	R	M	A	G	R	R	R	C	G	G	G	R	A	T	R	G	R	R	G	R	R	R	R	A
Merino, Chinese	CME15	A	R	A	M	R	R	R	C	R	A	R	A	T	A	R	A	G	R	A	T	G	R	A	G	A	A	R	G	G	A	G	C	G	G	R	R	R	T	A	G	A	A	R	R	A	A	R	G
Merino, Chinese	CME22	R	R	A	M	A	G	A	C	R	A	R	A	W	A	A	R	R	R	R	W	A	A	R	R	R	M	A	G	A	R	A	M	R	R	R	R	R	W	R	R	A	R	G	G	R	R	G	A
Merino, Chinese	CME14	R	R	A	M	R	G	A	C	G	R	A	R	T	G	A	R	G	R	R	W	G	G	A	G	A	A	A	A	A	R	R	C	R	R	G	A	G	T	A	R	A	R	G	G	R	R	R	R
Merino, Chinese	CME6	R	G	A	M	R	R	A	M	G	R	G	A	W	R	R	R	A	A	G	A	G	A	A	G	R	M	R	R	R	A	R	M	R	A	G	G	G	W	A	R	A	R	A	G	A	G	G	R
Merino, Chinese	CME21	A	A	A	C	R	A	A	C	G	R	R	R	T	G	R	R	G	R	G	T	G	R	A	R	R	M	A	A	A	R	R	A	A	G	R	R	G	W	R	G	A	R	A	R	R	G	R	G
Merino, Chinese	CME13	R	A	A	M	G	A	A	C	R	G	G	R	A	A	R	A	G	A	R	A	G	R	A	R	R	C	R	G	A	G	R	C	A	G	G	G	G	W	A	G	A	R	R	G	R	A	R	G
Merino, Chinese	CME3	G	A	R	M	A	G	R	C	A	G	G	A	W	R	R	G	R	A	G	T	G	R	R	R	R	A	A	R	A	R	A	C	G	G	R	A	R	W	R	G	A	A	G	G	A	A	G	R
Merino, Chinese	CME7	R	A	R	C	R	G	A	C	R	G	G	A	T	A	A	A	A	G	R	A	G	R	R	R	G	A	A	R	R	A	R	M	A	R	G	A	R	A	R	A	R	R	A	R	R	G	R	G
Merino, Chinese	CME23	R	A	A	M	G	A	A	C	G	R	G	R	T	R	R	A	R	G	R	W	R	R	G	R	G	M	A	R	R	G	G	M	A	G	G	G	R	W	G	R	A	R	A	R	R	R	R	R
Merino, Chinese	CME17	R	A	A	M	R	R	A	M	R	R	A	A	W	A	G	A	R	R	A	A	R	A	A	G	A	A	A	R	G	R	R	M	R	R	G	G	R	T	R	G	A	R	R	A	R	R	G	R
Merino, Chinese	CME9	R	R	A	C	G	R	A	C	R	R	A	R	W	R	R	R	G	A	R	T	A	R	G	G	R	M	A	R	R	G	R	C	R	A	G	R	A	T	G	G	A	A	R	R	R	A	G	R
Merino, Chinese	CME5	G	A	R	M	G	G	R	A	A	R	G	A	T	A	R	A	A	G	G	W	G	R	A	G	G	A	A	A	A	A	R	A	R	R	G	R	R	W	R	A	R	R	A	R	R	G	G	A
Merino, Chinese	CME20	G	R	A	M	R	R	R	C	R	G	R	A	A	R	A	A	R	A	R	W	G	R	A	R	G	M	R	G	A	A	R	C	A	G	G	R	G	W	G	R	A	A	R	G	R	R	A	R
Merino, Chinese	CME12	G	R	A	C	G	R	A	C	G	R	R	R	A	R	A	R	G	R	R	T	R	G	R	R	A	M	A	R	R	R	R	C	R	R	G	G	R	T	A	R	R	G	R	G	R	G	A	R
Merino, Chinese	CME4	G	R	A	M	G	R	R	M	R	G	R	A	T	R	R	R	G	R	G	T	G	A	A	G	A	M	A	R	G	R	A	M	R	G	G	R	R	W	R	R	G	A	R	G	R	R	A	G
Merino, Chinese	CME19	R	R	R	C	G	R	R	A	R	G	R	R	T	A	R	A	R	A	G	A	A	R	A	G	A	M	A	R	A	R	R	C	G	G	G	R	R	T	A	G	A	A	R	G	R	R	A	G
Merino, Chinese	CME11	R	A	A	M	G	R	A	C	G	G	R	R	T	A	R	G	R	A	G	A	G	A	A	G	A	C	A	R	R	R	R	M	A	R	R	G	G	T	A	R	R	R	G	G	R	A	A	G
Merino, Chinese	CME18	R	R	R	C	R	G	A	C	G	R	R	A	T	A	R	A	R	R	R	A	G	R	R	R	A	C	A	G	R	R	R	C	R	G	R	G	G	W	A	G	R	R	G	G	A	A	R	R
Merino, Chinese	CME10	A	A	R	M	G	G	A	M	R	G	R	R	T	G	A	G	R	R	A	T	G	A	A	G	A	A	A	G	R	R	A	C	A	R	G	G	R	W	A	R	A	G	R	R	R	R	A	A
Merino, Chinese	CME16	R	G	A	C	R	G	A	M	R	R	R	R	W	G	A	G	G	G	R	A	R	A	A	R	A	A	A	R	A	A	A	C	R	R	G	R	R	T	A	G	R	G	A	R	A	A	A	G
Chios	CHI23	R	A	R	M	G	A	G	C	A	G	A	A	W	A	G	A	G	R	R	T	R	A	G	R	G	A	R	G	A	R	R	A	A	R	G	R	R	W	A	R	R	R	A	R	G	G	G	G
Chios	CHI24	A	A	R	C	R	A	A	C	A	R	R	A	W	A	R	G	R	R	R	A	A	R	A	A	G	A	A	R	A	A	A	M	R	A	R	A	R	W	A	R	A	A	A	R	G	R	R	G
Chios	CHI03	R	R	R	C	R	R	G	A	A	G	A	A	W	A	G	R	A	G	R	W	G	G	A	A	G	A	A	G	A	A	G	M	G	A	G	G	R	T	R	R	A	A	A	R	G	R	R	R
Chios	CHI05	R	R	A	C	R	G	A	M	A	R	R	A	A	A	A	R	R	G	A	W	R	A	R	A	R	A	R	G	R	A	G	A	G	A	R	R	A	W	A	R	A	R	A	A	G	A	R	G
Chios	CHI06	R	R	R	M	G	R	R	M	A	G	R	A	A	A	R	R	G	G	A	W	A	A	A	A	G	A	A	G	A	A	G	A	R	A	G	G	R	A	R	A	A	R	A	R	G	A	R	G
Chios	CHI12	A	R	R	C	A	G	R	A	A	A	R	A	W	A	G	R	G	A	R	A	R	A	R	R	G	A	A	A	A	R	G	M	A	R	G	G	G	W	R	A	R	R	A	A	G	G	R	A
Chios	CHI07	R	R	A	M	A	R	R	C	A	R	G	G	T	A	G	G	R	R	G	W	R	R	A	A	G	M	A	R	R	R	R	A	R	R	G	R	G	A	R	G	R	R	R	R	G	A	G	R
Chios	CHI14	A	G	G	M	G	A	A	M	R	A	A	R	W	A	G	R	G	R	R	W	A	R	A	R	G	A	R	G	R	R	R	C	R	R	G	R	G	T	A	R	R	R	A	R	R	G	A	R
Chios	CHI01	R	R	G	M	R	R	A	C	A	R	A	A	W	A	G	A	R	R	A	A	A	R	A	R	R	A	A	R	R	R	G	A	A	A	G	R	R	W	A	A	R	G	R	A	R	R	A	R
Chios	CHI08	A	A	A	M	R	R	G	A	A	G	G	R	W	A	G	G	G	G	R	A	R	A	A	A	G	A	R	R	R	A	G	M	G	A	G	R	R	T	A	R	A	G	R	A	R	G	A	A
Chios	CHI15	R	G	G	C	G	A	A	C	A	R	G	A	A	A	G	A	R	G	G	A	R	G	A	A	R	A	A	R	R	A	R	C	A	A	G	R	G	T	A	A	R	G	A	A	R	R	A	A
Chios	CHI02	R	G	R	M	G	R	G	A	R	R	G	A	W	A	R	A	G	R	A	A	G	R	A	A	G	C	A	G	A	G	R	M	R	A	R	G	R	A	R	A	A	G	G	A	R	R	A	A
Chios	CHI09	A	A	G	M	A	R	R	M	A	G	G	A	A	A	R	R	R	R	A	A	R	A	A	R	A	A	R	G	A	A	G	M	G	A	G	R	R	W	A	R	A	R	R	A	A	R	A	G
Chios	CHI16	R	R	A	C	A	A	G	C	A	G	G	R	W	A	A	G	R	R	A	A	R	R	R	A	R	M	A	G	A	R	R	M	G	G	G	A	R	A	A	A	A	R	A	A	G	R	A	R
Chios	CHI10	G	R	A	M	R	R	A	C	A	G	A	R	A	A	R	R	R	G	A	A	G	R	A	A	G	M	A	R	G	A	A	C	G	A	G	R	R	W	A	A	A	R	G	A	G	R	G	G
Chios	CHI17	G	R	A	M	R	A	G	M	A	A	G	A	W	A	G	R	R	G	R	A	G	R	R	R	A	M	A	R	A	A	R	C	G	G	G	A	G	W	A	A	A	A	G	A	G	R	G	G
Chios	CHI04	G	R	R	C	R	G	R	M	G	A	R	A	W	A	G	G	G	R	A	A	R	G	A	A	G	A	A	R	A	R	G	M	R	G	G	G	G	W	A	R	A	G	R	A	G	G	R	R
Chios	CHI11	A	A	G	M	G	R	G	C	A	R	G	A	A	A	G	R	G	G	R	A	R	A	A	A	G	A	A	R	R	G	A	C	R	A	G	A	R	T	G	G	R	R	R	A	G	G	R	A
Chios	CHI18	G	R	A	A	R	G	G	A	R	A	R	A	W	A	R	A	G	R	G	W	R	R	R	A	R	A	A	R	A	R	G	C	G	R	G	A	G	W	A	A	A	R	R	A	G	R	A	G
Chios	CHI19	R	G	G	C	R	A	A	C	A	G	G	A	A	A	G	A	R	G	R	A	G	G	A	A	R	A	A	R	A	A	G	C	A	A	G	R	G	T	A	A	A	R	A	R	R	R	A	R
Chios	CHI20	R	G	A	M	G	R	R	C	A	G	G	A	A	A	A	R	G	G	R	T	R	R	R	R	R	A	A	R	G	R	R	A	G	A	G	R	G	W	A	G	R	G	A	R	G	R	A	G
Chios	CHI21	R	R	A	A	R	R	R	A	A	R	R	R	W	A	R	R	R	R	R	A	A	R	R	A	R	M	R	A	A	R	R	M	G	G	G	R	R	A	A	R	A	R	R	G	R	R	A	G
Chios	CHI22	A	R	R	C	R	G	R	M	A	R	G	G	T	R	R	R	G	R	R	W	R	G	A	A	G	A	A	R	A	R	R	C	R	R	G	R	G	T	R	G	R	G	R	A	R	R	A	R
Churra	CHU114	R	G	R	C	A	R	A	A	G	A	R	A	T	R	R	R	G	A	G	W	R	R	A	G	R	M	A	G	A	R	G	M	R	R	R	R	A	T	A	G	R	G	R	G	G	A	A	R
Churra	CHU33	R	A	R	C	G	R	R	M	R	G	R	A	A	A	G	R	R	R	G	W	A	A	R	R	R	M	A	A	R	R	R	C	G	G	G	G	R	T	R	R	R	R	R	R	R	A	G	A
Churra	CHU60	A	R	A	C	G	G	A	A	R	R	A	A	T	A	G	G	R	G	A	T	R	A	R	A	A	C	A	G	A	R	R	M	R	G	R	G	A	A	R	G	A	R	A	A	R	R	G	G
Churra	CHU97	R	R	R	C	R	R	A	M	R	G	G	A	A	R	R	R	R	R	A	A	G	A	A	R	R	C	R	R	R	G	R	A	R	R	G	G	G	A	R	A	R	R	R	A	R	A	R	G
Churra	CHU04	G	A	A	M	A	R	A	C	A	G	G	A	W	A	R	R	R	R	R	W	R	G	R	R	R	C	R	A	A	R	R	M	A	R	R	G	A	W	A	G	R	A	A	G	G	R	R	R
Churra	CHU29	G	R	A	C	R	A	R	A	G	R	A	A	W	G	A	G	A	R	R	A	A	R	R	G	A	C	R	R	R	G	R	M	A	G	G	G	R	T	A	R	A	R	R	R	G	R	R	R
Churra	CHU45	A	G	R	M	A	A	G	M	R	G	A	A	T	R	G	R	R	R	G	T	G	A	R	G	G	M	G	R	R	R	A	M	A	R	R	G	R	W	A	A	G	R	A	G	G	R	R	R
Churra	CHU70	R	A	A	C	G	A	G	M	G	R	R	A	A	R	G	G	A	A	R	W	R	A	R	G	R	C	R	G	R	G	R	C	R	G	G	G	R	W	R	R	G	A	R	R	G	R	G	R
Churra	CHU100	A	R	R	M	R	A	A	M	R	A	R	R	A	R	R	A	A	R	G	T	A	A	G	R	G	M	A	A	A	R	R	A	A	A	G	R	R	A	A	G	R	R	A	A	G	R	G	A
Churra	CHU16	A	R	R	C	R	R	R	M	R	R	R	R	W	R	G	G	A	R	R	W	R	R	R	R	R	M	R	A	A	R	A	A	R	G	G	G	A	T	A	A	R	R	G	A	R	G	R	G
Churra	CHU41	R	G	R	M	A	R	A	A	R	A	A	A	A	G	R	G	A	A	R	T	A	A	A	R	R	M	A	G	R	R	R	C	R	R	R	G	A	A	A	G	G	A	A	R	G	A	G	R
Churra	CHU11	A	R	R	C	R	A	R	A	A	R	A	A	A	A	G	R	R	R	G	W	A	R	R	R	A	C	A	A	R	G	R	A	A	R	R	R	A	W	R	A	R	G	A	A	G	A	G	R
Churra	CHU84	R	A	A	C	R	A	A	M	A	R	R	A	A	A	G	G	R	R	R	W	R	A	R	R	A	C	R	A	A	G	A	M	R	G	G	R	R	W	A	R	A	G	A	A	G	A	G	A
Churra	CHU31	R	R	G	C	R	R	R	A	G	R	A	A	W	A	G	R	R	R	R	A	A	A	G	G	A	M	G	A	A	G	A	M	R	G	G	G	G	T	R	G	A	G	A	R	R	R	R	G
Churra	CHU102	A	R	R	M	R	A	A	A	R	R	A	R	T	R	R	G	R	A	A	W	A	A	A	R	R	A	A	G	A	R	R	M	G	R	R	G	R	W	A	R	G	G	R	R	R	A	R	R
Churra	CHU110	G	R	G	C	A	G	A	M	G	R	G	A	A	G	R	R	A	A	A	A	R	A	A	R	R	M	A	G	R	A	R	A	G	R	R	R	A	W	A	G	R	R	A	R	R	A	A	A
Churra	CHU118	G	R	G	C	G	G	A	A	G	G	G	A	A	R	R	R	G	A	R	W	R	R	R	G	R	M	A	G	R	R	G	C	A	R	A	G	R	W	A	A	G	R	R	G	R	A	R	A
Churra	CHU95	A	A	R	C	G	G	A	M	A	R	A	R	A	A	R	A	A	G	R	W	A	A	R	R	R	M	A	R	A	R	R	A	R	R	G	R	R	T	R	G	A	R	A	R	G	A	R	R
Churra	CHU103	R	A	R	C	R	G	A	A	G	R	G	A	W	A	R	A	A	A	A	A	A	G	R	G	A	M	R	G	G	G	R	C	G	R	R	A	R	T	A	R	R	R	G	R	R	R	R	A
Churra	CHU111	R	G	G	C	A	R	A	A	G	A	R	A	W	A	R	A	R	A	R	T	A	A	A	R	R	M	A	G	R	R	R	C	R	R	R	R	R	W	R	R	G	R	R	G	R	A	R	R
Churra	CHU119	A	A	A	C	A	A	R	M	G	R	R	A	T	A	G	A	R	A	R	A	A	R	A	G	A	A	A	G	R	R	R	A	R	R	R	R	A	W	A	G	R	R	R	G	G	A	R	R
Churra	CHU96	R	R	A	M	G	R	A	A	G	G	G	A	W	R	R	A	A	R	R	W	R	R	A	R	A	M	R	R	R	R	R	M	R	G	R	R	R	A	R	A	A	A	R	A	G	R	G	R
Churra	CHU104	R	R	G	M	R	R	A	C	G	R	G	A	T	A	G	G	R	A	R	A	R	G	A	R	R	C	R	R	R	G	R	M	R	R	G	R	R	W	A	R	G	R	R	R	R	R	A	R
Churra	CHU112	G	R	G	C	R	R	A	A	G	R	G	A	W	A	A	A	R	A	A	W	A	G	R	G	R	C	A	G	G	R	R	C	R	R	R	R	A	W	R	R	R	G	G	G	G	A	G	A
Churra	CHU120	R	A	G	C	R	R	A	M	G	R	R	A	W	G	R	G	G	A	A	A	G	R	A	R	R	M	R	G	G	R	G	M	G	G	A	G	R	T	R	R	G	A	R	R	A	A	A	A
Churra	CHU105	A	A	A	M	R	R	A	A	R	R	R	A	T	A	A	R	G	A	A	W	A	R	A	G	R	C	A	G	R	G	R	A	G	R	R	R	A	W	R	G	R	R	R	A	G	R	R	R
Churra	CHU113	R	R	G	C	A	G	A	A	G	R	G	A	A	G	G	R	G	A	R	A	G	G	G	G	R	C	A	G	G	R	G	C	A	R	R	R	G	W	A	A	R	A	R	G	R	R	A	A
Churra	CHU98	A	R	G	M	G	A	R	A	R	R	R	R	T	R	R	G	G	R	A	W	R	R	G	R	R	M	A	R	A	G	G	A	R	R	G	G	R	W	A	G	A	R	R	A	G	R	G	A
Churra	CHU106	A	R	A	M	R	R	R	A	R	R	R	A	A	R	A	G	A	R	A	W	R	G	A	R	R	M	A	G	A	G	R	A	G	G	R	A	R	T	A	G	A	G	R	A	R	G	A	R
Churra	CHU99	G	R	G	M	G	R	R	A	G	R	R	R	A	A	G	R	A	A	R	W	R	R	R	A	R	C	R	A	R	R	R	M	R	R	G	R	R	W	G	R	A	R	R	R	G	A	G	A
Churra	CHU107	R	G	G	M	A	R	A	A	G	R	R	R	T	R	A	R	G	A	A	W	R	G	A	G	R	C	A	R	G	G	R	M	A	G	R	R	A	W	A	G	R	R	R	R	G	A	A	A
Churra	CHU115	G	R	A	C	A	R	A	M	R	R	R	R	T	G	R	R	G	A	A	W	R	G	A	G	G	C	A	A	R	G	G	C	A	R	G	G	G	T	A	G	R	R	A	R	G	A	G	R
Churra	CHU108	G	G	G	C	A	R	A	A	R	G	R	A	A	R	G	R	R	A	G	W	R	R	R	G	A	M	A	G	G	G	G	C	R	R	A	A	R	W	A	R	A	R	R	R	G	R	R	A
Churra	CHU116	G	G	R	C	A	R	A	M	R	R	A	R	W	G	R	R	G	A	A	T	R	G	A	G	R	C	A	G	R	G	G	C	A	R	G	G	A	A	A	G	R	R	R	G	R	A	A	A
Churra	CHU08	R	R	A	M	R	R	R	A	G	R	R	A	W	A	R	R	G	R	A	T	R	R	A	G	R	M	A	R	R	G	R	M	R	G	R	A	R	A	A	R	A	G	R	R	G	A	A	A
Churra	CHU24	R	G	R	C	R	A	R	A	A	A	R	R	W	A	G	G	R	R	R	A	R	R	R	A	R	M	A	R	A	A	A	M	G	G	G	G	A	A	A	A	R	R	R	R	R	R	R	R
Churra	CHU32	R	A	A	C	R	R	R	M	R	G	A	R	A	R	G	R	A	R	G	A	A	A	R	R	A	C	R	R	A	R	R	M	G	G	G	G	R	T	R	R	R	A	R	R	G	R	G	R
Churra	CHU40	R	R	R	M	G	R	A	M	A	G	A	R	T	A	G	G	A	A	R	W	G	A	A	A	R	M	R	A	R	R	G	C	R	R	A	G	A	W	R	G	A	G	A	R	G	G	R	G
Churra	CHU47	R	R	R	C	R	R	R	A	A	G	R	A	W	R	R	R	R	G	R	W	G	G	A	A	G	M	G	A	R	R	G	A	R	G	A	A	A	W	A	A	A	R	R	R	R	G	R	A
Churra	CHU55	A	R	A	C	G	R	A	A	R	A	A	A	W	A	R	R	G	R	A	T	R	A	R	R	R	C	R	R	A	G	R	A	R	G	G	G	A	A	R	G	A	R	A	A	G	R	R	R
Churra	CHU63	A	R	G	C	R	A	R	M	R	G	R	A	A	A	R	R	R	R	G	A	A	A	R	R	A	C	A	R	A	R	A	M	R	R	R	G	R	W	A	R	G	R	R	A	R	R	R	R
Churra	CHU71	G	R	A	M	R	A	A	A	G	R	A	R	A	R	G	R	R	R	R	W	A	A	R	R	R	C	A	R	A	R	R	A	A	G	G	G	A	W	R	R	G	R	A	R	G	A	G	A
Churra	CHU79	R	R	A	A	R	R	R	C	R	R	R	A	W	G	R	A	R	A	A	W	G	R	A	A	R	M	A	R	A	G	R	A	R	R	R	G	R	A	A	R	R	G	R	G	G	R	G	G
Churra	CHU01	R	R	R	M	G	R	R	C	R	R	R	R	W	R	G	G	A	A	A	W	R	A	R	R	R	M	R	G	A	G	A	A	G	G	R	A	R	W	G	A	A	R	R	R	R	G	R	R
Churra	CHU09	R	G	R	M	R	A	A	M	A	A	R	A	W	R	G	G	R	A	A	W	R	R	R	R	R	M	A	G	R	R	G	A	R	R	G	G	R	A	R	R	R	A	A	R	G	R	G	R
Churra	CHU17	R	A	R	C	G	R	G	C	G	R	A	R	A	A	G	R	G	A	R	W	A	R	A	R	G	M	G	G	R	R	R	C	A	R	R	R	A	W	A	A	G	A	R	A	G	G	G	A
Churra	CHU25	A	G	A	M	R	A	A	A	A	G	R	R	A	A	G	R	R	R	R	W	G	A	R	R	R	M	A	R	R	R	R	C	R	R	R	G	A	W	R	A	A	R	R	R	G	G	R	A
Churra	CHU48	G	A	R	C	G	R	A	A	R	A	A	R	A	A	G	G	A	R	R	W	R	A	R	A	A	M	A	R	A	A	R	A	A	R	G	G	R	A	R	R	R	A	A	A	G	A	G	R
Churra	CHU56	R	G	A	M	G	R	G	M	G	R	R	R	T	R	A	A	A	R	R	W	R	A	R	R	R	C	R	R	A	R	A	M	R	G	A	A	R	A	R	G	R	R	A	G	R	G	R	G
Churra	CHU64	R	R	R	M	G	R	A	M	A	G	A	R	T	A	G	G	A	A	R	W	G	A	A	A	R	M	R	A	R	R	G	C	R	R	A	G	A	W	R	G	A	G	A	R	G	G	R	G
Churra	CHU72	R	R	R	C	G	A	R	A	G	R	R	R	A	A	G	G	A	R	R	W	R	R	A	G	A	A	R	R	A	A	A	M	R	G	R	G	G	T	R	G	R	A	A	A	G	R	G	G
Churra	CHU80	A	R	R	M	G	A	R	A	R	R	R	A	T	R	R	R	G	A	R	W	G	G	R	R	R	C	A	R	A	R	G	A	G	R	G	G	A	T	A	G	A	R	R	A	R	G	R	A
Churra	CHU87	A	A	R	M	R	R	R	C	R	R	A	A	T	A	G	R	A	G	R	W	R	A	R	G	G	A	R	R	A	G	A	M	R	R	R	R	A	A	R	G	R	R	A	R	G	G	R	R
Churra	CHU02	R	R	G	C	R	G	R	C	A	R	A	R	A	A	R	A	R	A	G	T	R	R	A	A	G	C	R	R	A	R	R	C	A	G	R	R	A	T	A	R	R	A	R	A	R	A	G	A
Churra	CHU10	R	A	A	C	G	A	R	A	A	G	R	R	W	R	G	R	A	G	R	A	A	A	G	G	A	C	G	A	A	G	R	M	R	G	G	G	A	T	R	A	R	R	R	R	R	R	G	G
Churra	CHU18	G	A	R	C	R	A	R	A	A	G	R	A	A	A	R	R	R	G	G	A	R	A	R	R	A	M	A	R	A	R	G	M	A	R	R	G	R	W	G	R	A	A	R	G	R	R	G	R
Churra	CHU26	A	R	A	C	R	G	A	C	R	R	R	A	W	A	R	G	A	G	R	T	G	G	R	R	G	C	A	G	R	A	A	M	G	G	R	G	R	T	A	G	G	G	R	R	R	A	G	G
Churra	CHU34	R	R	A	C	G	A	R	A	A	R	A	A	W	A	R	R	R	G	R	A	R	R	R	G	A	C	G	R	R	R	A	C	R	R	G	R	G	T	G	R	A	R	A	R	R	R	G	R
Churra	CHU42	R	A	R	C	R	R	R	A	R	A	A	A	A	A	G	R	A	R	G	W	A	R	R	A	R	C	R	A	A	R	R	A	A	R	R	R	R	W	R	R	A	G	A	R	G	A	R	A
Churra	CHU49	R	G	A	M	G	R	A	C	G	R	R	A	A	R	G	G	A	R	R	T	G	A	A	R	A	C	R	A	A	G	G	C	G	A	R	G	R	A	R	G	R	A	A	R	G	R	G	R
Churra	CHU57	R	R	R	C	G	G	A	M	A	A	A	A	W	A	R	R	G	R	R	W	A	A	A	G	R	M	R	R	R	R	G	M	R	R	R	R	R	A	R	R	A	R	A	A	G	A	A	R
Churra	CHU65	G	R	A	M	R	R	A	A	R	A	A	R	W	A	G	A	R	R	R	A	A	A	R	A	A	C	R	R	A	R	R	C	G	R	G	R	R	W	A	G	A	A	A	G	G	R	R	R
Churra	CHU73	G	G	G	C	R	R	R	A	A	G	A	A	T	R	R	R	G	R	A	T	R	G	R	G	R	M	R	A	R	G	R	A	G	A	R	R	R	W	A	A	G	R	A	R	G	G	R	A
Churra	CHU81	R	R	G	C	R	A	R	M	R	G	A	A	W	R	R	R	R	A	A	A	R	R	A	G	A	M	R	G	R	A	R	M	R	G	G	G	A	T	R	G	R	R	A	G	R	R	R	A
Churra	CHU88	R	R	A	A	G	A	G	M	R	A	R	A	A	G	G	G	A	R	R	A	R	R	A	R	R	M	R	A	R	A	A	M	R	G	R	R	R	A	R	R	R	R	A	A	G	A	G	A
Churra	CHU03	A	A	A	M	G	R	A	A	R	R	R	A	A	A	G	R	G	R	R	A	R	R	R	G	R	A	R	R	R	G	A	M	A	R	R	A	A	T	R	A	A	R	A	G	R	G	R	R
Churra	CHU19	R	R	A	C	R	A	R	A	R	A	R	A	A	A	R	G	A	R	R	W	A	A	R	R	R	C	R	R	A	G	R	M	R	G	G	G	A	W	R	G	R	G	A	R	G	A	G	G
Churra	CHU27	A	G	G	C	R	R	A	M	R	A	R	R	A	G	A	R	G	R	G	A	A	A	R	G	G	C	A	G	R	G	A	A	A	A	A	R	G	A	R	A	R	G	R	R	R	R	R	G
Churra	CHU35	R	G	A	M	R	R	A	M	G	R	R	R	W	A	R	G	R	A	R	W	R	A	A	G	G	C	A	R	R	G	R	M	R	R	R	R	R	A	A	G	A	A	A	A	G	R	G	A
Churra	CHU43	A	A	G	M	R	A	A	A	R	R	R	A	A	A	R	R	A	A	R	W	A	R	G	G	A	C	R	G	R	G	R	M	G	R	G	G	R	T	A	A	A	R	R	A	G	R	R	R
Churra	CHU50	R	R	R	M	R	R	A	M	R	R	R	R	A	A	G	R	R	R	R	A	R	A	R	R	A	M	R	R	A	A	A	A	A	R	R	G	A	A	A	A	G	R	R	R	G	R	G	G
Churra	CHU58	R	A	G	C	A	A	R	A	R	R	A	R	A	R	R	G	R	R	G	A	A	A	R	G	R	C	A	G	R	R	G	M	R	R	G	R	A	T	R	G	A	R	G	R	G	R	G	A
Churra	CHU66	A	R	A	A	A	A	A	A	A	R	R	A	A	A	G	R	A	A	R	A	R	A	G	R	A	M	R	R	R	R	G	M	G	R	A	G	A	T	R	R	A	R	A	G	G	G	A	A
Churra	CHU74	G	A	A	M	G	R	R	C	G	A	A	A	A	R	G	R	A	R	G	W	R	A	R	G	R	M	A	A	A	G	A	M	R	G	R	R	R	T	A	R	R	R	R	R	A	G	R	A
Churra	CHU82	R	A	R	M	R	G	A	M	R	A	R	A	T	A	A	A	G	R	R	T	R	R	A	G	G	C	A	G	A	R	R	A	G	R	R	R	R	A	R	G	R	G	A	A	G	R	R	R
Churra	CHU89	A	R	G	C	R	A	R	A	G	G	R	A	A	R	G	G	A	R	G	W	R	R	A	R	G	C	G	A	A	G	R	C	G	R	G	G	A	A	A	R	A	R	A	A	G	A	G	R
Churra	CHU12	G	R	A	C	G	A	G	A	G	R	A	R	W	A	R	R	R	R	R	W	R	R	R	A	A	M	G	R	A	R	A	M	A	R	G	G	R	T	A	R	G	R	A	R	R	R	R	R
Churra	CHU20	R	A	G	C	G	R	R	A	R	A	A	R	A	A	G	R	A	R	R	W	A	A	G	A	R	C	R	A	A	A	A	A	A	R	G	R	A	W	R	R	R	R	A	A	G	A	G	R
Churra	CHU28	R	A	A	C	G	A	G	M	R	R	A	G	A	A	R	R	A	R	R	W	A	A	G	R	A	C	A	A	A	G	R	A	A	R	G	A	A	W	R	R	A	R	A	R	R	G	R	R
Churra	CHU36	A	G	G	M	G	G	R	M	R	R	R	R	W	R	R	A	G	A	R	W	A	A	A	A	G	M	R	G	A	G	G	C	A	R	A	G	A	W	A	G	A	G	R	R	R	A	G	G
Churra	CHU51	R	G	R	M	G	A	A	M	G	R	R	A	A	G	G	R	R	A	R	A	A	A	R	G	G	C	R	G	R	G	A	A	R	R	G	G	G	A	R	A	R	A	A	A	G	G	G	R
Churra	CHU59	R	G	R	M	G	A	A	A	R	G	A	G	W	A	G	A	G	A	R	W	R	R	A	R	G	C	A	G	G	G	R	C	R	R	R	G	G	W	R	R	R	R	A	R	R	A	G	R
Churra	CHU67	A	R	G	C	R	G	R	A	A	R	R	A	W	A	R	A	R	R	R	A	R	A	R	G	R	M	R	A	G	G	A	A	G	G	G	G	G	W	A	R	G	G	R	R	R	R	A	R
Churra	CHU75	A	R	G	C	R	R	A	A	R	R	R	R	A	A	G	G	R	A	A	W	R	G	A	G	R	A	R	A	R	R	G	M	R	G	R	G	A	W	R	R	R	A	R	A	R	R	R	R
Churra	CHU83	A	G	A	M	R	R	R	M	R	A	A	A	W	A	R	R	G	R	R	T	A	A	A	R	R	C	R	A	A	G	G	A	A	R	G	R	A	A	R	G	R	A	A	A	G	R	R	A
Churra	CHU90	A	G	A	M	R	R	R	M	G	G	R	A	T	R	G	R	A	R	R	W	A	A	R	A	R	M	R	G	A	R	R	M	R	G	A	R	R	A	A	R	R	R	R	R	G	A	G	A
Churra	CHU05	R	G	R	C	G	G	R	C	G	A	G	G	A	A	G	G	R	R	R	W	R	A	A	A	A	M	G	G	R	R	A	A	R	R	R	R	R	T	R	R	A	A	A	R	R	R	R	R
Churra	CHU13	R	A	R	M	A	A	R	M	R	R	A	R	A	A	R	A	A	R	G	W	R	A	R	G	A	C	R	R	A	R	R	C	R	R	R	G	A	T	R	A	R	G	G	A	G	R	R	A
Churra	CHU21	G	G	A	A	R	G	R	M	R	R	A	A	T	A	R	A	R	R	R	W	G	A	R	R	R	M	A	R	G	G	R	M	R	G	R	R	R	W	R	G	R	R	A	G	G	A	R	R
Churra	CHU37	R	G	R	A	G	A	A	C	A	A	A	R	T	G	G	A	A	A	G	T	G	R	R	R	R	M	A	G	R	A	R	A	R	R	G	R	G	A	A	G	R	A	A	R	R	A	G	R
Churra	CHU44	R	G	R	M	G	G	R	C	G	R	G	A	W	G	R	G	G	A	R	T	A	A	A	A	R	C	R	G	R	G	G	M	R	G	R	R	A	W	R	R	G	A	A	R	R	A	R	R
Churra	CHU52	G	R	G	M	G	A	R	M	R	A	R	A	A	A	G	G	A	R	R	W	R	A	R	A	A	C	A	A	A	A	A	A	A	R	G	G	R	W	R	R	R	A	A	R	G	R	G	R
Churra	CHU68	A	G	R	A	R	R	A	M	A	A	A	R	A	R	A	R	A	R	A	A	R	R	R	G	R	A	A	G	R	R	R	C	A	R	G	G	R	A	A	A	A	A	A	A	G	G	G	R
Churra	CHU76	G	G	R	C	R	R	R	M	A	R	A	A	T	R	G	G	G	R	R	W	R	G	A	A	R	C	G	R	G	R	G	A	A	R	R	A	A	T	A	A	A	R	A	R	A	R	G	R
Churra	CHU91	A	G	R	C	A	R	A	A	R	A	A	A	A	A	G	G	G	R	G	T	G	G	A	G	R	M	A	R	G	R	A	M	G	R	R	G	R	W	R	G	A	G	A	G	G	R	G	A
Churra	CHU06	G	G	A	M	G	G	R	M	A	R	A	A	A	A	R	G	R	R	R	A	R	G	R	A	A	A	A	R	A	G	R	A	R	R	R	G	R	T	R	R	G	G	R	R	G	R	G	A
Churra	CHU14	A	R	R	C	R	A	R	M	R	R	A	R	W	A	G	R	G	A	R	W	G	R	R	R	G	C	R	R	A	R	R	M	A	G	R	R	R	A	A	G	R	G	A	A	G	G	G	A
Churra	CHU22	R	R	R	C	R	R	R	A	R	G	A	A	W	A	R	A	R	R	G	A	A	A	G	A	A	M	R	A	R	R	R	C	G	G	R	A	R	T	R	G	A	R	A	R	R	R	A	R
Churra	CHU30	R	R	A	C	G	A	R	M	R	A	A	A	A	R	G	R	A	R	R	A	A	A	G	G	R	M	R	R	R	G	R	M	R	G	G	R	R	W	A	A	R	R	R	A	R	G	R	A
Churra	CHU38	G	G	R	M	G	G	A	C	A	R	A	R	W	R	G	G	G	A	R	T	G	R	A	R	G	M	A	G	A	G	R	A	A	G	G	G	A	A	R	R	A	A	R	R	G	G	R	R
Churra	CHU53	R	G	A	M	R	A	A	A	R	G	G	A	W	A	R	G	G	A	R	W	G	G	G	R	R	C	A	R	R	G	R	M	G	R	A	G	R	W	G	A	R	A	A	R	A	A	G	G
Churra	CHU61	A	R	G	C	G	R	R	A	R	R	A	A	A	A	G	A	R	R	R	A	A	A	G	R	A	C	R	R	R	R	R	C	R	G	G	G	R	W	R	A	G	G	R	A	G	A	G	G
Churra	CHU69	R	R	A	M	R	A	A	M	R	R	G	A	A	R	G	R	R	A	A	A	G	A	A	A	R	M	R	G	R	G	G	A	G	R	R	R	R	A	R	R	G	R	R	R	G	A	G	R
Churra	CHU77	G	G	G	C	R	A	R	A	A	R	R	A	W	A	R	R	G	R	G	W	R	G	A	A	R	C	G	R	G	R	G	A	A	G	A	A	A	W	A	A	A	A	R	R	R	R	R	R
Churra	CHU85	A	G	R	M	G	R	A	C	G	A	R	A	W	G	G	G	R	A	A	T	R	R	R	G	R	C	R	R	A	G	R	M	R	A	G	R	R	W	A	G	R	A	A	R	G	A	R	A
Churra	CHU92	A	R	R	C	R	A	A	M	A	G	G	A	A	A	A	R	R	R	R	W	G	A	R	R	A	C	A	G	G	G	R	M	R	G	R	G	R	T	R	R	A	R	A	R	G	G	G	R
Churra	CHU07	R	R	R	M	G	R	R	C	R	A	A	A	W	A	G	R	R	R	R	W	A	A	R	A	R	C	R	A	R	R	R	A	G	R	G	G	A	T	A	R	G	A	R	A	G	G	R	A
Churra	CHU15	A	R	R	C	G	R	G	M	R	G	R	A	A	A	G	R	A	R	R	W	R	A	G	R	A	C	R	R	R	R	R	A	A	G	G	G	R	W	A	R	R	G	A	R	G	R	R	A
Churra	CHU23	R	R	A	A	R	R	A	C	R	G	A	A	W	A	G	G	A	G	G	A	R	R	G	R	R	C	G	G	R	R	A	M	A	A	A	G	R	A	A	R	G	G	R	A	G	R	G	A
Churra	CHU39	G	R	A	M	R	A	R	A	G	R	G	R	W	G	R	R	R	R	R	W	R	A	R	R	R	M	R	R	A	R	A	M	G	G	R	R	R	A	R	A	R	R	R	A	G	R	G	R
Churra	CHU46	R	G	A	M	R	R	R	M	R	R	R	R	W	A	R	A	R	R	A	W	G	R	A	A	R	M	R	A	R	G	R	M	R	G	A	R	A	W	A	R	R	A	R	R	R	G	G	R
Churra	CHU54	A	R	R	M	R	R	R	A	G	R	G	R	W	R	G	G	A	G	R	W	A	A	R	G	R	C	G	A	A	G	G	M	R	A	G	R	R	W	R	G	G	R	A	R	R	R	G	G
Churra	CHU62	G	R	A	M	G	A	A	C	R	G	R	A	A	A	G	R	G	A	G	W	G	G	G	A	A	C	R	R	G	A	G	M	R	R	G	G	G	T	A	G	R	G	R	R	G	G	R	A
Churra	CHU78	R	G	R	M	G	G	G	M	G	R	A	A	W	G	R	A	R	R	A	T	R	R	R	A	R	C	A	A	A	G	A	M	A	R	R	R	G	W	A	A	A	R	G	G	R	G	G	G
Churra	CHU86	A	G	R	M	R	A	R	M	R	R	R	A	W	R	R	A	R	G	R	A	A	A	G	G	G	M	A	R	A	R	R	M	A	R	R	G	R	A	A	A	A	R	R	A	G	G	R	G
Churra	CHU93	R	R	R	C	R	A	R	A	R	R	G	R	W	R	R	R	G	G	A	W	R	R	A	R	A	M	A	R	G	G	G	A	G	R	A	G	R	T	A	A	R	R	R	A	G	R	G	A
Churra	CHU101	A	G	A	A	R	R	R	M	R	G	A	R	W	A	R	G	R	A	R	W	G	G	R	G	R	A	A	G	G	R	R	M	G	R	R	G	A	W	G	G	G	R	R	R	R	G	G	G
Churra	CHU109	G	R	G	C	R	A	A	A	G	G	R	A	T	A	G	R	A	A	A	W	R	G	A	R	R	M	R	G	G	R	A	M	R	R	G	R	R	W	R	G	R	R	R	G	G	R	R	R
Churra	CHU117	G	G	R	C	R	A	A	M	G	A	R	R	T	R	A	R	R	A	A	A	R	G	R	G	R	C	A	R	R	G	G	M	A	G	A	G	R	A	G	R	G	R	A	G	G	G	A	G
Churra	CHU94	R	R	A	C	A	R	R	M	G	R	R	R	W	R	R	G	R	G	A	W	R	R	R	G	R	C	R	A	A	R	R	M	G	G	R	G	R	W	A	R	G	R	A	A	G	A	G	A
Comisana	COM9	A	G	A	M	R	R	G	M	R	R	A	A	W	A	A	G	G	G	A	W	R	A	G	G	G	M	A	G	G	G	A	C	G	A	G	A	A	W	A	A	A	A	A	R	R	G	G	G
Comisana	COM18	A	R	A	M	A	A	A	M	A	R	R	A	W	R	A	A	R	R	A	T	G	R	A	A	R	A	A	R	R	R	R	A	R	R	A	G	G	A	R	A	A	R	A	G	R	G	R	G
Comisana	COM6	A	R	A	C	G	A	R	M	A	R	R	R	W	G	A	A	G	A	A	W	R	G	R	R	R	M	R	A	G	A	A	M	R	A	G	R	R	T	A	G	R	A	R	G	R	A	G	R
Comisana	COM13	A	R	R	M	R	A	A	M	R	R	G	R	W	G	A	R	R	R	G	A	G	R	R	G	G	M	R	R	R	R	R	A	R	A	G	A	R	T	A	A	R	R	A	G	A	R	A	R
Comisana	COM5	R	R	A	A	R	A	A	A	A	R	R	A	A	R	A	A	R	G	G	W	A	A	R	G	G	A	A	G	R	G	G	A	G	G	R	A	R	A	R	A	R	A	R	R	G	A	R	R
Comisana	COM20	R	R	A	M	A	A	G	A	R	G	R	R	W	R	R	A	G	R	R	A	G	R	R	A	R	A	A	R	A	G	G	M	G	R	R	A	A	T	R	A	A	R	R	A	A	A	G	A
Comisana	COM12	A	G	R	C	A	R	A	M	R	R	R	R	W	A	A	G	G	R	R	A	G	R	R	R	R	M	A	R	R	R	G	A	R	R	G	R	G	T	R	R	R	A	A	A	A	A	R	R
Comisana	COM4	A	G	G	C	A	A	A	C	R	A	G	R	T	A	R	A	R	R	A	A	R	A	R	A	G	A	R	R	R	G	R	M	G	G	G	G	G	T	R	A	A	A	R	R	G	R	G	A
Comisana	COM11	A	G	R	A	R	A	R	A	A	R	G	R	W	G	R	A	R	A	G	A	R	G	G	R	R	M	G	R	R	R	A	A	A	A	G	A	R	W	A	A	A	R	R	R	R	R	G	G
Comisana	COM3	A	R	R	M	A	A	R	A	R	R	G	A	A	R	A	A	G	R	A	T	R	R	R	G	R	M	G	R	R	G	G	C	R	G	G	R	R	W	R	R	A	A	A	A	R	R	R	A
Comisana	COM14	A	G	A	M	A	A	G	M	R	G	G	A	W	R	R	R	R	A	R	W	G	R	R	R	G	M	A	G	G	R	R	M	R	A	R	A	R	W	A	G	A	R	R	G	A	G	G	A
Comisana	COM10	A	G	G	C	G	G	R	M	A	R	G	A	W	R	A	G	G	R	G	T	A	A	G	R	R	A	A	R	R	R	A	A	R	G	G	R	R	W	A	R	A	A	R	R	G	A	R	R
Comisana	COM2	A	G	R	M	G	R	R	M	R	R	G	A	A	R	A	R	G	R	A	T	R	R	R	A	G	A	R	A	R	G	R	A	R	G	G	A	R	W	R	R	A	R	G	R	R	R	R	G
Comisana	COM24	R	R	R	M	R	R	R	M	G	R	G	A	A	G	A	G	G	R	R	W	R	R	G	G	G	A	A	R	R	R	G	M	R	G	G	A	R	W	R	G	R	R	R	R	A	R	R	R
Comisana	COM17	A	R	R	M	A	R	R	A	A	G	G	A	T	G	A	G	R	G	R	W	G	A	G	R	R	M	A	G	G	G	A	M	A	R	G	R	R	A	A	G	R	R	R	A	G	R	G	A
Comisana	COM1	A	R	G	M	G	G	A	M	R	G	G	A	T	G	A	G	R	G	R	W	R	R	G	G	G	A	A	R	G	R	R	C	A	R	G	R	R	A	R	R	A	A	R	A	R	R	R	G
Comisana	COM23	A	G	R	M	A	R	R	M	A	A	R	A	T	R	A	A	A	G	A	T	R	A	R	R	R	M	R	R	G	G	R	M	R	G	R	A	G	A	R	A	A	A	G	R	R	G	R	G
Comisana	COM16	A	G	A	M	G	G	R	A	R	R	R	R	T	R	A	R	G	R	A	A	R	R	G	G	R	C	A	R	G	G	A	A	G	A	G	A	R	A	A	R	A	A	A	R	R	R	G	G
Comisana	COM22	A	R	R	M	G	A	R	M	A	A	R	A	W	A	R	A	R	G	A	T	R	R	R	R	G	A	A	R	G	R	R	M	R	R	G	R	G	W	A	A	R	R	G	A	R	A	R	R
Comisana	COM15	R	G	R	A	R	R	R	C	R	G	G	G	W	G	R	A	G	R	R	W	R	R	G	G	G	A	R	R	R	R	R	M	R	A	G	R	R	A	R	R	R	A	A	R	R	A	G	R
Comisana	COM21	A	G	R	M	R	R	A	C	A	A	A	A	W	A	A	G	R	R	A	W	G	A	G	G	G	C	A	G	G	G	R	C	G	R	R	R	G	W	A	A	R	R	R	R	A	G	G	R
Comisana	COM8	A	G	R	M	R	A	R	C	R	G	R	A	W	R	A	G	G	R	R	W	G	A	G	G	R	A	G	G	G	G	G	M	G	R	G	A	A	W	A	A	A	A	A	G	R	R	G	A
Comisana	COM7	A	G	G	M	A	A	G	A	A	R	R	R	T	G	R	R	G	A	R	W	G	A	R	G	G	A	R	R	G	R	G	A	G	A	R	R	A	W	R	R	A	A	R	A	A	R	G	G
Comisana	COM19	A	R	G	A	R	G	G	M	R	G	R	A	T	R	R	R	R	R	R	W	R	A	R	G	G	A	A	G	G	R	G	M	R	R	G	G	G	W	A	A	R	A	G	R	G	R	G	R
Cyprus Fat Tail	CFT14	R	A	A	A	R	A	G	A	R	G	R	R	A	A	G	A	R	A	G	W	R	G	R	R	A	A	A	R	A	A	R	M	A	R	G	A	R	T	G	A	A	R	R	R	G	R	R	G
Cyprus Fat Tail	CFT18	R	R	R	M	A	R	R	C	R	G	R	R	A	R	R	A	A	A	R	T	R	R	A	R	A	A	G	R	A	A	A	C	R	A	G	A	R	T	A	R	R	R	A	R	A	G	G	R
Cyprus Fat Tail	CFT30	R	R	R	A	A	G	R	C	R	A	R	R	A	A	G	A	R	A	R	W	R	A	A	A	G	C	R	G	A	A	A	C	G	A	G	R	R	W	R	A	A	A	R	R	G	R	G	R
Cyprus Fat Tail	CFT7	A	R	R	A	A	G	R	C	R	A	G	G	W	A	R	A	R	A	A	A	G	R	R	A	G	A	R	G	A	A	A	M	G	A	G	G	R	W	R	R	A	R	R	A	R	G	G	R
Cyprus Fat Tail	CFT15	A	A	A	A	R	R	R	C	R	G	A	A	W	A	G	A	R	R	G	A	G	R	G	A	R	A	R	R	A	A	R	M	G	R	R	G	R	T	R	R	A	R	R	A	G	G	G	R
Cyprus Fat Tail	CFT8	A	R	A	M	R	R	R	A	A	R	G	G	A	A	G	R	R	R	R	A	G	A	A	R	G	A	R	G	A	R	G	M	R	A	G	G	R	T	R	A	A	G	A	A	R	G	R	G
Cyprus Fat Tail	CFT16	A	R	A	A	G	A	G	C	A	R	R	A	A	A	G	A	G	R	A	W	G	G	R	R	R	M	R	R	A	R	R	C	R	A	R	G	R	T	R	R	A	A	R	A	R	R	G	A
Cyprus Fat Tail	CFT6	R	R	G	M	R	R	R	M	R	R	A	A	W	A	G	A	G	A	A	T	G	A	R	A	A	A	R	R	A	A	A	M	R	R	G	A	R	W	G	R	A	A	R	R	R	G	R	G
Cyprus Fat Tail	CFT29	A	R	A	A	G	A	G	M	A	G	R	G	A	R	G	A	R	R	G	W	G	A	A	R	R	M	R	G	A	A	A	M	R	G	G	R	A	W	A	R	R	R	A	R	R	R	G	G
Cyprus Fat Tail	CFT21	A	R	G	M	G	G	A	M	R	R	R	R	A	A	R	A	A	R	R	W	G	R	R	A	G	A	R	G	A	R	A	M	R	A	G	A	R	T	G	A	R	R	A	A	G	R	R	G
Cyprus Fat Tail	CFT13	A	R	R	A	R	R	G	C	R	A	R	R	W	A	G	A	A	A	A	A	R	R	A	A	R	C	A	G	R	A	R	C	R	A	A	G	A	W	A	R	A	A	A	G	R	R	R	R
Cyprus Fat Tail	CFT20	R	A	G	M	R	A	G	M	R	R	R	R	A	R	R	R	R	A	R	T	G	G	G	A	A	A	R	G	A	R	R	A	A	R	G	R	G	T	R	A	A	R	G	R	R	G	R	R
Cyprus Fat Tail	CFT12	R	R	G	M	G	A	G	C	R	A	G	G	W	R	G	A	R	A	R	A	R	R	A	G	R	M	R	A	A	R	R	M	R	R	G	R	A	T	R	R	A	R	A	R	G	G	G	R
Cyprus Fat Tail	CFT4	A	R	G	A	R	A	R	C	R	R	A	R	A	R	G	A	R	R	R	W	R	R	A	A	G	M	G	G	A	R	A	M	R	A	G	A	R	T	R	A	R	R	R	R	G	G	G	R
Cyprus Fat Tail	CFT27	A	G	G	C	G	R	R	M	A	A	A	G	A	R	G	A	A	R	R	W	A	A	A	A	R	A	R	G	A	A	R	C	R	R	G	A	A	T	A	A	A	G	A	A	A	G	G	R
Cyprus Fat Tail	CFT23	A	G	G	M	R	A	G	M	R	R	G	R	A	A	G	A	A	R	A	T	G	R	A	A	R	M	A	R	A	A	R	M	G	R	G	A	R	T	A	R	A	A	A	R	R	G	R	R
Cyprus Fat Tail	CFT5	A	R	G	A	R	G	R	C	A	R	G	R	T	A	G	A	A	A	A	A	G	G	G	A	G	M	A	R	A	A	R	M	R	A	R	R	A	W	A	R	A	R	R	A	R	R	G	R
Cyprus Fat Tail	CFT28	A	R	G	C	G	R	G	M	A	R	R	G	W	R	G	A	R	A	A	T	A	A	A	R	G	M	R	G	A	A	A	C	R	R	G	A	R	T	R	R	A	G	A	A	R	G	G	R
Cyprus Fat Tail	CFT19	A	A	R	M	G	A	G	M	R	A	R	R	W	R	R	A	R	A	A	A	G	G	A	A	G	M	A	G	A	R	R	A	R	R	G	G	R	T	G	R	A	R	A	R	R	G	R	R
Cyprus Fat Tail	CFT11	R	G	R	M	R	A	R	C	A	R	R	G	W	A	G	A	R	A	A	A	A	G	A	R	G	C	A	A	R	R	R	C	R	A	G	R	A	W	R	R	A	A	A	R	R	G	G	R
Cyprus Fat Tail	CFT26	A	A	R	M	R	A	R	A	A	G	G	R	A	A	R	A	R	A	R	W	G	R	A	R	G	C	R	R	A	A	R	M	A	A	G	G	R	W	R	G	A	R	R	R	A	R	R	G
Cyprus Fat Tail	CFT10	A	G	R	A	G	A	G	A	A	G	G	R	A	A	G	A	R	R	G	T	G	R	R	R	G	C	A	G	A	A	A	M	A	R	G	R	G	T	A	R	A	R	R	R	R	G	R	R
Cyprus Fat Tail	CFT2	A	R	A	A	R	A	G	M	R	A	R	R	A	A	G	A	A	A	R	A	G	R	A	A	R	M	A	G	R	R	R	M	R	R	R	R	R	W	A	R	A	A	A	R	G	R	A	A
Cyprus Fat Tail	CFT25	A	G	A	A	A	G	A	M	A	A	A	R	W	A	R	R	R	R	G	W	R	G	G	A	G	M	A	R	R	A	R	C	R	R	A	G	A	T	A	R	A	R	R	A	G	G	G	A
Cyprus Fat Tail	CFT17	A	A	G	A	G	G	G	C	R	R	G	R	A	A	G	A	R	R	A	W	R	R	A	A	R	M	R	G	A	R	R	M	A	R	G	A	R	T	R	A	A	G	R	R	G	R	G	R
Cyprus Fat Tail	CFT9	A	R	R	A	G	R	A	C	A	R	R	A	A	A	G	A	R	A	R	W	G	R	R	A	G	C	R	R	A	A	R	M	A	G	R	G	G	T	R	R	A	R	A	A	G	R	G	R
Cyprus Fat Tail	CFT1	A	A	R	A	G	R	R	M	A	R	G	A	W	R	R	A	G	A	A	W	R	R	A	A	R	A	R	G	A	A	A	M	A	A	G	R	R	T	R	R	A	R	A	G	R	G	G	A
Cyprus Fat Tail	CFT24	A	R	G	M	A	R	G	C	A	A	R	G	W	R	R	A	A	A	R	A	R	R	R	A	G	M	A	G	A	R	A	C	R	A	R	R	A	W	R	R	A	R	R	R	A	R	G	G
Cyprus Fat Tail	CFT3	R	A	R	A	R	A	R	C	R	R	G	R	W	G	R	R	R	A	G	W	G	R	R	A	R	M	R	R	A	A	G	M	R	A	G	A	R	T	G	A	A	A	A	R	R	G	R	R
Cyprus Fat Tail	CFT22	A	A	G	M	A	A	R	A	A	R	A	G	A	A	R	A	R	A	R	A	G	G	G	A	G	M	A	G	A	R	A	C	R	R	G	G	R	W	R	G	A	R	A	R	R	R	R	R
Deccani	IDC5	A	G	R	M	G	A	G	M	G	R	G	G	A	R	R	A	G	A	A	W	G	A	R	A	A	M	R	R	R	R	R	M	A	R	G	R	R	T	R	R	G	R	R	A	R	G	R	R
Deccani	IDC4	R	A	R	A	R	R	A	M	R	A	G	G	A	R	G	A	G	A	R	W	G	A	A	A	G	M	G	R	R	G	G	C	A	A	R	A	R	W	A	R	G	R	A	R	G	G	R	A
Deccani	IDC21	G	G	A	C	R	A	A	C	G	R	R	G	W	G	R	A	G	R	R	A	G	G	R	A	R	M	G	R	A	R	R	C	G	A	R	R	G	T	R	A	G	G	A	R	A	R	A	G
Deccani	IDC6	A	G	R	M	R	A	R	C	R	R	G	A	A	R	G	A	G	G	R	W	R	A	A	A	A	M	G	G	R	R	R	A	R	A	R	G	R	T	A	A	R	R	A	R	G	G	R	R
Deccani	IDC14	A	G	R	C	A	A	R	M	R	A	A	G	A	R	A	A	G	R	R	T	R	R	R	A	R	A	G	R	R	G	A	C	A	R	R	G	R	T	R	R	A	A	A	G	R	G	R	G
Deccani	IDC22	R	G	A	M	A	R	R	C	G	R	R	A	W	R	G	R	G	A	A	W	G	A	R	A	G	A	R	G	R	G	G	M	R	R	A	R	G	W	A	R	A	G	R	G	R	G	A	R
Deccani	IDC7	G	G	R	C	R	R	R	C	R	A	R	R	A	A	R	A	G	A	A	A	R	A	R	A	R	M	A	G	R	G	A	C	G	G	G	G	A	T	A	A	G	G	A	R	G	R	A	R
Deccani	IDC15	A	R	G	M	R	R	A	M	R	G	R	R	W	R	G	A	G	A	A	W	G	R	G	A	A	A	G	G	A	G	R	M	A	G	R	G	R	T	A	A	R	R	A	R	R	G	R	G
Deccani	IDC23	R	A	G	C	A	A	G	C	R	R	G	R	W	G	G	A	G	A	A	A	G	A	R	A	R	M	G	G	G	R	R	M	R	G	R	G	A	T	G	A	R	R	R	R	R	G	R	R
Deccani	IDC8	A	R	R	M	R	R	A	C	A	R	G	G	A	R	R	A	R	A	R	A	R	R	A	A	G	M	A	R	G	R	G	A	R	A	G	A	R	T	R	A	R	R	A	G	G	G	R	R
Deccani	IDC16	G	G	R	M	A	A	A	C	R	R	G	G	A	G	R	A	G	A	G	W	G	R	R	A	G	A	G	G	G	G	R	C	G	G	G	R	A	T	A	A	R	R	A	G	R	R	G	R
Deccani	IDC24	R	R	R	M	G	A	A	M	R	R	R	G	A	R	R	R	G	R	R	W	R	R	R	A	A	A	R	R	R	G	A	M	R	R	R	R	A	T	R	A	R	A	A	A	A	G	R	G
Deccani	IDC1	A	R	R	C	R	A	G	C	A	R	G	G	A	G	R	R	R	A	A	W	G	R	A	A	A	M	R	G	R	R	G	A	A	A	A	G	R	T	A	A	R	R	R	G	G	G	G	R
Deccani	IDC9	R	R	R	M	G	R	R	C	A	G	G	A	A	R	R	A	R	R	A	W	R	A	A	R	R	A	G	R	G	R	A	C	A	R	R	G	A	T	R	R	R	R	R	A	R	G	R	R
Deccani	IDC25	A	A	A	C	R	R	R	M	A	G	G	R	T	A	G	A	R	R	G	W	R	A	A	R	R	A	R	R	G	R	R	M	G	R	R	A	R	A	R	R	R	G	A	R	A	G	G	G
Deccani	IDC10	A	R	R	M	R	R	R	C	G	A	G	R	T	R	R	A	R	R	R	W	R	G	R	R	R	A	R	R	G	G	G	M	R	R	R	R	R	T	R	A	G	G	A	A	G	G	R	R
Deccani	IDC18	A	A	R	C	G	R	R	C	A	R	G	G	A	R	G	A	G	A	R	A	G	R	G	R	R	M	G	G	A	R	A	M	R	G	R	G	A	W	A	G	R	R	A	R	G	G	G	R
Deccani	IDC3	R	R	R	C	G	R	R	M	R	A	R	G	A	A	R	A	R	R	R	A	R	R	A	R	G	M	G	G	G	G	G	C	R	G	A	G	A	W	G	A	R	A	A	R	G	G	A	R
Deccani	IDC11	A	G	R	C	R	R	A	M	R	G	R	R	A	R	A	A	R	A	R	W	R	A	A	R	R	M	R	R	R	G	R	C	R	R	A	R	A	W	A	A	R	A	A	R	G	G	R	G
Deccani	IDC13	R	R	R	C	R	A	A	M	A	G	G	R	A	A	G	R	G	A	A	A	G	R	A	A	R	M	A	G	R	G	R	M	A	R	R	R	G	W	R	A	R	R	A	R	G	G	G	R
Deccani	IDC20	G	G	A	C	R	A	A	C	G	R	R	G	W	G	R	A	G	R	R	A	G	G	R	A	R	M	G	R	A	R	R	C	G	A	R	R	G	T	R	A	G	G	A	R	A	R	A	G
Deccani	IDC12	R	R	A	C	G	R	G	M	A	R	G	G	W	R	G	R	G	A	R	T	R	R	R	A	A	A	R	G	R	G	G	M	A	R	R	G	R	T	G	R	G	A	A	A	G	G	A	G
Deccani	IDC2	A	R	A	A	A	A	G	C	R	G	G	R	W	G	R	A	G	A	A	W	R	G	A	R	R	A	R	A	R	G	A	M	A	A	R	R	G	T	R	A	R	G	R	A	G	G	R	G
Deccani	IDC17	R	G	R	C	R	R	A	M	R	G	R	R	A	R	G	A	R	A	R	W	R	G	G	A	A	M	R	G	G	G	G	C	R	A	A	G	R	T	R	R	A	G	A	G	R	G	R	R
Dorset Horn	DSH5	R	A	A	C	R	G	R	A	A	R	G	A	A	A	R	A	R	R	G	T	G	A	A	R	A	C	A	R	G	A	A	M	G	R	A	G	G	T	R	R	R	R	R	R	G	G	G	G
Dorset Horn	DSH2	G	A	R	M	A	R	A	M	A	G	G	A	A	A	G	R	A	R	G	W	G	A	A	G	A	C	R	R	R	R	R	M	G	G	A	G	R	T	R	R	G	A	A	G	G	A	G	G
Dorset Horn	DSH13	A	R	A	C	A	G	R	M	A	R	G	R	W	A	G	R	R	R	G	T	G	R	A	R	A	M	A	R	A	R	R	A	G	R	A	G	A	T	G	G	G	A	A	G	G	R	G	G
Dorset Horn	DSH7	R	A	A	C	A	G	A	A	A	R	G	R	A	A	G	R	R	G	G	T	G	A	A	G	A	C	A	R	A	G	R	M	G	G	A	G	G	W	G	G	G	R	R	A	R	A	G	G
Dorset Horn	DSH14	A	A	R	M	A	G	R	A	R	G	G	R	W	A	R	R	G	R	G	W	G	R	A	G	A	C	G	R	A	R	R	A	G	G	A	G	A	T	G	G	G	R	A	A	R	G	G	G
Dorset Horn	DSH8	A	A	A	M	R	G	R	A	R	G	R	A	A	A	A	A	A	R	G	W	G	A	A	G	A	C	R	G	A	R	R	A	G	G	A	G	R	T	R	G	G	G	A	A	R	G	G	G
Dorset Horn	DSH15	A	R	A	M	G	R	R	A	G	R	G	R	W	A	G	G	G	A	R	A	G	G	A	A	A	M	G	G	R	G	A	M	R	R	G	G	A	T	G	G	G	G	G	R	R	A	G	R
Dorset Horn	DSH1	R	A	G	A	A	G	A	A	R	G	R	A	W	A	R	R	A	G	G	A	R	A	A	G	A	M	R	R	A	G	G	A	G	A	A	G	A	T	G	G	G	R	A	A	R	R	G	G
Dorset Horn	DSH16	A	A	R	M	A	G	A	A	R	R	R	R	W	A	G	R	R	A	G	T	R	A	A	G	A	C	A	A	R	A	A	M	G	G	R	G	A	T	G	G	G	A	R	G	R	G	G	G
Dorset Horn	DSH17	G	A	R	M	A	G	A	M	A	G	G	A	A	A	R	R	G	G	R	A	G	R	A	R	A	C	R	A	R	A	A	M	G	R	A	G	G	T	G	G	G	G	R	G	G	R	G	G
Dorset Horn	DSH18	G	A	R	M	R	G	R	M	A	R	R	A	A	A	A	A	G	A	G	T	G	A	A	G	A	C	R	R	A	A	A	M	G	R	A	G	R	T	G	G	G	R	A	R	G	G	G	G
Dorset Horn	DSH19	A	A	A	M	G	G	R	A	R	G	G	R	A	A	A	R	R	G	R	W	A	R	R	G	R	A	R	G	R	R	A	M	R	G	G	G	R	T	A	G	A	A	G	A	R	R	R	R
Dorset Horn	DSH20	A	R	A	C	A	R	R	M	A	R	G	R	A	A	G	R	R	A	G	T	G	A	A	R	A	C	R	A	R	A	A	M	G	G	A	G	R	T	R	R	G	R	A	G	G	G	G	G
Dorset Horn	DSH6	A	R	R	C	R	R	R	C	R	G	R	A	W	A	R	G	R	A	R	W	R	G	A	A	A	A	R	R	G	G	A	M	G	R	R	G	G	T	R	R	R	R	G	R	G	G	R	R
Dorset Horn	DSH9	A	A	A	M	A	R	A	M	A	G	G	R	W	A	R	R	R	R	G	W	G	R	A	G	A	C	A	A	R	R	G	M	G	G	A	G	R	T	G	G	R	R	R	G	G	R	G	G
Dorset Horn	DSH21	A	A	R	C	A	G	R	M	R	R	R	G	W	A	R	A	A	G	R	T	G	R	R	G	A	M	G	G	R	A	R	M	G	R	R	R	R	T	R	R	G	G	R	A	G	R	R	R
Dorset Horn	DSH11	R	A	A	C	R	G	A	M	R	R	G	R	W	A	A	A	A	G	G	T	G	A	A	G	A	C	R	A	G	R	R	C	G	R	A	G	R	T	G	G	R	G	A	R	R	G	G	G
Dorset Horn	DSH4	G	A	R	M	A	G	A	M	A	R	G	R	W	A	G	R	R	R	G	W	G	A	A	R	A	C	R	A	G	A	A	C	G	A	A	G	A	T	G	G	G	R	A	R	G	A	G	G
Dorset Horn	DSH10	A	R	A	M	A	G	A	A	R	R	G	R	A	A	A	R	R	R	G	T	G	A	A	G	A	C	R	A	R	A	R	C	G	A	A	G	R	T	G	G	G	R	A	A	R	G	R	G
Dorset Horn	DSH3	R	R	R	M	A	R	A	A	R	R	R	R	W	A	R	R	R	A	R	T	G	R	A	R	A	M	R	R	A	R	R	M	G	G	A	G	R	W	G	G	G	R	R	R	G	G	G	G
Dorset Horn	DSH12	R	A	A	C	R	G	A	A	R	R	R	A	A	R	R	A	G	A	G	W	G	R	A	G	A	C	A	R	G	R	A	M	G	R	A	G	R	T	G	R	R	R	R	R	G	R	G	R
East Friesian Brown	EFB19	A	A	G	C	A	R	R	A	G	G	A	R	T	R	A	A	R	R	A	W	A	R	R	G	R	C	G	R	A	G	A	A	A	G	R	A	A	A	G	A	G	G	A	G	G	A	G	G
East Friesian Brown	EFB28	A	R	R	A	G	R	R	A	R	R	R	R	W	R	A	A	A	G	A	A	R	R	G	G	R	C	G	R	A	G	R	A	A	G	G	A	G	A	G	G	R	G	A	A	G	G	G	R
East Friesian Brown	EFB34	A	R	G	A	A	G	A	A	R	R	R	G	T	R	A	A	A	G	R	A	R	R	G	R	A	M	A	G	A	G	G	M	A	R	G	R	G	W	A	G	G	R	A	R	G	A	G	R
East Friesian Brown	EFB18	R	R	R	C	A	R	R	A	R	R	R	R	T	R	A	A	G	G	R	T	A	R	G	G	G	M	G	G	A	G	R	A	A	R	R	A	A	A	G	A	R	G	A	G	G	A	R	R
East Friesian Brown	EFB10	A	R	G	M	R	A	A	M	G	G	A	R	W	A	A	A	A	G	A	T	A	R	R	R	R	C	R	R	A	G	R	A	R	G	R	G	R	A	R	R	G	G	G	A	G	R	R	G
East Friesian Brown	EFB17	G	A	G	M	A	R	A	M	G	G	A	R	W	A	A	A	G	G	A	A	A	R	R	R	G	C	G	G	A	G	A	A	A	R	G	R	A	A	R	A	G	G	A	G	G	G	R	G
East Friesian Brown	EFB9	A	A	G	C	R	A	A	C	G	G	A	A	A	R	A	A	A	R	A	T	A	A	G	G	R	C	G	R	A	G	G	M	R	R	A	G	R	A	R	R	G	G	G	A	G	R	R	R
East Friesian Brown	EFB24	A	A	G	C	A	A	R	A	R	G	A	A	W	R	A	A	G	R	R	W	A	A	G	G	R	C	R	A	A	G	R	C	G	A	G	R	A	A	G	A	R	G	A	R	G	R	G	R
East Friesian Brown	EFB16	R	R	G	A	A	A	A	A	G	G	A	R	W	A	A	A	A	R	A	W	A	R	R	R	A	C	R	G	A	G	G	M	G	R	R	G	R	A	G	A	G	G	G	A	G	A	R	R
East Friesian Brown	EFB8	A	A	G	C	A	R	A	M	G	G	A	A	W	R	A	A	A	R	A	T	A	R	R	R	R	C	G	R	A	G	A	A	A	G	R	A	R	A	G	A	G	G	R	R	G	R	R	G
East Friesian Brown	EFB29	R	R	G	C	A	R	R	M	A	G	A	R	T	R	A	A	R	G	A	T	R	A	G	G	R	M	A	G	A	R	G	A	G	A	G	R	A	A	A	R	R	A	G	A	G	A	R	G
East Friesian Brown	EFB38	G	R	R	M	R	R	A	A	R	R	R	A	T	A	A	A	G	A	A	A	R	R	G	R	A	C	A	G	R	G	R	M	R	R	G	G	G	A	G	A	R	G	G	R	G	G	G	G
East Friesian Brown	EFB39	R	R	G	C	G	R	A	M	A	G	G	R	T	A	A	A	R	G	R	T	G	R	G	R	A	C	R	G	A	G	A	M	R	G	A	R	A	T	G	R	A	G	A	R	G	A	R	R
East Friesian Brown	EFB32	R	A	A	A	G	A	G	M	G	R	G	R	T	R	A	A	R	R	A	A	G	R	R	G	A	C	A	G	A	G	G	A	R	R	G	G	R	W	R	A	R	R	R	R	G	A	G	G
East Friesian Brown	EFB33	A	R	R	M	R	G	A	A	R	R	R	G	W	A	A	R	A	G	R	A	R	G	G	R	R	M	A	R	A	G	G	A	R	R	R	G	R	W	G	R	R	A	A	A	G	R	R	R
East Friesian Brown	EFB26	R	R	A	A	R	A	G	A	G	G	G	R	W	R	A	A	G	A	A	A	R	R	A	G	A	M	G	G	A	G	G	A	R	R	R	G	G	W	A	G	R	G	R	R	R	A	R	A
East Friesian Brown	EFB35	R	A	G	M	R	R	R	M	R	R	R	R	T	A	A	A	R	R	R	A	A	R	G	G	A	C	A	R	A	G	G	M	G	R	R	A	R	A	A	A	R	G	A	G	G	R	R	G
East Friesian Brown	EFB15	R	R	R	M	A	R	R	A	G	R	R	A	W	A	A	A	R	G	A	T	A	R	R	G	G	C	G	R	A	G	A	A	A	G	A	R	A	A	G	R	G	G	R	R	G	G	G	R
East Friesian Brown	EFB25	R	R	R	M	A	R	G	M	R	R	R	R	T	A	R	A	A	R	R	A	R	R	R	G	A	C	R	G	A	R	G	M	A	R	G	R	A	W	R	R	R	A	R	R	G	A	R	G
East Friesian Brown	EFB1	A	R	G	A	A	A	R	M	G	R	R	R	T	R	A	R	R	R	R	A	G	G	G	G	R	C	A	R	A	G	G	M	R	G	G	R	G	W	A	A	R	R	R	A	G	A	G	R
East Friesian Brown	EFB2	R	A	G	A	A	R	A	A	G	G	A	A	W	R	A	R	R	G	G	A	A	R	R	G	A	C	R	R	A	G	R	M	G	R	G	G	R	W	R	A	R	R	A	R	G	R	G	G
East Friesian Brown	EFB3	R	A	G	M	A	A	A	M	G	G	A	R	W	R	A	A	R	R	A	W	A	R	R	G	R	C	G	R	A	G	R	M	R	R	R	R	A	A	G	A	G	G	R	R	G	R	G	R
East Friesian Brown	EFB11	G	A	G	M	A	R	A	M	G	G	A	R	W	A	A	A	G	G	A	W	A	G	R	R	G	C	R	R	A	G	A	A	A	G	R	A	A	A	R	A	R	G	R	A	G	G	G	R
East Friesian Brown	EFB27	R	A	R	M	A	A	R	A	A	R	R	G	T	A	R	A	R	R	A	W	R	G	G	R	R	M	A	G	R	R	R	A	G	A	R	A	A	A	A	R	G	R	R	A	G	A	A	R
East Friesian Brown	EFB4	A	A	G	M	A	R	A	M	G	G	A	R	W	A	A	R	R	R	R	A	A	R	R	G	R	C	G	G	A	G	G	M	R	R	R	R	A	W	R	A	G	R	A	G	G	G	G	G
East Friesian Brown	EFB12	A	A	G	M	R	A	A	C	G	G	A	A	A	A	A	A	A	G	A	T	A	R	R	R	R	C	R	R	A	G	R	A	A	G	G	R	R	A	G	A	G	G	R	R	G	R	R	R
East Friesian Brown	EFB20	R	A	G	M	A	A	A	C	R	R	A	G	T	R	A	A	R	R	R	W	A	G	A	R	A	C	G	R	A	G	G	C	G	A	G	A	A	A	G	A	R	G	R	A	G	G	R	G
East Friesian Brown	EFB36	R	R	G	M	A	R	A	M	R	R	R	R	T	A	A	R	R	G	G	A	A	G	R	G	A	M	A	G	A	R	A	C	G	A	R	A	R	W	A	R	A	A	A	A	G	R	G	R
East Friesian Brown	EFB5	A	A	G	M	A	R	A	A	G	G	A	A	T	R	A	R	G	G	R	W	A	A	R	G	R	C	R	A	A	G	A	A	R	R	G	R	A	A	G	A	G	R	A	G	G	A	G	G
East Friesian Brown	EFB13	A	A	G	C	R	A	A	C	G	G	A	R	W	R	A	A	R	R	A	T	A	A	G	G	G	C	R	G	A	G	R	A	R	G	R	G	R	A	R	A	G	G	R	R	G	G	G	R
East Friesian Brown	EFB21	A	A	G	C	A	A	R	C	G	G	A	A	A	R	A	A	G	G	A	A	A	R	R	G	R	C	G	R	A	G	G	M	A	R	R	R	A	W	G	A	G	G	R	R	G	G	G	R
East Friesian Brown	EFB37	G	G	G	A	A	R	A	A	R	G	A	G	T	A	A	R	A	G	R	A	R	R	R	G	A	C	A	R	A	G	R	M	G	R	R	R	R	W	R	R	A	A	R	R	R	A	R	A
East Friesian Brown	EFB6	A	A	G	M	A	G	R	M	G	G	A	R	T	R	A	A	A	A	A	A	A	R	R	G	R	C	G	G	A	G	R	A	A	G	A	A	A	W	R	A	G	G	A	G	G	R	G	G
East Friesian Brown	EFB14	G	A	R	M	A	A	A	M	G	G	R	R	T	A	A	A	G	G	R	A	A	G	R	R	R	C	R	R	A	G	R	A	A	G	G	A	A	A	R	A	G	G	A	R	G	G	G	G
East Friesian Brown	EFB22	A	R	G	M	R	R	R	M	G	G	A	A	A	A	A	A	G	R	A	T	A	A	G	G	G	C	G	R	A	G	A	A	A	G	A	G	R	A	G	R	G	G	R	G	G	G	G	G
East Friesian Brown	EFB30	G	A	G	A	A	R	G	A	G	R	G	A	W	R	A	A	R	G	R	A	R	R	R	G	A	C	R	R	A	G	G	A	R	R	R	G	R	W	R	A	R	R	R	R	G	R	G	G
East Friesian Brown	EFB7	R	A	G	C	A	A	A	M	G	G	A	G	T	R	A	A	G	G	A	W	A	R	R	G	G	C	R	G	A	G	A	A	A	G	R	A	A	A	G	A	R	G	A	R	G	R	G	G
East Friesian Brown	EFB23	R	A	G	M	A	A	A	A	R	G	R	A	W	R	A	A	G	G	R	A	A	G	A	G	A	C	R	G	A	G	R	C	G	A	R	G	A	A	G	A	R	G	R	A	G	G	G	R
East Friesian Brown	EFB31	R	R	R	M	A	A	R	A	R	G	A	G	T	A	A	A	R	G	R	T	A	G	R	R	A	C	A	G	A	R	R	M	A	R	G	A	A	W	G	G	R	R	A	A	G	A	G	A
East Friesian White	EFW47	G	R	R	A	A	A	R	A	A	R	A	R	T	A	A	A	R	G	A	A	A	R	R	G	A	C	R	R	A	R	G	M	R	R	R	R	A	A	A	R	R	G	G	R	R	R	A	G
East Friesian White	EFW43	G	G	G	A	R	A	A	A	A	R	A	G	W	A	A	A	R	R	A	W	R	R	G	A	R	C	R	G	A	G	G	M	G	R	G	A	A	W	R	G	A	R	A	A	R	R	R	R
East Friesian White	EFW41	G	G	G	A	A	A	A	A	A	G	R	R	T	A	A	A	G	R	A	A	A	R	R	G	R	C	G	G	R	G	A	A	G	A	G	A	R	T	G	R	R	R	R	R	G	A	A	R
East Friesian White	EFW48	R	G	R	A	A	R	R	A	A	R	A	A	T	A	A	R	G	G	A	A	A	A	A	G	R	C	A	G	A	G	R	M	R	A	G	G	A	W	R	G	R	R	R	A	G	A	A	G
East Friesian White	EFW42	R	G	G	C	A	A	A	A	R	G	A	R	T	A	A	A	R	G	A	A	R	R	G	R	A	C	R	G	R	G	G	A	G	A	R	R	R	W	A	G	R	A	A	R	G	A	A	R
East Friesian White	EFW40	R	G	R	A	R	R	R	M	A	G	A	G	T	A	A	A	R	G	R	A	A	A	R	G	R	C	R	G	A	G	G	A	R	R	A	R	G	A	R	R	A	G	G	A	G	A	G	R
East Friesian White	EFW45	G	G	G	M	A	A	A	M	A	R	A	G	T	A	A	A	R	R	R	A	G	G	G	G	A	M	A	G	A	G	G	A	A	A	R	R	R	A	R	G	R	G	G	A	R	A	G	R
East Friesian White	EFW46	R	R	G	A	A	R	R	A	R	R	A	R	T	A	A	A	A	G	A	T	R	R	G	R	A	M	G	R	A	R	G	A	R	A	R	R	R	A	R	A	G	G	R	A	G	R	R	R
East Friesian White	EFW44	R	R	R	M	R	A	A	A	A	A	A	R	W	R	A	A	A	G	G	A	R	R	A	R	A	C	R	R	A	G	G	A	A	A	G	A	R	W	G	G	R	G	R	A	G	R	R	R
Engadine Red Sheep	ERS14	A	R	A	C	R	R	A	M	R	R	R	R	W	A	G	R	R	R	R	T	R	R	A	A	G	A	G	A	G	G	R	C	R	A	R	G	A	T	A	R	R	A	R	A	R	R	R	G
Engadine Red Sheep	ERS24	A	R	G	C	A	A	R	C	R	A	G	G	T	A	G	R	G	R	R	A	R	R	R	A	R	M	G	A	R	A	G	M	G	G	A	R	R	W	A	A	R	R	A	A	R	R	G	R
Engadine Red Sheep	ERS08	R	R	A	C	A	A	G	C	G	R	G	R	A	R	R	A	G	R	A	W	G	G	G	R	R	M	A	R	R	R	G	M	R	G	R	A	A	T	R	R	R	R	R	R	G	R	G	R
Engadine Red Sheep	ERS01	A	A	A	C	R	R	R	M	R	R	A	A	T	R	A	R	G	G	R	T	R	A	R	R	A	A	A	G	G	G	G	M	R	R	R	G	R	W	A	A	G	R	R	A	R	G	R	G
Engadine Red Sheep	ERS02	A	A	R	M	R	R	R	M	R	R	G	A	A	A	G	R	R	R	A	W	R	A	A	A	R	A	A	R	R	A	G	M	R	A	R	R	A	W	R	R	R	R	A	R	R	R	G	A
Engadine Red Sheep	ERS17	A	A	A	C	R	G	R	C	G	G	A	A	W	R	R	A	R	G	A	T	A	G	G	A	R	C	A	R	G	G	G	M	R	G	G	G	R	W	A	A	R	G	R	A	A	R	R	A
Engadine Red Sheep	ERS03	A	A	R	M	R	R	R	M	R	A	G	A	A	R	G	R	R	R	A	W	G	R	A	R	G	A	A	A	A	R	G	M	A	R	R	G	R	W	R	R	R	A	A	R	R	R	G	R
Engadine Red Sheep	ERS11	R	A	A	M	R	R	R	M	G	R	R	A	W	A	R	R	A	R	R	A	G	A	R	R	A	M	R	R	G	G	R	C	A	R	R	R	A	T	A	A	G	A	R	R	A	R	G	R
Engadine Red Sheep	ERS04	R	A	A	C	A	R	R	C	R	R	G	A	T	R	R	A	R	G	R	W	G	R	A	A	G	M	R	A	G	R	G	M	R	A	A	R	A	W	A	A	R	R	A	A	A	G	A	A
Engadine Red Sheep	ERS12	A	G	A	A	A	A	R	C	G	G	R	G	A	A	A	G	A	R	R	T	R	R	R	R	R	A	A	R	R	G	G	M	R	R	A	A	R	T	A	R	G	A	R	G	A	R	R	A
Engadine Red Sheep	ERS19	R	A	A	C	R	G	R	C	R	G	A	R	W	R	R	A	G	G	G	T	R	R	R	R	R	M	A	R	G	G	R	C	R	G	A	R	R	T	A	A	G	R	R	A	A	R	G	G
Engadine Red Sheep	ERS05	A	R	A	M	R	A	R	M	G	G	G	R	W	R	R	G	R	R	R	W	R	R	R	R	A	A	A	G	R	R	G	M	R	R	A	R	A	T	A	R	R	G	R	R	R	A	A	R
Engadine Red Sheep	ERS13	A	G	A	M	A	A	R	C	G	G	R	R	W	A	R	G	A	R	G	T	R	A	G	R	A	A	A	G	R	R	R	C	R	A	A	A	A	W	A	R	R	A	A	R	A	A	R	A
Engadine Red Sheep	ERS20	R	A	A	C	A	G	R	M	R	R	A	A	W	R	R	R	R	G	R	A	R	R	R	A	A	C	G	A	G	G	R	M	R	R	R	G	A	T	A	G	R	A	A	R	A	G	A	R
Engadine Red Sheep	ERS06	A	R	R	A	A	R	R	A	G	R	G	G	W	A	G	R	R	R	G	T	R	A	G	R	A	A	R	A	G	R	R	C	G	R	A	G	A	W	A	A	A	G	G	R	A	A	R	R
Engadine Red Sheep	ERS21	A	R	A	C	G	G	R	A	G	R	G	A	W	R	R	A	R	G	G	T	G	R	A	R	R	C	A	R	R	G	R	C	G	R	A	R	R	T	R	G	R	R	A	G	A	A	G	R
Engadine Red Sheep	ERS15	A	A	R	M	G	G	R	M	R	R	G	R	W	A	R	A	G	G	A	W	R	R	A	R	A	A	A	A	R	R	R	M	R	R	G	A	R	W	A	R	R	A	G	R	A	G	A	A
Engadine Red Sheep	ERS16	A	A	R	C	R	G	R	M	R	G	A	G	A	A	R	A	G	G	G	T	R	A	A	A	A	M	R	R	G	G	R	M	R	R	A	A	R	T	R	A	G	R	R	A	G	R	R	R
Engadine Red Sheep	ERS22	R	R	A	C	R	R	R	C	R	R	G	R	W	R	R	R	G	R	R	T	G	R	R	G	R	A	G	A	R	G	G	C	R	R	R	R	G	W	R	A	R	R	R	R	G	G	A	R
Engadine Red Sheep	ERS09	R	R	R	C	R	R	G	A	G	R	R	A	T	A	R	A	R	R	G	A	R	A	R	R	R	A	A	R	G	R	R	A	G	G	G	R	R	T	A	A	G	R	G	A	R	R	G	G
Engadine Red Sheep	ERS23	A	A	A	C	R	R	G	C	G	R	R	R	A	A	G	A	G	G	G	T	R	A	R	A	A	A	A	G	G	G	G	C	R	R	R	G	R	W	A	R	G	R	R	R	G	R	R	R
Engadine Red Sheep	ERS10	A	R	R	C	A	R	R	M	G	G	A	A	T	R	A	A	G	G	R	W	R	A	G	R	A	A	A	R	G	R	G	A	G	R	G	G	R	T	A	A	G	G	G	A	G	G	G	G
Engadine Red Sheep	ERS18	R	R	A	C	R	G	R	C	G	G	A	A	T	R	R	R	R	G	A	W	A	G	G	R	R	A	R	R	R	G	R	M	G	G	G	G	A	T	A	A	G	G	A	G	R	G	R	R
Engadine Red Sheep	ERS07	A	R	A	A	R	A	R	A	R	R	R	R	A	A	R	R	R	A	G	W	R	A	R	G	G	M	A	R	G	R	R	C	A	R	A	R	A	T	R	R	A	R	A	G	A	R	G	R
Ethiopian Menz	EMZ12	R	R	A	C	G	R	A	A	A	A	R	A	A	A	R	A	A	A	A	W	G	R	R	G	A	C	A	R	R	R	G	A	A	G	A	G	G	A	R	A	R	G	R	G	G	R	R	A
Ethiopian Menz	EMZ20	A	R	A	A	G	A	A	C	A	R	R	A	A	R	A	R	R	A	R	W	R	R	R	G	G	A	A	R	G	G	G	M	A	R	R	R	A	T	G	A	A	R	G	R	R	R	R	A
Ethiopian Menz	EMZ28	R	G	A	A	R	A	A	C	A	A	G	R	W	G	G	G	R	A	R	W	A	G	A	R	R	C	R	R	R	A	A	M	R	R	A	R	R	T	R	A	R	A	A	G	R	G	R	G
Ethiopian Menz	EMZ1	A	R	R	C	G	A	R	M	A	G	G	R	W	A	G	A	G	A	R	W	R	A	A	A	R	M	R	A	R	A	R	M	R	G	G	A	G	T	A	R	A	G	R	R	G	G	G	G
Ethiopian Menz	EMZ2	A	R	A	M	R	A	A	C	A	A	G	A	A	R	R	A	G	R	A	T	R	G	R	G	R	A	R	R	A	A	R	A	R	R	R	G	R	W	G	A	R	A	R	G	R	A	R	R
Ethiopian Menz	EMZ3	A	G	A	M	R	A	A	M	A	A	G	A	W	R	R	R	G	A	R	T	R	G	R	R	G	M	R	R	R	R	G	A	A	A	G	G	R	W	G	A	A	G	R	R	R	G	R	R
Ethiopian Menz	EMZ5	R	A	R	M	G	A	A	A	A	A	G	A	A	G	G	R	R	A	R	T	A	G	A	R	R	M	R	R	R	A	R	M	G	G	R	G	R	T	R	A	A	G	A	R	A	R	R	R
Ethiopian Menz	EMZ13	R	R	A	M	G	R	A	M	A	A	G	A	A	R	G	G	G	R	G	W	A	G	A	R	G	A	R	A	A	R	G	M	R	R	R	A	G	T	A	A	R	R	A	G	G	R	A	R
Ethiopian Menz	EMZ21	A	R	A	M	G	R	A	M	A	R	G	G	A	R	R	G	G	A	A	W	A	G	R	G	R	M	R	R	A	A	R	C	G	G	G	G	R	T	A	A	A	G	G	R	R	G	R	A
Ethiopian Menz	EMZ29	A	A	A	A	G	A	A	M	R	A	G	R	A	G	G	R	R	R	R	W	G	R	A	R	G	M	R	A	A	G	G	A	A	G	R	A	A	A	R	A	R	G	A	A	G	G	A	A
Ethiopian Menz	EMZ6	A	A	R	M	R	R	A	M	A	A	G	A	W	R	R	A	G	R	A	W	R	G	A	G	A	M	A	G	R	R	G	A	G	G	G	G	A	T	G	A	G	A	R	R	G	G	R	G
Ethiopian Menz	EMZ14	R	R	R	M	G	A	A	M	A	A	G	A	A	R	G	A	G	A	G	W	R	G	A	G	A	M	R	R	A	A	G	C	G	G	G	R	G	T	A	A	A	R	G	A	G	A	R	R
Ethiopian Menz	EMZ22	A	R	R	M	G	G	R	M	R	A	G	R	W	R	R	R	A	A	A	T	R	G	R	R	R	C	R	R	A	R	G	C	R	G	G	R	R	T	A	R	R	R	R	R	G	R	R	A
Ethiopian Menz	EMZ30	A	R	A	M	R	A	A	M	A	A	G	R	A	A	R	R	G	A	A	W	A	G	A	G	G	C	A	R	A	A	G	M	A	G	R	R	R	T	G	R	A	G	A	A	R	A	R	R
Ethiopian Menz	EMZ7	A	G	A	M	G	R	A	A	R	R	R	A	A	R	G	G	R	R	A	T	R	A	A	G	A	A	A	A	G	A	G	M	R	G	G	G	R	W	R	A	G	G	A	G	G	G	G	A
Ethiopian Menz	EMZ23	R	R	R	M	A	A	A	C	R	R	G	A	A	R	G	A	G	A	R	A	A	R	A	G	A	C	R	R	A	R	G	M	G	G	R	A	A	W	R	A	R	G	A	R	G	R	G	R
Ethiopian Menz	EMZ31	R	R	A	M	A	A	A	M	R	A	G	A	A	A	G	A	G	R	R	T	A	G	A	R	G	M	R	A	A	R	A	A	R	R	R	G	G	W	G	A	A	R	R	G	G	R	R	A
Ethiopian Menz	EMZ8	A	R	A	M	G	R	A	A	A	A	G	A	A	A	G	A	G	A	A	W	A	G	A	R	R	M	R	R	R	R	R	A	A	R	R	R	A	A	R	A	G	A	R	R	R	R	G	R
Ethiopian Menz	EMZ24	A	R	R	M	G	A	A	M	A	R	G	R	W	A	R	R	G	A	G	T	A	R	A	R	G	M	R	R	A	A	G	A	G	G	R	R	A	W	A	A	G	R	A	A	G	G	G	R
Ethiopian Menz	EMZ32	R	R	A	M	R	R	A	M	A	R	R	R	A	R	G	R	R	A	R	W	A	G	A	G	R	M	R	A	R	R	R	M	R	R	R	G	G	T	R	A	R	G	R	R	G	R	G	R
Ethiopian Menz	EMZ15	A	G	G	M	G	R	A	M	A	A	R	R	A	G	G	G	R	A	G	T	A	G	A	G	R	M	A	R	R	R	G	M	R	R	R	G	A	T	A	A	R	G	R	R	A	A	G	R
Ethiopian Menz	EMZ16	A	A	A	A	R	A	A	C	R	A	G	R	A	R	A	R	A	A	A	W	G	G	A	R	R	M	A	A	G	R	G	M	R	G	G	A	R	T	R	A	A	R	R	R	R	A	G	A
Ethiopian Menz	EMZ19	R	G	A	A	R	A	A	C	A	A	G	A	A	A	R	R	R	A	A	A	R	A	A	G	R	M	G	R	R	R	R	A	A	A	R	R	R	W	R	A	R	G	A	R	G	R	G	A
Ethiopian Menz	EMZ4	A	G	A	M	R	A	R	C	A	A	G	A	A	R	G	G	A	A	G	W	A	G	A	R	A	M	R	R	A	G	R	M	A	G	A	A	A	W	G	R	A	G	A	G	R	G	R	G
Ethiopian Menz	EMZ10	A	G	G	M	R	A	A	C	A	R	G	A	A	G	G	R	R	G	R	T	R	R	A	R	R	M	R	R	R	A	R	M	G	G	R	G	R	T	A	A	A	R	R	R	G	R	G	R
Ethiopian Menz	EMZ9	A	G	A	M	G	A	A	C	A	A	G	A	T	A	R	R	G	R	A	W	A	G	R	R	A	A	A	A	R	A	A	C	A	G	R	A	R	W	A	A	R	G	G	A	R	R	G	G
Ethiopian Menz	EMZ17	A	R	R	C	G	R	A	C	A	A	G	R	A	R	R	G	R	A	G	W	A	G	A	G	A	M	A	G	A	R	R	M	R	G	G	R	A	T	R	A	G	G	R	R	G	G	R	R
Ethiopian Menz	EMZ25	A	A	A	M	R	A	A	C	A	A	A	R	A	G	G	A	G	R	A	T	A	G	R	G	G	A	R	R	R	A	R	M	G	R	R	G	R	W	R	A	R	G	R	R	G	R	G	G
Ethiopian Menz	EMZ33	A	R	G	A	R	A	A	M	A	R	R	A	W	A	G	R	G	R	A	W	A	G	A	A	G	A	G	R	G	R	R	A	A	G	R	R	R	T	R	A	A	A	A	G	G	R	R	R
Ethiopian Menz	EMZ18	R	R	A	A	R	A	A	C	R	A	R	A	A	A	G	R	R	R	A	W	G	G	R	G	R	C	R	G	R	A	G	A	G	A	R	A	G	W	A	A	G	R	R	G	R	A	G	R
Ethiopian Menz	EMZ26	A	R	A	M	G	A	A	M	R	A	R	A	A	G	G	A	G	A	R	W	A	G	R	G	A	A	R	G	R	A	G	A	R	R	G	R	R	W	R	R	G	A	R	G	R	G	R	A
Ethiopian Menz	EMZ34	A	G	R	A	R	A	A	C	A	A	G	R	W	A	G	A	A	A	A	A	A	G	A	G	G	A	A	G	G	A	R	M	A	R	G	R	G	W	A	A	R	A	A	R	G	R	G	A
Ethiopian Menz	EMZ11	R	R	A	C	A	A	A	A	A	A	G	A	A	R	G	G	R	A	R	W	A	G	A	R	A	A	G	A	A	R	R	M	R	R	G	A	G	W	A	A	A	G	A	A	R	R	G	G
Ethiopian Menz	EMZ27	R	A	R	A	R	A	A	C	A	A	G	R	A	G	G	R	G	A	G	W	R	G	A	R	R	C	R	G	G	A	R	M	R	G	G	A	R	W	R	A	G	G	A	R	G	G	G	R
Finnsheep	FIN104	R	A	A	M	G	R	G	A	G	R	A	R	T	R	A	A	R	R	R	T	R	G	G	R	R	M	R	A	G	R	R	C	R	R	A	R	G	T	R	A	A	A	A	A	A	R	A	R
Finnsheep	FIN1	A	A	A	M	R	G	G	M	G	G	R	A	T	A	G	R	G	R	A	T	G	R	G	R	A	M	R	G	R	G	R	M	R	R	R	G	G	A	R	A	R	A	A	R	G	G	R	G
Finnsheep	FIN9	A	A	R	A	G	A	G	A	A	G	G	G	T	R	G	R	R	G	A	W	G	R	R	A	A	M	R	A	G	G	A	A	R	G	G	R	R	W	R	A	A	R	R	A	R	G	A	G
Finnsheep	FIN24	R	R	R	M	R	R	A	A	R	G	R	R	W	R	G	G	R	G	R	A	G	A	A	R	A	C	R	G	A	G	A	M	R	A	A	R	G	A	G	R	R	G	G	R	R	R	R	R
Finnsheep	FIN32	R	A	A	A	R	G	R	A	A	R	R	R	W	R	R	A	A	R	G	A	G	A	G	A	A	A	G	G	R	G	R	A	A	R	R	R	G	W	A	R	A	A	G	G	R	G	R	G
Finnsheep	FIN42	R	R	R	M	R	A	R	A	R	G	G	A	A	A	R	R	A	R	A	A	G	A	R	A	A	C	R	R	A	R	R	M	R	R	G	G	G	W	R	A	R	G	G	A	R	G	R	G
Finnsheep	FIN54	R	A	A	C	R	G	R	A	G	R	R	G	T	R	G	G	R	R	G	A	A	A	R	R	G	M	A	A	A	G	R	M	R	A	A	R	R	T	G	R	R	A	G	A	G	G	A	G
Finnsheep	FIN68	R	A	A	M	R	G	R	A	R	R	R	R	W	A	R	A	R	A	R	W	R	A	G	A	A	A	R	R	R	G	A	M	R	A	A	A	R	T	A	A	R	R	G	R	R	R	G	R
Finnsheep	FIN76	A	A	R	C	R	A	R	A	G	R	A	A	A	A	G	R	R	G	R	A	R	R	G	R	A	A	R	R	G	G	R	C	G	R	G	G	R	W	G	A	R	R	A	R	A	R	R	G
Finnsheep	FIN86	R	R	A	C	R	G	G	C	R	G	G	R	T	R	R	G	A	G	A	T	G	G	G	R	R	M	G	G	G	G	A	A	A	R	A	R	G	A	A	R	R	A	A	A	A	G	G	G
Finnsheep	FIN95	G	A	A	A	A	R	G	A	G	R	G	G	T	R	R	A	G	A	G	W	G	A	G	R	A	C	G	R	R	G	A	A	A	R	A	R	G	W	A	A	A	G	R	R	G	R	R	R
Finnsheep	FIN105	G	R	A	A	G	A	R	A	R	R	R	A	W	R	A	R	R	R	A	T	G	R	G	R	R	M	A	A	G	A	A	M	R	R	R	A	G	T	R	A	R	A	A	A	R	A	A	R
Finnsheep	FIN113	R	A	A	C	R	R	R	A	R	R	G	G	A	G	G	G	R	R	R	W	R	G	G	R	A	C	A	A	G	G	A	A	R	R	A	G	R	W	G	A	G	R	A	A	R	R	R	G
Finnsheep	FIN106	G	R	R	M	G	G	A	M	R	G	A	A	A	G	R	A	G	R	G	A	R	R	A	A	A	C	R	R	R	G	A	A	G	A	A	A	A	W	G	A	R	G	G	A	A	R	A	G
Finnsheep	FIN107	R	A	A	M	A	R	G	M	R	G	R	R	W	A	G	A	A	A	A	W	G	R	R	A	A	C	A	R	R	G	A	A	R	R	A	R	G	A	R	R	G	R	R	A	R	G	A	G
Finnsheep	FIN115	R	R	R	C	R	R	R	M	G	R	A	A	T	A	G	R	A	G	A	W	A	R	R	A	A	M	G	R	R	G	G	M	G	R	A	G	R	W	R	A	A	A	G	A	A	G	G	G
Finnsheep	FIN108	G	A	A	M	R	G	G	M	A	G	R	G	W	A	R	A	A	A	A	A	G	R	R	G	A	C	G	A	R	R	A	A	G	R	A	A	R	A	A	A	R	R	R	A	R	G	R	R
Finnsheep	FIN116	R	A	R	C	A	R	A	C	G	G	R	A	T	A	G	R	A	R	A	T	G	G	R	A	A	M	G	A	R	G	R	A	G	R	A	R	R	W	R	R	R	A	G	G	A	A	R	G
Finnsheep	FIN109	G	R	R	M	A	R	G	A	G	G	G	G	W	A	G	R	A	G	R	W	R	R	G	R	A	A	G	A	R	G	R	M	R	R	A	A	R	W	G	G	A	R	G	A	R	R	G	R
Finnsheep	FIN117	R	R	R	M	R	R	R	A	R	G	G	G	A	A	G	A	A	G	A	A	G	G	R	A	A	C	G	G	R	G	G	A	G	G	A	G	G	T	A	A	R	A	R	A	A	G	R	G
Finnsheep	FIN110	A	A	R	M	A	R	R	M	R	G	G	G	A	G	G	A	A	R	G	T	R	R	G	R	R	A	R	A	G	G	R	C	G	A	A	R	G	W	G	R	R	R	R	A	R	R	G	A
Finnsheep	FIN111	R	A	G	M	G	A	A	A	R	R	R	R	A	A	R	A	G	R	R	W	R	G	R	A	A	M	R	R	R	R	R	A	R	R	A	R	G	A	R	A	R	G	R	A	R	G	R	R
Finnsheep	FIN112	A	R	G	M	G	R	R	M	G	R	A	A	A	R	A	A	G	R	G	T	A	R	G	A	A	M	R	R	G	R	A	A	R	R	R	R	G	W	A	A	R	G	A	A	G	G	R	R
Finnsheep	FIN34	G	A	R	M	R	G	R	A	R	G	R	R	A	A	R	G	A	R	G	W	A	R	A	A	R	C	G	G	A	G	R	C	G	A	A	R	A	W	A	R	G	G	R	A	R	R	A	G
Finnsheep	FIN26	G	A	R	M	R	R	A	A	G	R	G	G	W	A	G	A	A	G	A	A	R	R	R	A	A	C	A	G	R	G	R	M	G	A	A	G	R	A	G	A	A	A	R	R	R	R	G	G
Finnsheep	FIN12	R	A	R	A	G	R	R	A	G	G	R	R	W	A	R	A	G	R	A	W	G	R	A	R	G	M	A	R	G	R	A	A	A	G	R	R	G	W	R	A	R	G	A	R	R	R	A	G
Finnsheep	FIN103	G	R	R	A	R	A	A	M	R	R	G	A	T	R	G	A	A	R	R	W	G	A	G	R	A	M	G	R	R	G	R	C	R	A	A	R	G	W	R	A	A	R	A	A	R	G	G	A
Finnsheep	FIN118	R	A	A	C	A	R	G	M	G	R	R	R	W	A	G	R	A	G	G	T	G	R	R	R	A	C	A	R	R	G	G	M	R	R	G	R	G	T	R	A	G	A	R	R	R	R	R	G
Finnsheep	FIN88	G	A	R	A	A	R	G	A	A	G	A	R	T	A	G	R	R	G	G	W	G	R	A	R	A	M	R	G	R	G	R	A	R	R	R	R	G	W	G	G	A	A	R	R	R	R	A	G
Finnsheep	FIN47	R	A	R	A	R	R	R	A	R	G	A	A	A	R	R	A	R	G	R	A	G	A	A	G	A	M	R	R	G	R	R	M	A	R	R	A	R	W	A	A	R	R	A	A	G	R	R	G
Finnsheep	FIN15	R	A	A	A	A	R	G	A	R	G	A	A	A	A	R	A	R	R	A	W	G	G	R	R	R	M	R	R	G	R	A	M	A	G	R	R	R	W	G	A	A	G	A	A	G	R	R	G
Finnsheep	FIN85	R	A	R	C	R	G	G	M	R	G	R	A	W	A	G	A	A	G	G	W	G	G	R	R	A	M	G	R	A	R	G	M	G	A	A	R	G	T	R	A	R	A	A	A	G	R	R	G
Finnsheep	FIN114	A	A	A	M	R	R	R	M	G	G	R	G	W	G	R	R	A	R	G	W	R	G	R	R	G	C	G	G	G	R	G	M	G	R	R	A	G	T	R	A	A	R	A	R	G	G	R	G
Finnsheep	FIN99	R	A	G	A	R	A	R	A	R	G	R	R	A	R	R	R	A	G	R	A	G	R	R	A	R	M	R	G	R	R	R	M	R	A	A	G	A	A	R	A	A	G	A	G	G	G	R	R
Finnsheep	FIN17	R	A	G	A	G	A	G	M	A	G	R	R	W	R	G	R	A	G	G	A	G	R	R	G	R	A	R	R	G	R	A	A	A	R	R	A	G	W	R	A	A	R	R	A	G	G	G	G
Finnsheep	FIN2	G	A	A	M	A	R	R	A	R	R	G	G	A	R	G	G	G	G	G	T	G	R	R	R	A	C	R	G	G	G	A	M	A	A	R	R	G	A	A	A	A	R	G	A	R	R	R	G
Finnsheep	FIN10	R	A	R	M	R	A	A	M	R	G	R	R	W	R	G	R	G	G	G	T	G	R	R	R	R	M	R	R	R	R	A	C	R	R	R	A	G	T	G	A	R	G	R	A	R	G	R	G
Finnsheep	FIN18	G	A	A	A	A	R	G	M	A	G	A	R	T	R	G	A	R	R	A	A	G	G	R	R	G	C	R	A	R	G	R	M	A	A	G	R	R	W	R	R	R	R	R	A	A	A	G	G
Finnsheep	FIN25	R	A	G	M	R	A	R	A	R	R	A	R	A	R	R	R	R	R	R	T	R	R	R	A	A	M	G	G	A	G	R	A	A	R	G	R	R	W	A	A	A	R	A	A	R	R	R	G
Finnsheep	FIN43	R	G	A	M	R	G	R	A	G	G	G	G	W	A	G	A	A	R	G	A	G	G	R	G	A	C	A	R	R	G	A	A	A	R	G	R	R	W	A	R	A	G	R	A	A	G	G	G
Finnsheep	FIN55	R	A	R	M	A	G	G	A	G	R	G	G	W	R	G	G	R	R	G	W	R	A	G	A	R	A	A	A	R	G	A	A	G	G	A	A	G	T	R	R	R	R	G	A	R	G	A	G
Finnsheep	FIN69	R	A	R	A	A	R	R	M	R	G	G	G	A	A	G	A	A	G	R	W	R	R	R	G	R	C	G	R	G	G	A	C	G	R	A	R	G	T	R	A	R	R	A	A	R	G	R	A
Finnsheep	FIN79	G	A	A	M	R	R	G	A	R	R	R	G	W	R	R	R	R	R	G	A	A	A	R	R	R	C	R	R	A	G	A	M	G	A	R	R	R	W	G	R	R	A	R	A	R	G	G	G
Finnsheep	FIN87	G	R	R	M	A	R	R	M	G	G	R	A	W	A	G	R	G	G	G	T	G	R	A	A	A	M	R	A	A	A	A	M	R	G	G	R	G	W	G	R	A	R	A	R	R	R	G	G
Finnsheep	FIN3	G	A	R	M	R	R	R	M	R	G	A	R	A	A	A	A	R	A	A	A	G	R	A	G	G	M	A	R	G	G	A	M	A	G	A	R	R	T	G	A	R	G	A	R	R	A	R	G
Finnsheep	FIN11	G	A	R	M	A	A	R	A	G	R	A	R	W	A	R	R	A	G	A	T	G	R	G	A	A	A	G	G	R	A	G	A	R	R	R	R	G	W	R	R	G	G	A	R	R	G	G	G
Finnsheep	FIN19	A	A	R	C	R	R	R	A	G	G	G	G	W	A	G	R	G	G	G	A	R	A	A	R	A	M	R	A	R	R	A	A	R	G	A	R	G	W	R	A	R	G	G	A	R	R	A	G
Finnsheep	FIN36	G	R	A	A	R	R	R	C	G	G	R	A	A	A	A	R	R	R	R	T	R	R	A	G	R	M	R	R	G	R	R	C	G	A	R	R	R	A	A	A	A	G	G	A	A	R	A	G
Finnsheep	FIN44	A	A	G	A	A	A	G	A	R	A	A	G	W	A	R	G	A	R	R	W	R	A	R	A	R	C	A	R	A	G	A	A	G	R	A	R	R	A	G	G	R	R	A	R	R	G	R	G
Finnsheep	FIN56	G	R	G	C	R	G	G	A	A	G	R	G	W	A	G	A	A	G	G	W	G	A	R	A	R	C	A	A	R	R	R	C	R	R	R	G	G	W	R	R	R	A	A	A	G	R	R	G
Finnsheep	FIN70	G	A	R	C	R	R	A	A	R	R	A	R	W	A	G	R	R	G	R	A	G	R	R	G	A	M	G	R	R	G	R	A	G	R	G	G	R	W	R	A	R	G	R	A	G	G	G	A
Finnsheep	FIN80	R	A	A	M	R	G	G	M	R	G	R	R	W	A	G	R	A	G	G	W	R	G	R	R	A	C	G	G	A	G	R	A	R	A	A	R	G	T	A	R	R	A	A	A	R	A	G	G
Finnsheep	FIN98	R	R	R	M	G	A	R	A	R	G	A	G	W	R	G	R	G	R	R	A	G	R	R	G	R	M	R	G	A	G	R	A	R	R	R	R	R	A	R	A	A	R	R	A	G	R	R	G
Finnsheep	FIN4	G	A	G	M	G	A	R	M	R	R	G	R	A	R	R	A	R	R	R	A	R	A	G	A	A	C	A	A	R	A	R	A	R	G	A	G	R	T	A	A	R	R	G	A	A	A	R	G
Finnsheep	FIN20	R	A	R	M	R	G	R	M	A	R	R	R	A	A	R	R	R	A	R	A	R	R	A	A	A	C	A	R	A	G	R	A	A	R	R	R	A	A	A	A	R	G	R	A	G	R	R	G
Finnsheep	FIN27	R	A	R	A	R	R	R	A	G	R	G	R	T	A	G	R	R	G	G	A	G	A	R	G	A	C	A	R	R	G	A	A	R	A	R	A	G	W	A	A	A	G	R	A	A	G	R	G
Finnsheep	FIN37	R	R	R	C	A	G	G	C	G	G	G	R	W	G	A	A	R	G	G	A	G	R	R	A	A	C	A	R	R	R	R	A	G	R	G	R	G	A	A	A	A	R	A	A	G	G	R	R
Finnsheep	FIN46	R	R	A	M	R	A	R	M	G	A	A	G	A	A	R	R	R	R	R	T	G	R	R	R	A	M	R	R	G	A	A	A	R	A	R	G	R	W	G	R	A	G	R	A	A	A	R	R
Finnsheep	FIN57	R	R	A	A	R	A	G	M	G	R	R	A	A	R	G	R	G	R	A	A	G	R	A	A	R	A	G	R	G	G	A	A	R	R	A	A	G	W	A	A	A	G	R	R	R	R	R	G
Finnsheep	FIN71	G	A	R	M	G	R	A	A	R	G	A	R	A	R	R	R	R	R	G	A	G	G	G	A	A	M	G	R	R	G	R	A	G	A	G	A	R	W	R	G	R	A	A	A	R	A	G	R
Finnsheep	FIN81	G	A	A	M	G	R	A	A	G	R	G	R	W	A	R	R	R	R	A	W	R	A	G	R	A	M	R	A	G	G	A	M	G	R	R	R	R	W	R	R	A	R	A	A	G	G	G	R
Finnsheep	FIN89	A	R	R	A	A	G	G	M	R	G	R	G	W	A	G	G	G	R	A	W	G	R	G	A	G	M	R	A	G	G	R	M	R	G	R	R	G	A	R	A	R	R	R	A	G	G	G	R
Finnsheep	FIN5	R	R	G	A	R	R	G	M	G	R	G	R	W	R	R	A	R	G	R	A	G	R	A	G	A	M	A	A	A	G	A	M	G	A	R	R	R	W	A	A	A	G	A	A	R	R	G	G
Finnsheep	FIN13	A	A	A	A	R	A	G	A	A	G	A	R	A	A	R	R	R	G	A	W	G	G	R	R	A	A	R	G	R	R	A	A	A	G	G	G	R	A	R	A	A	R	A	A	G	G	R	G
Finnsheep	FIN21	A	A	G	C	G	R	G	M	A	G	G	A	T	A	R	R	R	G	R	A	G	R	R	A	A	M	R	R	R	G	A	M	R	R	A	R	R	A	R	R	R	G	A	R	R	A	R	G
Finnsheep	FIN28	G	A	R	M	R	A	R	A	G	R	R	R	W	R	R	R	R	G	R	A	R	A	G	A	A	C	R	R	R	G	R	M	R	A	G	R	R	A	R	A	A	R	G	A	A	R	G	G
Finnsheep	FIN38	G	A	R	A	R	A	G	A	R	R	R	G	T	A	G	R	G	G	A	T	G	R	G	R	A	M	R	R	A	G	A	A	R	R	A	G	G	W	G	G	R	R	A	R	R	G	G	G
Finnsheep	FIN58	A	A	R	M	R	R	R	A	G	G	A	G	W	R	A	R	R	R	R	W	G	A	R	R	A	M	G	R	R	R	R	M	G	R	A	G	R	W	R	A	R	A	A	A	R	R	G	G
Finnsheep	FIN72	G	A	A	C	G	R	A	A	R	G	R	R	W	A	R	A	R	R	R	A	A	R	R	R	A	M	G	R	G	G	A	M	G	R	A	G	R	T	A	A	G	R	A	A	G	A	G	R
Finnsheep	FIN82	R	A	R	A	R	G	A	A	G	A	R	G	W	R	G	R	A	G	G	A	G	R	R	R	A	M	R	G	R	G	A	A	G	R	G	R	G	A	G	R	R	G	G	A	G	G	R	R
Finnsheep	FIN90	G	R	G	A	A	R	G	A	G	G	G	A	T	R	R	G	R	R	A	T	G	G	G	R	R	C	R	G	R	G	R	A	A	A	A	G	A	A	G	A	A	A	G	A	R	G	G	G
Finnsheep	FIN100	G	R	R	A	A	G	G	M	R	G	A	R	W	A	G	G	R	R	A	T	G	R	G	A	A	C	G	R	R	G	G	M	G	G	G	G	G	T	A	A	R	A	R	R	R	G	A	R
Finnsheep	FIN6	A	A	A	M	R	A	G	M	R	R	G	A	T	R	G	R	G	G	R	W	R	R	G	R	A	C	R	R	G	G	R	A	A	G	A	G	R	T	G	A	R	A	G	A	G	G	A	G
Finnsheep	FIN14	R	A	A	M	R	R	R	A	G	G	G	G	W	A	R	R	G	G	R	T	G	G	A	G	R	M	A	R	G	G	A	M	A	R	R	G	G	A	A	A	R	G	R	A	A	R	R	G
Finnsheep	FIN22	A	A	A	A	G	G	A	A	A	G	A	A	A	A	G	R	G	R	R	W	R	R	R	R	A	A	G	G	R	G	R	M	R	R	G	G	R	A	G	A	R	G	A	G	G	G	R	G
Finnsheep	FIN29	R	A	R	M	G	G	A	M	G	G	R	R	W	A	R	G	G	R	A	A	R	A	A	A	A	M	R	R	R	G	A	M	R	R	A	G	R	A	R	A	A	A	A	R	R	R	R	R
Finnsheep	FIN39	R	A	A	A	G	R	A	A	G	G	A	A	A	R	G	R	A	G	R	A	R	R	A	R	A	C	R	G	R	R	A	M	R	R	R	G	R	W	R	A	A	G	G	A	R	R	R	G
Finnsheep	FIN51	A	R	R	M	G	G	A	M	G	G	R	A	W	R	R	A	R	R	R	A	R	A	G	R	A	M	R	R	A	G	R	M	R	R	A	R	R	A	R	A	R	R	R	R	R	R	G	R
Finnsheep	FIN59	R	R	R	C	R	A	G	A	R	G	A	A	A	A	G	A	A	R	A	W	G	A	A	R	A	C	R	R	R	G	A	A	R	A	R	G	R	W	A	R	A	G	R	A	G	G	R	G
Finnsheep	FIN73	G	A	A	A	G	R	A	M	R	G	G	R	A	A	G	G	A	A	G	T	R	A	G	R	A	A	R	A	G	G	A	A	G	R	A	G	G	A	G	G	A	R	R	A	G	R	G	R
Finnsheep	FIN83	R	A	A	A	G	R	R	A	G	R	R	G	A	A	G	R	A	R	R	W	G	A	G	A	A	M	G	R	G	G	R	A	G	R	A	R	G	W	R	G	R	R	G	A	G	G	R	R
Finnsheep	FIN92	R	R	R	A	A	G	R	M	R	G	G	G	W	A	A	R	G	R	A	W	A	R	G	R	A	C	A	A	A	G	R	M	A	R	A	G	G	A	R	R	A	R	A	A	R	G	R	G
Finnsheep	FIN101	A	A	G	A	R	A	R	A	R	G	G	R	A	G	G	A	R	R	A	A	R	R	G	A	R	M	R	A	R	G	A	M	G	A	R	R	R	A	G	A	A	A	R	R	G	G	R	R
Finnsheep	FIN7	G	A	R	M	R	A	A	A	G	R	G	G	W	A	G	R	R	G	G	W	G	A	G	A	A	A	R	R	G	G	A	M	R	R	G	A	G	W	R	R	A	G	R	A	G	R	G	R
Finnsheep	FIN30	G	A	R	M	G	R	G	C	R	G	G	G	A	R	G	R	R	A	G	T	R	R	G	R	A	A	R	R	A	G	A	M	R	A	A	R	G	A	R	R	G	G	A	A	R	R	R	G
Finnsheep	FIN40	G	R	R	M	A	R	G	A	R	G	R	G	W	R	G	A	R	R	G	W	A	A	G	R	A	A	A	G	R	G	A	A	G	R	R	R	G	W	G	R	A	R	R	R	R	R	R	R
Finnsheep	FIN52	G	A	R	A	R	G	A	M	R	R	G	R	A	G	R	A	G	R	A	A	R	A	R	G	A	M	A	A	R	G	A	M	G	G	R	G	G	W	G	R	A	G	R	A	G	G	R	G
Finnsheep	FIN60	G	A	R	C	G	R	R	A	A	R	A	G	A	A	G	A	R	G	G	W	G	A	G	G	A	M	R	R	G	G	R	M	G	R	R	R	G	A	R	A	R	G	A	A	A	A	R	A
Finnsheep	FIN74	R	R	R	A	A	A	R	A	A	R	R	A	W	R	G	G	R	R	G	A	G	R	R	A	A	C	A	R	R	G	R	A	R	G	G	R	G	W	A	A	G	G	R	R	A	G	A	R
Finnsheep	FIN93	G	R	R	M	A	G	A	A	R	R	A	R	W	A	G	G	R	R	G	W	R	G	G	A	A	M	A	G	R	R	R	C	G	G	G	R	R	A	G	A	R	R	A	R	A	R	R	G
Finnsheep	FIN8	G	A	R	A	R	A	G	M	R	G	R	R	T	R	R	R	R	G	A	A	R	A	R	R	A	C	R	A	G	G	G	C	G	R	A	G	R	W	R	A	A	G	R	R	G	G	G	R
Finnsheep	FIN16	R	A	A	M	G	G	G	A	R	G	R	G	W	A	A	R	R	G	G	W	G	A	R	R	A	C	A	R	G	A	A	A	A	R	A	A	R	W	A	R	R	G	A	A	A	R	G	G
Finnsheep	FIN23	G	A	R	M	R	R	A	A	R	G	A	R	A	G	G	R	R	G	R	A	G	R	A	A	A	M	R	G	G	G	A	M	G	R	R	A	G	W	R	A	R	R	A	A	R	A	G	G
Finnsheep	FIN31	R	A	R	A	R	R	R	A	R	G	G	A	T	A	R	R	R	G	G	A	G	A	G	R	A	M	R	R	R	G	A	A	A	A	A	R	G	W	A	R	A	R	G	R	A	G	A	G
Finnsheep	FIN41	G	R	A	A	A	A	G	A	A	G	G	R	A	A	R	R	A	R	R	A	G	A	A	R	A	M	A	G	R	R	A	M	A	G	G	G	R	T	R	A	G	R	R	A	A	G	A	G
Finnsheep	FIN53	A	A	R	M	R	A	R	M	G	A	A	R	T	G	G	G	R	A	G	W	G	R	G	R	A	M	A	A	A	G	A	A	G	R	A	A	R	T	G	G	R	A	R	A	G	G	R	R
Finnsheep	FIN61	G	A	R	M	G	G	R	A	R	G	G	G	W	A	G	R	A	G	R	W	A	R	R	R	A	M	A	R	R	G	A	M	G	R	G	R	A	A	G	R	A	R	A	A	R	G	G	A
Finnsheep	FIN75	R	A	A	M	R	R	A	A	G	G	G	R	W	R	R	R	R	R	R	W	R	A	R	A	A	C	R	R	G	R	R	A	G	A	G	R	R	W	R	A	R	A	A	A	R	G	R	R
Finnsheep	FIN94	G	A	R	A	R	G	R	M	G	G	R	R	T	R	A	A	G	G	G	W	G	A	G	R	A	M	G	R	G	R	G	C	R	A	A	G	A	T	R	A	R	G	A	G	G	R	G	R
Galway	GAL9	A	R	R	A	A	R	R	M	R	A	R	G	A	A	R	A	R	R	R	W	A	R	A	A	R	A	R	G	R	A	R	M	G	R	A	R	G	T	R	R	G	A	A	R	R	R	G	G
Galway	GAL48	R	A	A	M	A	A	R	M	R	R	G	G	W	R	G	R	R	A	A	A	R	G	R	A	R	M	R	R	G	G	A	M	A	R	A	A	G	W	R	A	G	G	R	A	A	R	G	R
Galway	GAL49	G	A	G	C	A	R	R	C	G	R	R	G	W	A	G	R	R	A	A	W	G	G	G	A	R	A	R	G	G	G	R	A	G	A	A	A	G	T	R	A	G	R	A	R	A	R	G	R
Galway	GAL50	G	R	R	M	R	A	G	C	G	R	G	G	W	A	R	G	A	R	A	W	G	R	R	A	A	A	R	G	R	G	A	C	R	G	A	R	G	W	R	R	R	R	A	G	A	G	R	R
Galway	GAL44	G	R	R	M	A	A	A	C	R	A	G	G	A	A	G	G	R	R	A	W	R	R	A	A	A	A	R	G	G	G	G	C	R	G	A	R	A	T	R	R	G	A	A	G	R	G	G	R
Galway	GAL17	G	G	R	C	R	R	G	C	G	A	G	G	A	A	G	G	G	R	A	W	R	A	A	A	R	A	A	G	R	R	A	M	G	R	A	R	G	T	R	A	G	A	A	R	A	R	G	R
Galway	GAL25	G	R	G	A	A	A	R	M	G	G	R	R	A	A	R	G	A	R	A	A	G	A	R	A	A	A	R	R	G	A	A	A	A	R	R	G	A	W	G	A	R	R	R	A	A	R	R	A
Galway	GAL32	G	G	A	C	R	R	R	M	G	A	G	R	W	R	G	G	R	R	A	T	A	A	A	R	R	M	R	R	G	A	A	A	R	R	A	A	A	T	G	A	G	A	A	A	R	R	G	A
Galway	GAL2	G	R	G	C	G	R	A	C	G	R	G	G	A	A	G	G	R	A	A	T	R	A	A	R	R	C	G	R	R	R	G	C	G	R	A	A	R	T	R	G	G	R	A	R	R	G	G	R
Galway	GAL10	R	R	G	M	A	A	A	C	R	A	R	G	A	A	G	A	A	A	R	A	R	A	R	R	A	A	A	R	R	A	R	A	R	R	R	A	G	T	R	R	G	R	A	R	A	G	R	R
Galway	GAL18	G	A	G	C	R	A	A	C	A	A	G	G	W	R	G	G	R	R	A	W	R	A	R	R	R	M	A	G	G	A	A	M	A	G	R	R	R	T	G	A	G	R	R	G	A	R	G	A
Galway	GAL26	R	R	R	A	A	G	R	C	R	R	R	G	A	A	G	G	R	R	A	W	G	A	A	A	R	A	R	R	R	G	G	A	A	R	A	A	R	W	G	A	G	A	R	A	R	G	G	R
Galway	GAL33	G	A	A	C	R	R	R	A	R	A	A	G	W	R	R	G	R	A	A	A	R	R	A	A	A	A	G	R	G	G	A	A	R	R	A	R	G	T	R	R	G	R	G	R	A	R	G	A
Galway	GAL40	G	A	R	C	A	R	R	C	G	G	R	G	A	A	R	G	R	R	A	A	R	G	G	A	G	A	R	R	G	R	A	C	A	G	R	R	R	W	G	A	G	A	R	A	A	A	G	R
Galway	GAL3	G	R	A	C	R	R	R	M	G	A	G	G	A	A	R	G	A	G	R	W	R	R	A	R	A	A	G	G	A	A	R	C	R	R	A	R	A	T	R	G	G	A	A	R	A	A	G	A
Galway	GAL11	G	R	G	M	A	A	A	C	R	R	G	R	W	A	R	G	R	A	A	W	G	G	R	A	A	M	R	R	G	G	A	M	R	G	A	A	R	T	G	R	R	R	A	R	R	R	G	R
Galway	GAL19	G	R	G	C	R	R	R	C	R	R	G	R	W	A	R	G	R	R	A	T	R	A	A	R	R	A	R	G	G	R	R	M	A	A	A	R	G	T	G	G	G	R	A	G	A	R	G	R
Galway	GAL27	A	A	G	A	A	A	R	C	G	A	G	G	A	A	G	G	G	A	A	T	R	R	R	A	A	A	R	R	G	G	R	C	A	R	A	A	R	T	G	A	G	R	A	R	A	R	G	G
Galway	GAL34	R	A	R	A	A	A	G	M	R	G	R	G	A	A	G	R	A	G	A	A	A	A	A	G	A	A	R	G	R	R	A	A	R	G	A	R	R	W	G	A	G	G	A	R	A	R	R	R
Galway	GAL41	R	A	A	M	G	A	R	M	A	G	G	R	W	R	G	R	G	A	A	T	R	R	R	A	R	A	G	G	G	G	A	A	G	R	A	R	R	T	G	A	R	A	A	R	A	G	G	R
Galway	GAL4	R	R	R	C	A	R	G	C	R	G	G	G	A	R	G	G	R	A	A	W	R	A	R	R	G	A	R	G	R	G	R	C	R	A	A	R	G	T	G	A	R	A	A	A	A	R	G	R
Galway	GAL12	G	A	R	M	R	A	A	C	A	A	G	G	A	R	G	R	R	R	A	A	R	A	A	G	G	M	G	R	G	G	A	A	R	G	A	A	A	A	G	A	A	A	R	R	R	A	G	A
Galway	GAL28	R	R	R	A	R	R	R	C	R	G	G	G	W	R	G	G	R	R	R	W	R	R	R	R	R	A	R	G	G	G	A	M	R	R	R	R	G	T	G	R	G	A	R	R	A	A	G	G
Galway	GAL35	R	R	R	C	R	G	A	M	R	R	G	G	W	A	G	G	R	R	A	T	R	R	A	G	R	M	R	G	R	G	A	C	R	G	R	A	G	A	R	A	G	A	A	R	R	R	R	A
Galway	GAL42	G	A	R	C	R	R	R	M	R	R	G	R	W	R	G	R	R	R	A	T	A	R	R	A	R	A	A	G	G	R	A	A	G	G	A	A	G	A	R	G	R	A	R	R	R	R	G	A
Galway	GAL5	R	G	R	M	A	A	R	A	R	R	R	G	W	A	R	G	R	A	R	T	R	R	A	R	R	M	G	G	R	R	G	C	A	A	A	R	R	T	R	A	G	A	A	A	A	G	R	R
Galway	GAL13	G	R	R	C	R	R	R	C	R	R	G	A	T	A	G	G	R	A	A	W	R	G	A	R	A	M	G	G	G	G	A	M	A	R	A	A	A	T	G	R	R	R	A	G	A	A	G	A
Galway	GAL21	G	R	R	M	A	A	A	C	G	R	G	G	A	A	R	R	R	R	R	T	A	A	R	G	G	M	A	G	G	G	R	M	R	A	G	R	G	W	A	R	R	A	A	A	R	R	A	R
Galway	GAL29	R	R	R	A	G	R	A	C	R	R	G	G	W	A	G	G	G	R	R	W	G	A	A	R	R	A	A	G	G	R	R	A	R	R	A	A	G	T	G	A	G	R	R	A	A	R	G	R
Galway	GAL36	R	A	R	A	A	R	A	M	R	A	G	G	A	A	G	R	A	R	A	A	A	G	A	R	A	M	R	G	R	G	A	M	A	R	A	A	R	W	R	G	G	A	A	A	A	A	R	R
Galway	GAL43	R	R	R	C	A	R	G	C	R	A	R	R	W	R	R	G	G	A	A	A	A	G	G	A	A	M	A	R	G	G	G	M	G	G	A	R	R	T	G	R	G	A	A	R	G	R	G	R
Galway	GAL6	G	A	R	M	A	A	A	C	G	G	R	R	W	A	R	R	A	A	R	W	R	R	A	R	R	A	G	G	A	G	G	M	A	A	R	R	R	W	G	A	G	A	A	R	R	R	R	R
Galway	GAL14	R	R	R	C	R	A	R	C	R	A	G	G	A	A	G	R	G	G	A	W	R	A	A	A	A	A	A	G	R	A	A	A	G	G	A	R	G	W	A	R	G	A	A	A	A	G	G	G
Galway	GAL22	G	R	G	M	A	R	A	M	R	R	R	G	A	A	G	G	A	G	A	A	R	A	R	A	A	A	R	R	G	R	A	A	R	R	A	G	R	W	R	R	G	G	A	R	A	R	R	R
Galway	GAL37	G	R	A	C	G	R	A	M	A	R	G	G	T	A	G	A	R	R	A	T	R	R	A	R	R	M	G	G	G	R	R	C	R	G	R	A	R	W	G	G	G	A	R	R	A	R	G	G
Galway	GAL7	R	A	R	A	R	A	A	C	G	G	G	G	A	A	G	R	A	R	R	W	R	A	A	R	A	A	G	R	R	R	R	M	A	R	R	G	G	W	G	A	R	A	A	A	R	R	A	R
Galway	GAL15	G	R	A	M	A	R	R	C	R	R	G	G	W	R	G	G	G	R	A	T	A	G	G	A	A	M	R	R	G	G	R	A	G	G	A	A	R	T	G	A	G	A	A	R	A	R	G	R
Galway	GAL23	G	R	R	M	A	A	A	M	G	G	G	G	A	A	A	G	R	R	A	A	R	R	R	A	A	A	R	R	G	R	A	M	A	R	G	G	R	T	R	A	G	A	R	R	A	G	R	R
Galway	GAL30	G	A	R	C	R	A	G	C	A	G	G	R	W	R	G	G	G	A	A	T	R	R	R	A	R	M	R	G	G	G	A	M	A	G	A	R	A	W	G	R	G	G	R	A	A	R	G	G
Galway	GAL38	R	R	R	M	G	R	R	C	R	A	G	R	T	G	G	R	G	R	R	T	R	R	G	A	R	M	R	G	G	R	A	A	R	R	R	A	R	W	R	G	R	R	G	A	A	A	R	A
Galway	GAL45	G	R	R	M	R	A	A	C	A	R	G	G	W	A	A	A	R	R	A	W	A	R	A	A	A	C	R	G	G	G	A	A	R	A	R	R	A	T	R	A	G	A	R	R	A	R	G	R
Galway	GAL8	A	R	R	M	A	R	G	C	G	G	G	G	A	A	A	G	G	A	R	A	R	A	R	R	A	A	R	R	A	G	R	M	A	R	A	G	R	W	G	R	R	A	R	R	R	R	A	R
Galway	GAL16	G	R	G	C	R	A	R	C	R	G	G	G	A	A	G	G	G	G	A	T	G	A	A	R	A	C	A	G	A	R	A	M	G	R	A	A	R	W	G	R	G	A	A	A	A	G	G	G
Galway	GAL24	G	A	G	A	R	A	A	M	R	G	G	G	A	A	G	R	R	R	R	W	R	R	A	R	R	M	G	R	R	R	R	M	R	A	R	G	A	W	G	A	G	A	A	R	A	R	G	A
Galway	GAL31	G	A	G	M	R	A	G	C	R	G	R	R	T	R	G	G	R	R	A	T	G	R	R	A	R	A	G	G	G	G	A	C	A	R	A	R	G	T	G	R	G	R	R	A	A	R	G	G
Galway	GAL39	R	A	G	M	R	R	G	M	A	R	G	R	W	A	G	G	G	R	A	W	R	G	G	A	R	M	A	G	G	G	R	C	A	R	A	A	R	W	R	A	G	R	G	A	A	R	G	R
Galway	GAL46	R	G	R	M	R	A	A	C	G	A	R	R	W	A	R	G	A	R	A	W	A	R	A	R	R	A	R	G	G	R	A	C	R	R	R	A	G	T	G	A	R	R	A	G	R	R	R	G
Galway	GAL47	R	R	R	A	A	A	R	C	G	G	R	R	W	A	R	R	R	A	A	W	A	A	A	A	R	A	G	G	G	G	R	M	R	R	A	R	G	T	G	R	G	A	A	G	A	G	G	R
Galway	GAL20	R	G	A	M	R	A	A	C	R	G	G	G	A	A	A	R	R	R	A	W	R	R	A	G	R	A	A	R	G	G	A	M	R	R	A	R	R	A	R	G	G	R	A	R	R	R	A	G
Garut	GUR11	A	A	A	M	R	A	A	C	A	G	R	R	A	G	G	R	R	R	R	W	R	R	G	A	A	M	A	G	A	R	R	C	R	R	R	A	A	A	A	A	R	A	R	G	G	R	R	G
Garut	GUR19	R	G	A	A	G	A	A	C	R	G	G	G	A	G	G	A	G	R	A	W	A	R	R	A	R	A	A	A	R	R	R	C	G	G	R	R	A	W	R	R	A	A	G	R	G	G	R	G
Garut	GUR4	R	R	A	C	R	A	R	C	A	G	G	R	W	G	R	A	R	A	R	W	A	G	A	R	A	M	A	R	R	R	R	M	A	R	G	A	R	A	R	R	R	A	R	R	R	G	G	G
Garut	GUR12	R	A	R	C	G	A	G	C	R	R	R	R	W	R	R	G	A	A	A	A	G	G	A	R	R	A	A	R	A	R	G	C	G	R	A	A	A	W	G	R	A	R	R	G	G	G	A	G
Garut	GUR20	R	R	A	M	G	R	A	C	A	R	G	A	W	G	R	R	R	R	R	W	R	R	A	A	G	A	A	A	A	G	G	A	R	R	G	G	A	W	R	G	R	G	G	A	R	G	R	R
Garut	GUR5	R	G	R	M	R	G	G	M	A	G	G	A	W	G	R	G	R	A	R	T	R	G	G	R	R	A	R	A	A	R	R	M	A	R	R	A	R	W	A	G	G	R	R	G	G	G	A	G
Garut	GUR13	G	A	R	A	R	A	R	M	R	A	R	R	W	A	R	G	A	A	A	W	G	G	R	A	R	A	A	R	G	R	G	C	R	R	R	R	A	W	G	G	R	A	R	G	G	G	R	G
Garut	GUR21	R	G	A	M	R	R	R	C	A	A	A	G	A	G	R	A	R	R	R	W	G	G	A	A	G	A	R	G	R	R	G	C	R	R	G	R	A	W	R	A	R	A	R	A	G	G	R	R
Garut	GUR6	A	R	A	M	R	R	A	C	A	G	G	R	A	A	A	G	R	A	A	A	R	R	A	A	G	M	A	A	A	G	R	A	A	G	G	A	A	A	R	R	R	R	R	R	G	G	R	G
Garut	GUR14	G	R	A	C	G	R	R	C	A	G	R	G	A	R	G	R	A	A	A	W	G	G	R	A	A	M	A	A	A	G	G	C	G	R	A	R	A	A	R	R	R	A	G	G	G	R	G	R
Garut	GUR22	G	A	R	C	R	R	G	M	A	R	G	R	A	A	R	R	R	A	R	A	A	G	R	R	A	M	A	R	A	G	R	M	R	R	R	A	R	A	R	A	R	R	R	G	G	R	R	G
Garut	GUR7	G	A	A	C	G	R	A	C	A	R	A	G	A	R	G	A	A	A	G	A	R	G	R	A	A	A	A	R	A	R	G	C	A	G	R	R	R	W	G	G	G	G	R	R	R	G	R	G
Garut	GUR15	G	R	A	M	R	R	A	M	A	R	A	G	A	R	R	R	G	A	A	W	G	G	A	A	A	A	A	A	R	G	G	C	A	G	R	R	A	W	G	G	R	R	R	G	G	R	R	G
Garut	GUR8	A	R	A	A	R	A	A	C	A	A	A	R	A	G	G	A	G	A	A	A	A	R	A	A	A	C	A	A	R	A	R	C	R	R	G	A	G	A	A	R	G	R	R	G	G	G	A	G
Garut	GUR16	A	A	A	M	R	A	G	M	A	R	R	G	A	R	G	R	R	A	A	W	G	G	R	A	A	M	R	A	A	G	R	C	R	R	R	R	A	A	A	R	G	A	G	G	G	G	R	G
Garut	GUR1	A	A	A	M	G	A	R	M	A	A	R	R	A	R	G	R	G	A	G	A	G	G	A	R	A	M	R	R	R	G	R	M	A	R	G	R	R	A	R	G	G	G	R	R	A	R	R	G
Garut	GUR9	R	A	A	C	G	A	A	C	A	R	A	G	A	A	G	G	A	A	A	T	R	G	R	A	R	M	A	R	R	R	R	C	R	A	R	A	A	A	A	R	R	A	A	G	G	G	G	G
Garut	GUR17	R	G	A	C	G	G	R	C	A	R	R	G	A	A	R	G	A	R	G	W	R	G	G	A	R	A	A	A	A	A	G	M	R	A	G	R	A	A	A	A	G	A	A	G	G	R	A	R
Garut	GUR2	A	R	A	M	A	R	A	C	A	R	R	A	W	R	R	A	G	A	R	W	G	G	R	A	A	M	A	A	R	G	R	C	A	R	A	G	R	T	R	G	R	R	A	A	G	G	A	R
Garut	GUR10	G	R	A	M	G	A	A	C	R	R	R	G	A	G	G	A	R	A	A	W	R	R	A	A	R	M	A	A	A	G	G	C	R	G	R	R	A	A	R	G	R	R	R	G	G	R	R	R
Garut	GUR18	G	A	A	C	A	A	A	M	A	R	A	R	A	G	R	R	A	A	R	W	A	G	A	A	G	M	A	R	R	R	G	C	A	G	G	A	A	A	R	R	R	A	A	G	G	R	R	R
Garut	GUR3	R	G	A	C	G	A	R	C	A	R	A	R	W	A	G	G	A	R	R	A	R	R	R	R	R	A	A	A	A	G	R	M	R	R	A	G	A	A	A	G	R	G	R	G	G	G	A	R
Texel, German	GTX05	R	G	G	M	A	R	R	M	A	R	A	G	W	A	R	R	G	R	R	W	A	R	R	A	A	C	R	G	R	R	R	A	R	A	A	A	A	W	G	R	G	A	R	G	R	G	G	R
Texel, German	GTX13	A	G	R	C	A	A	R	C	R	G	R	G	A	R	R	G	A	A	R	W	A	R	G	A	A	A	A	G	R	R	A	M	A	G	A	R	A	T	R	R	G	R	R	G	R	A	G	G
Texel, German	GTX21	R	G	R	A	A	G	G	C	G	G	R	G	W	R	R	A	R	A	A	W	A	R	R	R	A	C	A	R	G	G	A	A	G	G	A	R	R	T	G	R	G	G	R	R	G	A	G	G
Texel, German	GTX29	R	R	A	M	A	A	A	A	G	R	R	G	W	R	R	R	G	G	A	A	R	G	G	G	A	C	R	R	R	G	A	A	R	G	G	A	R	W	R	A	A	R	G	A	A	G	G	A
Texel, German	GTX37	R	R	G	M	R	A	R	C	R	R	R	G	T	A	R	G	R	R	A	A	G	R	R	A	R	M	G	R	G	G	R	C	G	R	A	R	R	A	R	R	A	A	G	R	R	A	G	R
Texel, German	GTX45	R	A	G	A	A	R	A	M	A	G	A	G	W	R	G	A	R	A	G	T	R	R	R	G	A	A	A	G	R	G	A	M	R	G	G	R	G	T	G	G	R	R	R	A	A	G	G	G
Texel, German	GTX06	A	R	R	A	A	A	R	A	G	G	A	R	T	R	R	R	G	R	R	A	R	R	R	A	A	M	A	G	G	G	R	A	R	R	A	A	A	T	R	A	R	R	R	R	A	R	G	R
Texel, German	GTX14	R	R	G	M	A	R	R	M	G	G	G	G	W	R	G	G	A	R	A	W	R	R	R	R	A	M	G	G	R	G	R	A	G	R	A	G	G	W	R	R	A	G	R	A	R	A	G	G
Texel, German	GTX22	R	G	R	C	A	A	R	M	R	R	R	G	W	R	G	R	R	A	A	A	R	G	G	R	A	M	G	R	A	G	R	A	R	G	R	R	R	T	R	G	G	G	A	R	R	R	G	A
Texel, German	GTX30	G	G	G	M	A	R	R	C	R	R	G	G	W	A	G	A	R	R	R	W	R	G	G	A	A	M	R	G	R	G	R	A	G	G	A	G	R	W	R	R	G	R	R	R	R	R	G	G
Texel, German	GTX38	G	G	G	C	A	A	R	M	A	R	A	G	T	A	R	R	A	G	R	W	G	G	R	R	R	C	A	G	G	G	R	M	R	G	R	G	G	T	G	A	R	A	R	R	G	R	R	R
Texel, German	GTX46	R	G	G	A	A	A	A	M	A	G	A	A	W	A	G	A	G	A	R	W	A	R	G	A	A	C	A	R	R	G	R	C	G	R	A	R	R	T	G	G	R	R	A	R	R	R	G	A
Texel, German	GTX07	G	R	A	M	R	R	A	M	R	R	R	R	T	G	G	G	R	A	R	T	G	A	R	A	R	M	R	R	G	G	A	M	G	G	R	R	R	T	R	R	A	R	A	R	G	G	G	R
Texel, German	GTX15	A	G	R	A	A	A	A	M	G	G	A	G	T	A	A	A	A	A	R	A	R	R	R	R	A	M	A	R	G	R	R	C	R	R	R	A	R	T	R	R	G	R	R	A	R	A	G	R
Texel, German	GTX23	A	R	G	A	A	A	G	C	G	R	A	G	W	G	G	G	R	A	A	W	A	G	R	G	A	M	R	R	R	G	R	M	R	G	A	G	G	T	R	G	R	G	R	R	R	R	G	R
Texel, German	GTX31	G	G	G	C	A	A	G	C	R	R	G	G	W	A	G	A	R	G	R	T	A	G	A	A	A	M	R	R	G	G	R	A	G	R	A	R	R	W	G	R	G	R	R	R	A	G	G	R
Texel, German	GTX39	G	R	G	M	G	R	R	A	A	R	A	G	T	R	R	A	A	G	R	T	G	A	A	G	G	C	G	G	G	G	R	M	R	G	R	G	G	T	G	A	R	A	G	R	R	R	G	R
Texel, German	GTX08	R	G	G	M	A	A	G	A	R	R	A	R	T	R	G	R	A	A	R	A	A	G	R	A	A	M	R	G	R	G	G	M	A	A	R	A	R	W	G	R	R	R	R	R	A	R	G	R
Texel, German	GTX24	G	G	R	C	A	A	R	M	G	R	A	G	T	G	R	G	A	R	R	W	R	A	R	R	A	C	A	G	A	R	A	M	R	A	R	R	A	W	G	R	A	A	R	R	R	R	G	A
Texel, German	GTX32	R	R	R	M	R	R	R	C	R	G	R	G	W	G	A	G	G	G	R	W	G	G	G	A	A	A	R	G	R	G	A	A	R	R	A	A	A	W	R	A	G	G	G	R	R	A	G	G
Texel, German	GTX48	R	A	R	C	A	A	R	M	A	R	A	R	T	A	G	R	A	G	R	W	A	A	R	R	A	C	R	R	R	R	A	A	R	R	A	R	G	T	G	A	G	G	R	R	R	R	G	G
Texel, German	GTX17	R	R	R	A	A	R	A	M	A	G	G	G	T	A	R	A	G	A	R	W	R	R	G	A	R	M	A	G	G	G	A	A	R	R	A	G	G	T	G	A	R	R	R	G	R	A	G	R
Texel, German	GTX09	A	G	R	A	A	A	G	M	A	R	A	G	T	R	G	G	A	R	G	A	A	G	A	A	A	A	R	G	R	G	R	A	R	R	A	R	R	W	G	R	A	R	R	R	A	A	R	A
Texel, German	GTX25	G	G	R	C	A	R	R	M	R	A	R	G	T	R	G	R	G	G	G	W	G	A	A	A	R	C	A	R	R	R	A	M	R	A	R	A	R	W	G	A	A	A	A	R	R	R	R	R
Texel, German	GTX33	R	R	A	M	R	A	R	C	R	R	R	R	W	R	R	G	R	R	R	T	R	R	A	R	A	C	A	G	R	G	R	A	G	R	A	A	R	W	R	G	G	G	G	A	A	R	G	G
Texel, German	GTX41	G	G	R	C	A	A	R	M	R	G	R	R	T	R	G	A	A	A	A	W	R	G	G	A	A	M	G	A	R	R	G	M	G	R	R	R	A	W	R	A	R	A	G	R	R	R	G	A
Texel, German	GTX10	A	G	R	M	A	A	R	C	A	R	R	G	T	R	R	G	A	R	G	W	R	G	R	A	A	M	R	G	R	G	A	M	G	G	A	G	R	W	R	R	R	R	A	R	R	R	R	R
Texel, German	GTX18	G	R	R	M	A	R	R	C	R	G	G	G	T	R	R	A	G	A	R	W	R	R	G	A	A	M	A	R	G	R	G	M	R	R	A	G	A	T	G	A	R	R	R	R	A	R	R	G
Texel, German	GTX26	R	G	A	A	A	A	R	M	R	G	R	R	T	R	G	A	A	A	R	W	R	A	G	R	A	M	R	G	R	G	G	M	A	R	A	G	R	T	G	G	G	R	R	R	R	G	R	G
Texel, German	GTX34	G	R	G	A	R	A	A	C	A	A	G	R	T	A	R	R	R	R	R	A	G	A	G	A	R	M	R	R	G	G	G	M	G	R	A	R	R	W	R	A	R	R	G	R	G	A	G	A
Texel, German	GTX03	R	R	G	C	R	A	G	C	R	R	A	G	W	R	R	A	A	A	R	W	R	G	R	A	A	M	R	R	R	G	A	A	R	G	A	G	R	A	G	R	A	G	R	G	R	R	G	G
Texel, German	GTX11	G	A	R	C	A	R	A	A	G	R	R	R	T	A	G	G	A	R	R	A	R	G	G	R	A	M	R	G	A	G	R	A	G	R	A	R	G	W	G	A	R	A	R	G	A	R	G	R
Texel, German	GTX19	G	R	G	A	R	A	G	C	G	G	A	G	T	A	G	R	G	A	G	A	G	G	R	A	A	M	G	G	G	G	R	A	G	G	A	G	G	W	R	A	R	R	A	G	G	A	R	R
Texel, German	GTX27	R	G	R	A	A	A	G	M	R	R	A	A	T	R	R	R	A	R	G	W	R	R	G	A	A	M	G	R	A	G	A	A	G	A	R	R	G	T	G	A	G	G	R	G	R	G	R	R
Texel, German	GTX04	R	G	G	A	A	A	A	C	G	G	A	G	T	R	G	R	R	A	A	A	A	R	R	A	R	M	R	R	R	G	A	A	R	G	R	A	A	W	G	A	A	R	G	R	R	R	R	R
Texel, German	GTX12	R	G	G	C	A	A	R	C	R	R	R	G	W	A	G	R	R	A	R	W	A	R	G	A	A	A	A	G	R	R	A	A	R	G	A	G	A	T	G	A	R	A	A	G	A	R	G	R
Texel, German	GTX20	R	R	G	A	A	R	R	C	G	R	A	G	T	A	G	R	G	A	A	W	R	R	R	R	A	M	A	R	A	R	R	M	G	G	A	G	G	W	R	A	A	G	R	G	R	A	R	G
Texel, German	GTX28	R	A	A	M	A	R	R	M	R	A	R	G	W	R	G	G	G	G	A	W	A	R	G	R	R	M	A	G	R	G	A	M	G	R	A	A	G	W	R	A	A	R	G	A	A	G	G	R
Texel, German	GTX36	R	G	G	M	R	A	A	C	R	A	G	G	T	A	R	R	R	R	A	A	G	A	G	A	A	M	R	R	G	G	A	M	G	R	A	R	G	W	G	A	R	A	G	A	G	A	G	A
Texel, German	GTX47	A	R	A	M	A	A	A	C	R	R	A	G	W	R	G	R	A	R	A	T	A	R	G	R	A	C	A	G	G	G	A	C	R	G	A	A	A	W	R	R	R	G	R	R	G	A	G	A
Texel, German	GTX16	R	R	R	M	A	A	A	M	G	R	A	G	T	G	A	A	R	A	R	W	R	G	G	A	A	C	A	G	G	R	A	C	R	G	A	G	R	T	R	A	R	G	R	A	A	A	R	R
Texel, German	GTX42	G	A	G	C	A	A	R	C	G	R	G	R	W	A	G	R	A	R	R	W	R	R	R	A	A	A	G	R	G	G	A	M	A	R	A	A	R	W	A	A	R	R	G	A	R	R	G	A
Texel, German	GTX35	R	R	R	A	A	A	R	C	R	R	G	R	T	A	R	R	A	A	R	A	R	R	G	R	A	A	A	G	R	G	R	A	G	G	A	R	R	T	R	A	G	R	G	A	G	R	G	A
Texel, German	GTX40	R	G	A	C	A	A	R	C	R	G	G	G	T	R	G	A	A	A	R	W	R	G	R	R	A	C	R	R	R	G	R	M	G	R	A	G	A	W	A	A	G	A	G	R	R	A	G	A
Texel, German	GTX43	R	R	R	M	R	A	R	M	G	G	R	R	A	G	A	R	R	R	A	A	G	R	R	G	R	A	R	R	R	G	A	A	R	G	R	R	A	T	A	R	R	G	R	R	R	R	G	R
Texel, German	GTX44	A	R	R	C	A	A	R	M	G	A	R	R	W	R	G	A	R	G	A	A	R	G	A	R	A	M	A	G	R	G	A	C	R	R	A	G	R	T	R	R	G	R	R	R	R	R	R	R
Gulf Coast Native	GCN62	R	R	R	A	R	R	A	M	G	R	G	R	T	G	R	A	G	A	G	A	A	R	A	A	A	C	R	G	R	G	A	M	R	A	R	R	R	T	R	A	A	R	A	R	A	R	R	R
Gulf Coast Native	GCN70	G	R	G	M	A	R	A	M	R	G	G	A	T	A	R	R	A	G	G	W	R	G	R	A	A	A	A	R	G	R	A	M	A	G	G	R	R	T	A	R	R	G	A	G	R	R	A	R
Gulf Coast Native	GCN78	A	A	R	M	A	R	A	M	R	G	A	A	A	A	R	A	R	R	G	A	A	A	A	A	R	C	A	R	R	A	A	M	A	G	R	R	G	A	R	R	A	G	A	G	R	R	A	R
Gulf Coast Native	GCN86	A	R	A	C	A	A	G	C	A	R	G	R	A	R	R	G	G	R	A	A	A	G	A	A	A	A	A	G	G	A	A	C	A	A	G	A	R	T	A	A	A	G	A	G	A	A	R	A
Gulf Coast Native	GCN31	G	R	A	M	R	A	R	M	R	G	G	R	T	G	A	G	A	A	R	A	G	A	R	G	A	A	A	R	A	G	A	M	A	A	G	R	G	T	G	A	G	R	A	R	R	R	A	A
Gulf Coast Native	GCN39	A	A	A	A	R	A	A	M	G	R	R	R	T	R	R	R	A	R	G	T	G	A	R	A	A	M	A	R	A	R	R	C	R	R	A	G	R	W	A	R	G	R	R	A	R	R	R	R
Gulf Coast Native	GCN47	A	G	A	C	A	A	R	A	R	G	G	G	T	R	A	R	G	R	R	A	A	A	G	A	A	A	R	A	G	G	A	M	G	A	A	G	G	T	R	R	R	R	R	A	G	G	R	G
Gulf Coast Native	GCN55	A	R	A	C	A	R	A	A	A	G	G	R	W	G	A	R	G	A	A	T	R	R	R	A	R	M	A	G	A	G	R	M	R	G	A	R	R	W	R	G	G	R	G	R	G	R	R	G
Gulf Coast Native	GCN63	G	R	A	M	R	R	A	A	R	G	G	R	T	R	A	A	A	A	R	W	A	R	A	A	A	A	R	R	A	G	R	A	G	G	A	A	R	T	A	A	G	R	R	R	R	R	A	R
Gulf Coast Native	GCN79	G	A	R	A	A	A	A	A	G	G	R	A	W	G	R	A	G	A	R	W	R	A	A	R	A	M	A	R	A	A	R	C	R	G	A	A	R	W	R	R	G	G	A	R	A	A	R	G
Gulf Coast Native	GCN87	A	R	R	A	R	A	R	M	G	G	R	R	W	G	G	R	G	A	R	A	A	R	G	R	A	M	R	R	R	G	A	C	R	R	G	R	A	A	R	A	A	R	A	R	G	G	G	R
Gulf Coast Native	GCN94	A	G	R	M	G	A	R	A	A	G	G	R	W	G	A	G	G	A	R	W	R	A	R	R	R	M	A	R	A	G	G	M	R	G	A	R	R	W	R	R	R	G	R	A	G	G	R	R
Gulf Coast Native	GCN18	G	A	A	A	R	G	R	M	R	G	G	R	W	R	G	R	G	A	A	A	R	R	A	A	A	A	R	R	A	G	A	A	R	R	R	R	R	A	A	A	R	A	A	R	R	G	A	A
Gulf Coast Native	GCN5	A	G	A	M	R	R	R	A	A	G	G	A	W	R	R	G	G	R	R	W	G	R	A	R	R	M	R	R	R	A	A	A	R	G	A	A	R	W	R	R	R	G	R	A	A	R	G	G
Gulf Coast Native	GCN7	R	R	G	A	A	R	G	A	R	R	R	R	W	R	G	R	R	R	R	A	R	A	A	G	A	A	G	R	G	A	R	A	G	A	R	G	R	W	R	R	R	R	A	R	R	R	R	A
Gulf Coast Native	GCN24	R	G	R	A	G	A	G	M	R	G	R	R	T	R	R	R	G	R	A	W	G	A	R	R	A	A	R	R	G	R	A	M	A	R	A	A	R	T	A	R	A	G	A	A	G	A	R	G
Gulf Coast Native	GCN72	R	R	R	C	A	G	A	M	G	G	G	G	W	A	R	R	G	A	R	A	A	G	A	R	A	C	G	G	A	R	R	M	R	A	A	G	A	W	R	A	R	R	R	G	G	R	R	A
Gulf Coast Native	GCN41	R	R	G	A	G	A	R	A	R	G	R	R	A	G	G	R	G	A	R	A	G	A	R	G	R	A	R	R	A	R	R	M	R	R	G	A	R	W	R	R	R	G	R	R	G	R	G	R
Gulf Coast Native	GCN96	R	G	R	A	R	A	A	A	G	A	R	R	W	R	R	G	G	R	R	A	G	A	G	R	R	C	A	A	A	A	A	C	A	G	R	R	G	W	R	G	G	R	R	A	R	R	G	R
Gulf Coast Native	GCN58	R	A	A	A	R	G	G	M	R	G	G	A	T	A	R	A	R	R	R	A	R	A	R	A	A	A	R	R	R	R	A	A	R	R	R	A	G	W	A	A	R	A	A	A	A	G	A	A
Gulf Coast Native	GCN27	G	A	A	M	A	A	A	M	R	R	G	G	W	R	G	G	A	G	G	W	A	G	G	A	A	A	G	A	G	G	R	M	G	A	G	R	R	T	G	A	G	R	R	R	G	R	G	A
Gulf Coast Native	GCN83	R	R	R	M	R	A	R	A	G	R	R	R	A	R	R	R	G	R	R	A	R	A	A	R	A	M	R	R	A	A	A	C	R	G	A	G	G	W	R	G	G	R	A	G	A	A	G	R
Gulf Coast Native	GCN44	G	A	A	A	R	R	A	M	R	G	G	A	W	R	R	A	R	A	G	W	R	G	R	R	A	M	R	R	R	G	A	A	A	G	A	A	R	T	A	A	A	R	A	G	R	G	R	A
Gulf Coast Native	GCN85	R	A	A	M	G	A	A	C	R	R	G	R	W	R	R	A	G	G	A	W	R	R	A	A	R	M	A	G	R	G	A	M	A	A	R	R	G	W	A	A	A	A	R	G	A	R	R	A
Gulf Coast Native	GCN54	R	A	A	C	R	A	A	M	R	R	R	A	W	R	A	A	R	G	G	W	R	R	R	G	A	M	R	G	R	R	R	M	G	R	G	R	A	W	G	A	R	R	A	A	R	G	G	R
Gulf Coast Native	GCN71	G	A	R	M	R	R	R	M	G	G	G	R	W	G	R	R	A	A	A	A	A	R	A	A	A	A	G	R	A	R	R	A	R	R	A	A	A	T	A	A	G	A	R	R	R	G	R	R
Gulf Coast Native	GCN2	A	R	R	C	A	A	R	A	G	A	G	R	W	G	R	A	G	A	G	W	A	A	R	A	A	M	G	R	A	G	R	A	A	R	R	G	R	A	G	R	G	A	A	G	A	R	R	G
Gulf Coast Native	GCN34	R	A	R	M	R	R	A	M	G	A	A	A	A	G	G	R	A	G	A	W	R	R	A	A	R	M	A	R	R	G	R	M	R	A	A	R	R	W	A	R	A	A	R	R	R	A	G	R
Gulf Coast Native	GCN30	A	G	A	C	A	R	A	A	R	R	G	R	W	R	A	G	R	R	R	W	G	A	A	R	A	A	A	A	G	R	R	M	G	R	R	R	R	W	A	R	R	G	A	R	R	R	R	R
Gulf Coast Native	GCN93	A	G	R	M	G	A	R	A	A	G	G	R	W	G	A	G	G	A	R	W	R	A	R	R	R	M	A	R	A	G	G	M	R	G	A	R	R	W	R	R	R	G	R	A	G	G	R	R
Gulf Coast Native	GCN3	A	A	R	M	R	A	R	A	R	G	R	R	W	R	R	R	A	R	R	A	A	A	A	A	R	A	R	R	R	G	R	M	R	A	A	A	R	T	R	R	R	R	R	G	G	R	A	R
Gulf Coast Native	GCN10	R	R	R	C	A	R	R	A	R	A	A	R	W	R	G	R	G	G	A	W	R	R	A	R	R	M	A	G	R	R	A	C	G	R	R	R	R	W	R	A	R	R	R	R	G	R	G	R
Gulf Coast Native	GCN4	R	G	A	M	R	G	A	A	A	G	G	A	A	R	R	R	R	G	A	A	G	R	A	R	R	A	R	G	A	R	A	M	G	G	R	R	G	W	G	R	R	R	G	R	G	R	G	A
Gulf Coast Native	GCN11	R	R	R	A	A	G	A	M	R	A	G	A	W	A	A	A	R	R	G	W	R	A	A	A	A	C	G	G	R	R	A	C	G	R	R	R	R	W	A	R	R	A	R	R	G	A	G	A
Gulf Coast Native	GCN12	R	A	R	A	A	R	R	C	R	G	G	R	W	R	R	A	R	G	R	W	R	A	A	A	A	A	R	R	R	G	A	A	R	A	A	A	G	W	A	A	A	A	R	R	R	R	G	A
Gulf Coast Native	GCN19	A	R	R	A	A	A	A	M	R	A	G	A	W	G	A	R	A	R	R	A	A	A	A	A	A	M	R	R	R	G	A	C	R	R	R	A	R	A	A	R	A	R	A	A	R	R	G	A
Gulf Coast Native	GCN6	R	A	R	M	R	R	R	M	A	A	A	G	T	A	R	G	G	A	R	A	R	A	G	R	A	A	R	R	A	R	A	M	G	R	R	R	G	W	A	G	R	G	A	A	R	R	G	G
Gulf Coast Native	GCN13	R	A	R	M	R	R	R	A	A	G	R	R	W	R	R	A	R	R	R	A	A	R	R	A	A	M	A	G	R	R	A	M	A	G	R	R	G	W	A	A	A	A	R	R	R	R	G	A
Gulf Coast Native	GCN20	A	G	R	A	G	R	A	A	A	G	R	A	A	R	R	G	G	A	R	T	G	R	A	R	R	M	A	R	R	G	R	A	G	R	R	A	A	W	R	R	R	R	G	R	R	A	R	A
Gulf Coast Native	GCN14	A	R	R	M	R	R	G	C	G	G	G	R	T	A	R	A	A	G	G	W	G	R	A	A	R	A	R	A	R	R	A	C	G	R	R	R	G	A	A	A	A	A	A	R	R	R	A	R
Gulf Coast Native	GCN21	G	A	A	A	R	R	R	M	R	R	R	A	T	R	R	A	G	A	R	W	R	R	A	A	A	A	G	R	R	R	A	A	R	A	R	A	G	W	A	A	R	A	A	R	G	G	A	A
Gulf Coast Native	GCN15	R	R	R	A	G	A	R	A	A	G	G	R	W	G	A	G	G	A	R	W	R	R	R	A	G	M	G	R	R	A	A	A	R	G	A	R	R	W	G	R	R	G	G	R	R	R	R	R
Gulf Coast Native	GCN22	G	A	A	M	R	R	R	M	G	R	G	R	T	G	R	A	G	A	R	A	R	A	R	A	A	M	G	R	A	R	A	M	R	A	R	A	A	W	A	R	G	R	A	R	A	G	A	A
Gulf Coast Native	GCN1	G	R	G	C	A	R	A	M	R	G	R	R	A	R	R	A	A	G	A	W	R	R	R	A	A	A	A	A	R	G	R	A	R	G	R	A	G	W	R	A	R	A	G	R	A	G	G	R
Gulf Coast Native	GCN8	R	A	R	M	G	G	R	A	R	A	A	A	W	R	R	R	R	A	R	A	R	A	G	R	A	A	R	R	R	A	A	M	R	G	R	G	G	A	R	R	A	R	A	G	G	A	G	R
Gulf Coast Native	GCN16	R	A	R	M	R	R	A	A	R	G	R	R	A	R	R	A	A	R	A	W	A	A	G	R	A	A	A	A	A	R	A	M	G	A	G	R	G	W	A	R	A	R	R	R	R	R	R	R
Gulf Coast Native	GCN23	R	G	R	M	G	A	G	M	R	G	G	G	W	R	R	G	G	G	R	A	G	A	R	G	A	A	A	R	R	G	A	C	A	R	A	A	R	T	A	R	A	G	R	R	A	A	G	R
Gulf Coast Native	GCN9	G	R	G	M	R	R	A	M	R	G	A	G	W	R	G	G	G	R	A	A	R	A	A	A	A	A	A	A	G	R	R	C	R	R	R	G	R	W	R	R	G	G	A	R	R	R	G	A
Gulf Coast Native	GCN17	G	A	A	A	A	G	G	C	G	R	R	R	T	R	R	A	R	A	G	A	A	A	R	R	A	M	R	G	R	G	A	M	G	A	R	R	R	A	A	R	A	A	A	R	A	G	R	A
Gulf Coast Native	GCN32	G	G	A	A	A	A	R	M	G	G	G	R	T	R	A	G	A	R	G	W	R	A	R	R	A	A	A	G	G	R	A	A	G	A	G	A	G	T	R	R	A	R	A	A	A	G	A	R
Gulf Coast Native	GCN40	R	A	A	A	R	R	R	A	R	G	G	R	W	G	G	A	G	A	R	A	R	A	G	R	A	A	R	R	A	G	A	A	R	A	R	R	G	W	A	A	R	A	R	A	A	G	A	A
Gulf Coast Native	GCN48	A	R	A	M	R	R	A	A	R	G	R	A	T	G	R	R	R	G	R	W	R	R	R	G	A	A	G	R	G	A	A	A	G	G	R	R	R	A	R	R	R	R	A	R	R	R	G	A
Gulf Coast Native	GCN56	R	R	A	M	R	R	A	A	G	R	A	R	W	R	R	G	G	A	A	A	G	A	G	R	A	M	A	G	A	G	R	M	G	G	A	G	G	W	R	G	R	R	R	R	R	A	G	G
Gulf Coast Native	GCN64	R	R	A	A	R	A	A	M	R	R	R	A	W	R	A	A	A	A	R	W	A	R	A	A	A	A	G	R	A	R	A	C	R	R	A	R	A	T	R	A	R	A	R	R	A	R	A	A
Gulf Coast Native	GCN80	R	A	G	M	A	R	A	A	R	G	R	A	W	A	R	A	R	A	G	W	R	A	A	R	A	C	R	R	A	R	G	C	A	G	R	R	R	W	G	G	R	G	A	R	A	R	G	R
Gulf Coast Native	GCN88	G	A	R	A	G	R	A	M	G	G	G	A	W	G	G	R	R	R	R	A	A	R	A	A	A	M	R	A	R	G	A	M	R	R	R	R	R	A	A	A	R	A	R	R	R	G	A	A
Gulf Coast Native	GCN95	A	R	A	C	A	R	A	A	A	G	G	A	W	G	R	R	G	A	R	W	G	R	A	R	G	M	G	R	A	R	A	A	R	G	A	R	A	W	R	R	R	G	R	R	R	R	G	A
Gulf Coast Native	GCN25	A	G	R	M	R	R	R	M	R	G	R	R	A	R	G	G	R	A	G	W	R	R	R	A	A	M	A	R	A	G	G	M	R	R	A	A	R	W	R	R	A	R	A	R	R	G	R	R
Gulf Coast Native	GCN33	A	R	R	A	R	A	R	A	R	G	R	A	T	R	R	R	R	R	G	W	G	A	R	A	A	C	R	A	R	G	R	M	R	A	R	R	R	A	A	G	R	R	A	A	R	R	R	R
Gulf Coast Native	GCN49	A	R	A	C	R	R	G	M	A	G	G	R	W	R	A	G	G	G	R	A	G	A	R	G	A	A	A	R	R	G	A	C	R	A	A	A	R	T	A	R	A	G	A	A	G	R	G	R
Gulf Coast Native	GCN57	G	A	R	A	R	G	R	M	G	A	R	R	W	R	R	R	R	A	G	A	A	R	R	A	A	M	G	R	R	G	A	M	A	A	R	R	G	T	A	A	R	R	A	R	R	G	R	R
Gulf Coast Native	GCN65	R	A	A	M	R	G	A	C	R	R	A	A	A	G	G	G	R	R	G	A	A	G	A	A	R	M	R	G	G	G	A	A	R	R	G	G	G	T	A	A	A	A	R	R	G	R	A	A
Gulf Coast Native	GCN73	R	R	A	M	R	R	A	M	R	G	R	R	W	G	R	R	R	G	A	W	G	R	A	A	A	M	A	R	A	G	A	A	A	A	R	R	R	W	A	R	R	R	A	R	R	R	G	R
Gulf Coast Native	GCN81	A	R	R	M	A	A	A	M	G	G	G	A	W	G	G	G	G	A	R	A	A	R	R	R	A	M	A	R	R	R	A	M	R	R	R	A	R	W	R	A	R	A	A	G	R	G	A	R
Gulf Coast Native	GCN89	A	G	R	A	G	R	A	A	G	G	G	A	W	G	R	G	R	A	G	T	A	R	R	G	A	A	A	A	R	G	A	M	A	G	G	A	A	W	R	A	A	R	R	G	A	R	A	A
Gulf Coast Native	GCN26	R	G	R	A	R	R	A	C	R	A	G	G	A	G	R	R	G	A	G	A	R	A	R	A	A	M	A	R	R	R	A	C	R	R	R	R	R	A	R	R	G	A	A	A	A	A	R	G
Gulf Coast Native	GCN42	G	A	R	A	A	A	R	A	R	R	R	R	A	G	G	A	G	R	R	A	R	A	G	A	R	A	A	G	R	R	R	M	R	G	R	G	R	A	G	G	G	G	A	G	R	R	R	G
Gulf Coast Native	GCN50	R	R	R	M	R	R	R	M	A	G	G	R	W	R	R	R	G	R	A	W	R	R	R	R	A	M	A	R	R	G	A	A	G	R	A	R	R	W	R	R	A	G	R	R	G	G	G	G
Gulf Coast Native	GCN66	R	A	A	M	A	R	G	M	G	G	G	A	T	R	G	A	G	A	G	A	A	R	R	A	A	A	R	R	A	G	A	A	A	A	R	R	A	A	A	A	G	A	A	R	R	G	R	A
Gulf Coast Native	GCN74	G	A	A	A	A	R	A	M	R	A	R	R	W	R	R	R	A	A	G	A	A	G	A	A	R	A	G	R	R	R	R	M	G	A	G	G	R	W	A	A	R	A	R	A	A	G	A	A
Gulf Coast Native	GCN82	A	A	A	A	R	A	R	M	R	G	R	A	A	R	G	A	G	R	R	W	A	G	A	A	A	M	A	R	A	R	R	M	R	R	R	A	G	A	R	G	R	R	R	G	R	R	R	R
Gulf Coast Native	GCN35	R	A	A	M	G	R	A	C	G	R	R	A	W	G	A	R	A	G	R	W	R	R	R	A	A	C	A	R	A	R	A	A	R	A	R	A	R	W	R	R	R	R	R	A	G	A	R	R
Gulf Coast Native	GCN43	R	G	A	M	A	R	R	C	G	R	A	A	A	G	A	A	R	A	R	A	G	A	G	G	A	M	R	R	A	R	R	M	R	G	A	R	R	W	R	G	R	R	R	R	G	R	G	G
Gulf Coast Native	GCN51	A	G	A	C	A	R	A	C	A	G	G	R	W	A	R	G	G	R	R	A	G	A	R	G	A	A	A	A	A	G	A	A	G	R	A	G	R	T	A	R	R	R	G	R	G	G	R	G
Gulf Coast Native	GCN59	G	A	A	A	R	G	R	M	G	R	R	A	W	R	G	R	R	A	R	A	A	R	R	A	A	A	G	R	A	R	A	A	A	R	A	A	R	W	A	A	R	A	A	A	R	G	A	A
Gulf Coast Native	GCN67	R	A	A	A	R	G	A	M	G	G	G	A	A	R	R	R	R	A	R	W	R	R	R	A	A	M	G	R	A	G	A	M	A	R	R	A	R	W	A	A	A	R	R	R	R	G	R	R
Gulf Coast Native	GCN90	R	G	G	M	A	R	A	M	R	G	R	R	W	A	R	R	R	R	A	A	R	A	R	A	A	A	R	R	R	R	R	M	G	A	G	R	G	A	R	G	R	G	A	R	R	A	R	R
Gulf Coast Native	GCN28	A	R	R	M	R	R	R	M	G	R	R	R	W	G	R	G	R	G	R	W	A	R	G	A	A	A	A	A	R	R	G	C	G	A	G	R	R	T	G	A	A	G	R	R	R	R	R	G
Gulf Coast Native	GCN36	R	A	A	A	R	A	A	A	R	R	R	A	W	R	R	R	A	R	R	W	R	R	A	A	A	C	R	A	R	R	R	A	R	A	G	R	R	A	A	G	R	A	A	G	G	R	R	G
Gulf Coast Native	GCN52	R	R	A	A	G	A	R	A	R	R	R	A	A	R	R	A	R	R	R	A	G	R	R	R	A	M	G	R	R	R	A	M	G	R	R	R	A	W	R	R	G	A	A	R	R	A	G	R
Gulf Coast Native	GCN60	G	R	R	A	R	R	G	M	G	G	G	R	W	A	G	R	A	A	A	A	A	A	R	R	R	A	R	G	A	R	A	M	A	R	R	R	A	T	A	A	A	A	R	A	R	G	R	R
Gulf Coast Native	GCN68	G	A	R	A	A	A	G	M	G	R	R	R	W	A	R	G	A	R	G	A	A	R	A	A	A	M	R	G	G	R	R	M	R	A	A	R	R	T	G	G	R	G	R	G	A	R	A	R
Gulf Coast Native	GCN76	A	A	A	M	R	A	R	C	G	R	G	A	T	G	R	R	A	A	R	W	A	R	A	A	A	M	R	R	A	G	A	M	R	G	A	R	R	T	A	A	G	R	R	R	G	R	R	A
Gulf Coast Native	GCN84	A	R	R	M	A	R	R	C	R	G	R	A	W	R	G	R	G	A	G	W	A	R	A	A	A	C	A	A	A	R	A	C	R	G	R	A	R	W	G	R	R	A	A	G	A	R	A	A
Gulf Coast Native	GCN91	R	R	A	A	G	R	A	M	G	R	R	A	A	R	G	R	R	R	R	A	G	G	R	G	A	M	A	R	G	G	A	M	A	R	A	R	G	A	A	R	R	A	R	G	R	R	A	A
Gulf Coast Native	GCN29	G	R	A	A	A	R	R	C	G	R	G	R	T	G	A	G	R	G	A	A	A	R	R	R	A	A	A	G	G	G	A	C	A	A	G	R	R	W	R	A	G	R	A	A	A	R	A	G
Gulf Coast Native	GCN37	R	R	A	M	R	R	R	M	R	R	R	A	W	R	R	R	A	R	R	W	G	A	R	A	A	M	R	R	R	G	R	C	A	A	G	A	R	A	A	R	R	R	A	G	R	R	R	R
Gulf Coast Native	GCN53	A	G	R	M	R	A	A	A	G	G	A	G	W	A	R	A	R	R	G	A	A	G	G	R	G	M	R	R	R	R	R	M	A	R	R	G	A	W	R	G	R	G	A	R	G	R	A	R
Gulf Coast Native	GCN61	R	A	A	A	G	G	R	A	R	R	R	R	T	G	R	A	R	A	R	A	A	R	R	R	A	A	R	A	A	R	A	M	A	R	A	A	A	W	A	A	R	R	A	A	R	G	R	A
Gulf Coast Native	GCN69	R	A	A	M	G	R	R	M	G	G	R	A	W	G	R	R	R	A	R	W	A	A	A	A	A	M	R	R	A	G	R	A	G	R	R	R	R	T	A	A	G	A	R	R	R	A	A	R
Gulf Coast Native	GCN77	R	A	R	M	R	R	A	M	G	G	R	R	W	R	A	R	A	R	R	W	R	R	R	A	A	M	G	R	A	R	R	M	A	R	R	R	G	T	A	A	A	R	R	G	R	R	R	R
Gulf Coast Native	GCN92	A	A	R	M	A	A	R	A	A	A	R	R	W	R	R	G	G	R	R	A	G	A	G	A	A	A	A	G	A	A	A	M	G	A	G	G	G	W	A	G	R	R	A	R	R	R	G	G
Gulf Coast Native	GCN38	A	G	R	A	R	A	R	A	A	G	R	R	W	G	A	G	G	A	A	W	G	R	A	A	R	C	A	R	A	G	G	M	R	R	A	A	R	W	R	R	R	R	R	R	G	R	G	R
Gulf Coast Native	GCN46	A	R	A	C	R	R	R	M	R	G	G	G	T	R	A	G	G	R	R	A	R	A	G	R	A	A	A	R	R	G	R	M	G	A	R	G	G	T	R	R	R	R	R	A	G	G	A	G
Garole, Indian	GAR21	A	G	A	M	R	A	A	C	A	G	G	R	W	A	R	A	R	A	R	W	A	G	A	A	R	A	G	G	R	G	G	C	A	A	R	G	A	T	G	A	A	R	R	G	G	G	R	G
Garole, Indian	GAR22	G	G	A	C	R	G	A	M	A	A	G	R	A	R	R	A	G	A	R	T	A	G	A	A	A	M	G	G	R	G	G	C	R	R	R	R	A	T	R	R	R	A	R	G	G	G	G	A
Garole, Indian	GAR23	G	A	A	A	G	R	A	M	R	G	G	A	W	A	R	A	R	A	A	W	R	G	A	R	R	A	G	G	R	G	R	M	A	R	G	G	G	T	G	A	R	R	A	G	R	G	G	R
Garole, Indian	GAR26	A	R	A	M	G	A	R	M	R	G	G	R	W	A	A	A	G	A	R	T	G	G	A	R	R	M	G	G	G	G	G	C	A	R	R	R	R	T	G	A	A	R	R	G	R	G	R	G
Garole, Indian	GAR13	R	G	A	C	A	A	A	C	G	G	G	G	T	A	G	A	R	A	A	W	G	G	A	A	R	M	R	R	R	G	G	C	R	A	R	G	G	T	G	A	R	A	R	G	G	G	G	G
Garole, Indian	GAR7	R	R	R	M	R	A	G	M	R	G	G	A	W	A	G	A	G	A	A	T	R	G	A	A	R	A	G	R	A	R	R	C	A	A	R	R	G	T	R	R	G	A	R	G	R	G	A	R
Garole, Indian	GAR3	R	R	A	C	A	A	A	C	A	G	G	G	T	R	R	A	R	A	A	W	R	G	A	A	A	M	G	G	R	G	G	M	A	A	R	R	A	T	R	A	A	A	R	R	G	G	G	G
Garole, Indian	GAR24	A	R	R	M	G	G	R	C	A	G	G	R	W	R	A	A	G	A	A	W	G	G	A	R	R	M	R	G	G	G	G	A	A	R	R	G	A	T	R	A	A	A	R	G	G	R	G	R
Garole, Indian	GAR25	A	R	A	M	R	R	R	M	A	A	G	R	W	R	R	A	R	A	R	W	R	G	A	R	A	A	G	G	A	G	G	C	A	R	R	R	R	T	G	R	A	G	R	G	R	G	G	R
Garole, Indian	GAR27	R	R	R	C	G	A	R	C	R	G	G	R	A	G	A	A	R	A	A	W	R	G	R	A	A	M	R	G	G	R	G	M	A	R	R	G	A	T	G	A	A	A	G	G	R	G	R	G
Garole, Indian	GAR8	G	A	A	C	R	G	A	M	A	R	G	G	W	A	R	A	G	A	R	W	R	G	A	G	A	A	R	G	A	G	G	C	R	A	A	A	G	T	G	A	A	R	R	R	R	G	R	G
Garole, Indian	GAR15	R	R	A	C	R	R	A	C	R	G	G	A	W	A	G	A	R	A	R	T	R	G	R	A	R	A	G	G	R	G	G	C	A	R	R	R	A	T	G	A	R	R	A	G	R	G	R	R
Garole, Indian	GAR100	A	R	A	M	R	A	A	M	G	R	R	G	A	R	R	A	G	A	R	T	G	A	G	A	A	A	R	G	R	R	G	C	R	R	A	R	R	T	A	A	R	A	R	R	G	G	R	G
Garole, Indian	GAR16	A	R	A	M	R	A	R	C	R	G	G	R	A	A	G	A	A	A	G	W	A	G	A	A	A	A	G	R	R	R	G	C	A	A	A	R	R	T	G	G	A	R	R	G	A	G	G	G
Garole, Indian	GAR2	A	G	A	M	R	G	A	C	A	R	G	R	T	R	R	A	R	A	A	A	G	G	A	R	G	M	A	G	R	G	G	C	A	R	G	G	A	W	G	A	A	A	R	G	G	G	G	R
Garole, Indian	GAR10	A	R	R	M	G	G	R	C	A	G	G	A	A	A	A	A	A	A	A	A	G	G	A	R	R	M	G	G	G	G	G	A	A	R	R	G	A	T	G	A	A	A	A	G	G	R	R	G
Garole, Indian	GAR17	R	R	A	C	G	G	A	C	G	G	G	G	W	R	R	A	G	A	A	T	G	G	R	A	A	M	A	G	G	R	R	M	A	R	G	G	A	W	R	A	A	R	G	G	G	G	G	R
Garole, Indian	GAR11	G	R	A	C	A	A	R	C	A	G	G	G	W	A	R	A	R	A	A	A	A	G	A	A	R	A	G	G	R	G	G	M	A	A	A	R	A	T	R	A	A	A	G	G	G	G	G	G
Garole, Indian	GAR18	A	R	A	M	R	A	R	C	R	R	G	R	A	R	G	A	R	A	G	W	A	G	A	A	A	A	R	G	A	R	G	C	A	A	R	R	R	T	G	R	A	R	R	G	R	G	G	R
Garole, Indian	GAR4	G	A	A	C	R	G	A	M	R	R	G	G	A	R	A	A	G	A	G	W	G	G	A	A	A	A	G	R	A	G	G	C	R	A	A	A	A	T	G	A	A	R	G	G	R	G	R	G
Garole, Indian	GAR12	R	R	A	C	R	A	R	C	G	R	G	G	A	A	R	A	G	A	G	W	R	G	A	R	A	A	G	R	R	R	G	C	A	R	A	A	R	T	G	A	R	R	A	G	G	G	R	A
Garole, Indian	GAR19	A	R	A	M	G	R	R	M	A	G	G	A	T	G	G	A	G	A	G	A	A	G	A	R	A	M	A	A	R	G	G	M	A	R	R	R	R	T	G	A	R	R	G	G	G	G	G	R
Garole, Indian	GAR5	R	R	A	M	G	G	A	C	A	A	G	G	A	A	R	A	G	A	G	T	R	G	A	R	A	M	R	G	R	G	G	C	A	R	R	A	R	T	G	A	R	A	G	R	R	G	G	G
Garole, Indian	GAR20	R	R	A	C	R	R	R	M	A	G	G	G	W	A	R	A	R	A	R	T	A	G	R	A	A	A	G	G	R	G	G	C	R	R	A	R	A	T	G	A	A	A	R	G	G	G	R	G
Garole, Indian	GAR6	G	R	A	C	A	A	A	C	G	G	G	G	W	A	R	A	A	A	A	A	R	G	A	A	A	M	R	G	G	G	G	M	A	A	A	G	G	T	R	A	A	A	G	G	G	G	G	G
Garole, Indian	GAR14	G	A	G	C	G	A	R	C	R	G	G	R	T	R	A	A	A	A	A	W	G	R	A	A	A	A	G	R	R	R	R	A	A	A	A	R	G	T	G	A	R	A	R	G	R	G	A	G
Suffolk, Irish	ISF38	G	G	A	A	R	G	A	O	G	G	G	R	T	A	R	R	R	G	R	A	A	R	A	G	A	M	A	R	R	R	R	M	A	A	A	G	G	W	R	A	R	R	R	A	G	G	R	A
Suffolk, Irish	ISF43	R	R	A	A	A	G	A	A	G	R	A	G	W	G	R	A	G	R	G	W	R	R	R	R	A	C	A	A	A	A	G	C	A	G	G	G	G	W	R	G	A	R	G	R	A	R	R	R
Suffolk, Irish	ISF50	R	G	R	M	A	R	R	M	G	A	R	R	T	G	R	R	G	G	G	T	R	R	G	R	R	C	A	A	A	R	A	M	R	G	R	R	G	A	R	A	R	R	R	A	R	A	G	R
Suffolk, Irish	ISF20	R	R	R	M	G	A	A	A	G	R	A	G	T	G	A	G	R	G	G	A	R	R	A	G	A	C	R	G	A	R	G	C	A	G	R	G	G	W	R	A	G	G	A	R	G	G	G	A
Suffolk, Irish	ISF5	R	G	R	M	A	A	R	A	R	G	A	G	W	G	R	R	G	R	R	A	R	R	R	G	R	A	A	G	A	A	G	M	A	G	R	R	G	W	A	A	A	G	G	A	G	G	R	R
Suffolk, Irish	ISF45	A	G	R	M	R	G	R	A	G	R	R	G	T	R	A	G	G	G	R	T	G	A	A	G	A	C	A	A	A	R	G	C	A	R	R	R	R	T	R	R	A	R	R	R	G	G	G	A
Suffolk, Irish	ISF48	R	R	R	M	A	R	A	A	R	R	R	R	W	G	G	R	G	R	R	W	A	A	R	A	R	C	R	R	R	G	A	M	R	R	R	A	R	W	A	R	G	G	R	R	G	A	G	A
Suffolk, Irish	ISF42	R	G	R	A	A	R	A	A	G	R	A	G	W	G	R	R	R	A	G	W	G	R	A	R	A	C	A	A	A	A	R	M	A	R	G	G	R	A	R	R	A	R	A	A	A	R	R	A
Suffolk, Irish	ISF11	R	G	R	A	R	R	R	M	A	G	R	G	A	R	G	R	G	A	A	T	A	A	G	G	R	C	R	R	A	G	R	M	A	R	A	G	R	T	R	R	A	G	R	R	R	R	R	A
Suffolk, Irish	ISF29	G	G	A	A	R	G	A	M	G	G	G	R	T	A	R	R	R	G	R	A	A	R	A	G	A	M	A	R	R	R	R	M	A	A	A	G	G	W	R	A	R	R	R	A	G	G	R	A
Suffolk, Irish	ISF4	A	G	R	C	A	R	A	C	G	R	R	G	W	R	G	R	G	G	R	W	A	G	R	G	A	M	G	R	A	A	R	C	A	G	A	R	G	W	A	R	R	G	G	R	G	G	A	A
Suffolk, Irish	ISF12	G	G	A	M	R	A	R	M	G	G	A	R	W	R	G	A	G	G	R	W	R	G	R	G	A	M	A	R	R	A	G	M	A	A	G	R	G	W	A	R	R	G	G	A	R	G	G	A
Suffolk, Irish	ISF28	G	G	A	A	R	G	A	M	G	G	G	R	T	A	R	R	R	G	R	A	A	R	A	G	A	M	A	R	R	R	R	M	A	A	A	G	G	W	R	A	R	R	R	A	G	G	R	A
Suffolk, Irish	ISF36	A	G	A	M	R	R	A	M	G	R	R	R	W	R	A	A	R	G	R	A	G	A	A	R	G	C	A	A	R	A	G	C	A	R	R	R	G	W	R	R	G	R	R	R	R	G	R	A
Suffolk, Irish	ISF23	A	G	R	A	R	R	A	A	G	R	A	G	W	A	R	A	G	R	R	T	G	A	A	A	A	M	R	A	A	R	G	C	R	G	G	G	G	W	A	A	R	G	G	R	A	G	G	A
Suffolk, Irish	ISF51	G	R	A	C	R	R	R	A	G	G	R	R	T	G	R	A	G	G	R	T	G	G	G	A	G	C	A	R	A	G	A	A	A	G	G	R	G	W	G	A	G	G	A	R	R	A	G	R
Suffolk, Irish	ISF13	R	G	R	A	R	R	R	C	R	G	R	R	W	R	R	R	G	R	G	T	A	A	G	G	A	A	A	R	A	R	R	A	R	R	R	G	G	W	A	G	R	G	R	R	R	G	G	A
Suffolk, Irish	ISF21	R	G	A	A	A	G	A	A	G	R	A	G	W	G	R	G	R	G	A	W	A	R	R	A	G	C	A	R	A	R	G	M	A	G	G	R	G	W	A	R	R	R	A	R	A	R	G	A
Suffolk, Irish	ISF37	A	G	A	M	A	G	R	O	G	G	A	G	T	G	A	R	G	A	R	W	G	R	A	R	G	M	R	R	A	A	G	C	A	G	G	R	R	W	R	G	R	O	G	A	A	A	R	A
Suffolk, Irish	ISF44	A	G	A	M	A	R	R	A	G	G	G	G	W	A	R	R	G	G	A	A	G	A	A	A	R	C	A	A	R	A	G	C	A	R	R	R	R	W	R	R	G	R	R	G	G	G	G	A
Suffolk, Irish	ISF52	R	R	G	A	A	A	A	A	G	A	G	G	W	R	G	G	G	A	R	A	R	R	R	R	A	C	R	R	A	R	R	C	A	G	R	A	R	W	R	A	G	A	A	A	R	A	R	G
Suffolk, Irish	ISF6	R	G	G	A	G	A	R	M	R	R	R	R	W	A	G	R	R	R	A	W	A	R	G	G	G	M	R	R	A	R	R	M	A	R	R	G	G	W	R	G	R	G	R	A	R	A	G	A
Suffolk, Irish	ISF14	G	G	A	M	A	R	A	C	R	R	G	R	A	G	R	A	G	G	R	A	A	G	R	R	G	M	R	A	A	A	G	C	A	R	A	G	R	T	A	A	A	R	R	R	G	G	G	R
Suffolk, Irish	ISF22	R	G	G	C	A	G	A	A	R	G	R	R	W	G	G	A	G	R	A	W	G	A	A	G	R	M	A	R	A	R	G	C	A	A	A	R	R	W	A	A	R	G	A	G	A	R	G	A
Suffolk, Irish	ISF30	R	G	R	A	A	G	A	A	G	G	A	R	T	G	R	R	A	A	R	W	G	A	R	R	A	M	A	R	R	G	R	C	A	G	G	G	R	W	R	G	R	R	G	R	R	G	G	G
Suffolk, Irish	ISF53	R	G	R	C	A	R	A	O	G	G	G	R	T	G	A	R	G	G	R	W	R	R	O	R	G	C	A	R	A	G	A	M	A	G	G	A	G	W	R	A	R	G	R	A	R	A	G	R
Suffolk, Irish	ISF7	R	G	R	M	A	R	R	A	A	R	R	G	A	G	A	R	G	R	A	W	A	G	R	G	A	M	A	R	A	R	R	M	A	G	A	R	R	T	A	A	A	G	R	R	R	G	R	A
Suffolk, Irish	ISF15	R	G	A	C	R	G	A	C	A	R	R	A	W	R	R	R	G	R	A	W	A	G	R	G	G	C	R	R	R	A	G	C	A	A	R	G	R	A	A	A	A	R	A	R	R	G	R	R
Suffolk, Irish	ISF31	A	G	R	M	A	A	R	A	G	R	R	G	T	G	R	R	R	R	R	W	G	G	A	A	A	C	A	R	R	R	A	C	A	G	R	R	R	A	R	R	R	R	R	A	A	G	G	R
Suffolk, Irish	ISF39	R	G	R	M	R	A	A	A	G	R	A	G	W	R	R	A	G	G	R	W	R	A	A	R	R	M	R	R	A	A	A	C	A	G	G	G	R	T	A	G	R	O	R	R	A	R	G	A
Suffolk, Irish	ISF46	R	G	G	A	A	R	A	A	G	G	R	G	W	G	A	A	A	R	A	A	R	R	A	A	R	C	A	R	R	R	A	C	A	G	G	R	R	T	R	A	R	A	R	A	R	R	G	A
Suffolk, Irish	ISF54	R	R	R	M	A	R	A	A	G	R	R	G	T	G	G	R	G	R	R	W	R	R	R	A	R	C	R	R	A	R	R	M	A	G	R	R	R	W	R	A	G	R	A	A	G	A	G	R
Suffolk, Irish	ISF8	G	G	R	A	A	G	A	A	G	R	R	G	W	G	A	A	A	G	R	A	G	A	R	R	A	C	A	A	A	R	G	C	A	G	G	G	R	W	A	G	A	G	R	A	A	G	G	R
Suffolk, Irish	ISF16	R	G	R	A	R	R	A	C	G	R	A	G	T	R	G	G	R	G	A	A	G	A	R	R	A	M	R	G	R	R	R	M	R	A	A	G	A	T	A	A	A	R	G	R	R	R	G	A
Suffolk, Irish	ISF24	A	G	A	A	R	R	R	A	G	R	A	G	T	G	R	A	G	R	R	A	G	A	A	G	A	C	A	R	A	A	G	M	A	R	R	R	R	W	A	A	A	G	A	A	R	G	G	A
Suffolk, Irish	ISF32	R	G	G	A	A	R	A	A	G	G	R	G	W	G	A	A	A	R	A	A	R	R	A	A	R	C	A	R	R	R	A	C	A	G	G	R	R	T	R	A	R	A	R	A	R	R	G	A
Suffolk, Irish	ISF40	G	G	R	A	A	R	A	A	G	R	R	G	T	G	A	R	A	A	R	A	A	G	R	A	A	C	R	A	R	R	A	C	A	G	G	R	A	T	R	R	R	G	R	A	R	R	R	R
Suffolk, Irish	ISF55	G	R	A	C	A	R	A	M	R	R	R	R	T	G	R	A	G	G	R	T	R	R	G	A	G	C	A	A	A	G	A	A	A	G	R	A	G	W	R	A	R	G	R	R	A	R	G	A
Suffolk, Irish	ISF1	R	G	R	C	A	A	A	M	R	G	A	R	W	G	G	R	G	G	R	W	A	R	A	G	A	M	A	R	A	G	A	C	A	R	A	R	R	W	A	R	R	G	G	R	G	R	G	R
Suffolk, Irish	ISF9	R	G	R	A	A	R	A	M	R	R	R	G	W	G	R	R	R	R	R	W	G	A	A	R	R	M	A	A	R	A	R	M	R	R	R	R	R	A	R	A	A	R	A	A	R	R	G	A
Suffolk, Irish	ISF17	R	R	R	M	A	R	R	A	G	R	A	G	W	R	A	A	G	R	R	A	R	R	A	R	A	C	A	A	A	A	R	A	R	R	G	R	R	T	G	A	R	R	R	R	A	R	G	A
Suffolk, Irish	ISF25	A	R	A	M	A	R	R	C	R	R	G	R	T	A	R	A	A	G	R	W	G	G	A	R	A	M	R	G	R	G	A	C	R	R	A	G	R	T	G	R	G	R	A	A	G	R	R	G
Suffolk, Irish	ISF33	A	G	A	A	A	R	R	A	G	G	A	R	T	G	R	A	G	R	R	W	A	R	A	R	G	C	R	R	A	A	R	C	A	G	R	A	G	T	R	A	G	R	R	G	G	R	G	R
Suffolk, Irish	ISF41	A	G	R	M	A	A	R	A	G	R	R	G	T	G	R	R	R	R	R	W	G	G	A	A	A	C	A	R	R	R	A	C	A	G	R	R	R	A	R	R	R	R	R	A	A	G	G	R
Suffolk, Irish	ISF2	R	R	R	M	A	R	A	M	R	R	G	R	W	G	R	A	G	R	A	T	R	R	R	R	G	M	A	R	A	R	G	M	R	A	A	G	R	W	A	R	R	G	R	R	G	R	R	R
Suffolk, Irish	ISF10	G	G	A	A	A	A	R	A	R	R	A	A	T	G	A	G	G	G	A	A	R	A	G	R	R	C	A	R	R	R	R	C	A	A	A	G	G	A	A	A	A	G	G	A	R	A	R	A
Suffolk, Irish	ISF18	A	G	R	M	A	A	R	A	G	R	A	R	W	R	R	R	R	R	A	W	R	R	R	R	R	C	R	A	A	A	G	M	A	G	G	G	G	T	R	R	R	A	A	A	A	G	G	G
Suffolk, Irish	ISF26	A	G	A	M	A	G	R	M	G	G	A	G	T	G	A	R	G	A	R	W	G	R	A	R	G	M	R	R	A	A	G	C	A	G	G	R	R	W	R	G	R	R	G	A	A	A	R	A
Suffolk, Irish	ISF34	A	G	A	M	A	A	R	A	G	R	R	R	W	G	R	G	R	G	R	W	G	G	R	G	G	C	A	R	R	A	R	C	A	G	G	G	G	W	A	R	G	A	R	R	A	R	R	A
Suffolk, Irish	ISF49	R	G	R	C	A	R	A	M	G	G	G	R	T	G	A	R	G	G	R	W	R	R	R	R	G	C	A	R	A	G	A	M	A	G	G	A	G	W	R	A	R	G	R	A	R	A	G	R
Suffolk, Irish	ISF3	A	R	G	C	A	R	R	A	R	G	R	A	T	G	R	A	G	G	A	A	A	R	R	G	G	M	A	G	A	R	R	A	G	G	A	G	R	W	A	G	R	R	G	R	A	R	R	R
Suffolk, Irish	ISF19	A	G	A	M	A	G	A	A	G	G	A	R	W	G	A	A	R	G	R	W	G	R	A	A	R	M	A	G	A	R	G	C	A	A	G	G	R	A	G	A	A	G	A	G	G	G	G	G
Suffolk, Irish	ISF27	A	R	R	M	G	R	G	A	R	R	G	G	W	G	G	R	G	A	R	A	G	G	R	G	A	C	A	R	A	R	R	C	G	R	R	A	G	W	G	R	G	A	A	A	G	A	G	G
Suffolk, Irish	ISF35	R	G	R	A	R	G	A	A	G	A	G	A	A	R	R	A	R	R	R	A	G	R	A	R	A	M	R	A	R	R	R	C	R	G	G	R	G	T	A	A	R	R	R	R	G	G	G	A
Suffolk, Irish	ISF47	A	G	R	A	A	R	R	O	A	R	R	G	T	R	R	A	G	A	G	W	G	R	A	A	A	C	A	R	R	R	R	C	A	G	A	R	G	A	R	G	R	R	A	R	R	R	G	R
Karakas	KRS5	R	R	R	M	R	R	R	M	R	G	G	R	W	R	A	A	G	R	A	T	R	R	A	R	R	A	R	G	A	R	A	C	R	R	R	A	R	T	A	A	R	G	R	R	G	G	G	G
Karakas	KRS2	R	A	R	M	A	G	R	M	R	G	R	A	W	A	R	A	G	R	R	T	G	A	A	R	R	M	R	A	R	G	R	M	R	A	G	G	A	W	G	A	A	A	R	R	G	G	G	A
Karakas	KRS6	R	A	G	A	A	A	R	M	A	R	R	G	W	R	G	A	G	R	A	A	R	A	G	G	G	M	R	G	A	G	R	C	R	R	A	A	A	W	A	A	A	R	R	A	R	G	R	R
Karakas	KRS14	A	R	G	M	R	G	G	A	A	A	G	G	W	R	A	R	G	R	A	W	R	R	R	A	G	A	R	R	R	R	R	M	A	A	R	R	A	T	A	G	A	R	R	G	A	R	A	A
Karakas	KRS7	R	R	G	M	R	R	R	A	A	R	G	R	W	G	R	R	R	A	R	W	A	A	A	R	G	M	A	A	R	R	G	C	R	R	G	G	G	W	R	A	A	R	A	A	A	G	A	G
Karakas	KRS15	G	R	R	A	A	A	R	M	A	G	R	G	W	R	G	R	G	A	A	W	R	G	A	G	G	M	R	G	A	G	A	M	A	G	A	R	A	T	R	R	R	G	A	R	R	G	R	R
Karakas	KRS16	R	R	R	M	R	R	A	M	A	G	R	A	W	A	R	A	G	R	A	W	R	R	A	R	A	M	R	R	A	R	G	C	R	A	A	G	A	W	G	R	A	G	R	R	R	R	R	A
Karakas	KRS1	G	R	R	C	G	G	R	A	R	G	R	R	A	R	R	A	G	A	G	T	R	R	A	G	R	M	R	R	A	R	R	A	A	R	G	A	A	A	G	A	G	G	R	A	A	G	A	G
Karakas	KRS9	A	R	R	M	R	A	R	M	A	G	G	A	W	R	R	A	G	R	R	A	R	A	R	A	G	C	R	R	A	G	G	M	R	A	G	G	R	W	R	A	A	R	R	A	G	G	G	A
Karakas	KRS17	R	G	G	A	A	G	R	A	R	G	R	R	W	R	A	A	G	A	G	W	R	R	R	R	G	A	R	R	A	G	G	M	R	A	R	R	R	T	A	R	R	R	A	R	G	G	R	R
Karakas	KRS10	A	R	R	C	R	A	R	C	R	R	R	G	W	A	A	A	G	R	R	A	R	A	R	G	G	C	R	R	A	R	R	A	G	A	R	A	A	W	A	R	G	R	A	R	R	G	G	R
Karakas	KRS18	G	R	A	M	G	G	R	M	A	R	G	R	A	R	A	A	G	R	R	T	R	R	A	A	G	C	A	A	R	R	A	M	A	A	R	R	A	W	A	R	R	G	A	A	A	A	A	R
Karakas	KRS3	A	A	R	C	G	R	G	A	A	R	G	R	W	G	A	A	G	A	A	W	R	R	A	R	G	M	R	R	A	R	G	M	R	A	A	G	A	T	R	A	G	R	A	R	A	G	R	R
Karakas	KRS11	A	R	R	C	R	A	R	C	R	R	R	G	W	A	A	A	G	R	R	A	R	A	R	G	G	C	R	R	A	R	R	A	G	A	R	A	A	W	A	R	G	R	A	R	R	G	G	R
Karakas	KRS4	R	A	R	M	G	R	G	C	R	G	R	R	W	G	G	R	R	R	R	T	G	G	R	A	R	M	R	G	A	R	G	M	G	A	G	G	A	W	R	A	R	R	R	A	R	R	R	R
Karakas	KRS12	G	R	R	A	A	R	A	C	A	G	R	R	W	G	R	R	G	R	A	W	R	A	G	G	G	M	R	G	A	R	A	C	R	A	A	A	A	W	G	R	G	G	A	R	R	G	A	R
Karakas	KRS8	A	G	G	C	R	R	R	A	A	R	G	R	W	R	R	R	G	A	A	T	A	A	A	R	G	M	A	A	G	A	G	M	A	A	G	R	A	W	A	R	R	G	R	A	G	R	A	R
Karakas	KRS13	A	A	G	M	A	A	A	M	R	A	G	G	T	R	R	G	R	A	R	T	R	G	A	G	R	C	A	G	A	A	R	M	A	G	R	A	A	W	A	A	R	G	G	R	A	G	R	A
Leccese	LEC7	A	R	R	A	A	A	G	A	A	G	G	G	W	R	G	R	G	R	A	T	G	A	R	R	A	M	A	A	A	G	G	C	R	G	G	G	A	W	A	G	R	G	G	R	A	G	R	A
Leccese	LEC4	R	G	A	M	R	A	G	A	A	R	G	A	W	A	R	A	R	G	G	A	R	R	G	R	A	M	A	G	R	R	G	M	G	G	R	A	R	A	R	R	G	R	A	R	R	G	R	A
Leccese	LEC22	A	G	A	A	A	R	G	M	R	A	G	A	A	G	A	A	G	G	G	W	G	G	A	R	A	A	A	G	G	G	G	M	G	G	A	R	R	A	G	G	G	A	R	R	G	G	R	A
Leccese	LEC8	G	R	A	M	G	A	R	M	R	R	R	A	W	A	G	R	R	A	G	W	R	R	A	R	A	A	R	A	A	G	G	M	R	R	R	A	R	T	A	A	G	R	A	R	A	R	A	R
Leccese	LEC16	A	G	R	M	R	G	A	A	A	G	A	R	A	R	G	G	R	R	R	W	G	A	R	A	R	M	G	R	A	G	A	M	A	G	R	G	R	W	R	R	A	R	G	A	R	G	R	R
Leccese	LEC23	A	G	A	C	G	A	R	M	A	G	R	G	A	G	A	A	G	G	R	W	A	G	A	A	A	M	A	R	R	G	R	M	R	R	G	G	G	T	A	R	A	G	A	R	G	R	R	R
Leccese	LEC1	G	R	A	M	R	A	A	A	G	A	R	R	W	G	R	R	R	G	R	W	A	A	R	A	R	M	G	A	G	A	R	A	A	R	R	R	A	W	A	A	G	R	A	A	G	G	A	R
Leccese	LEC24	A	G	A	C	G	A	A	C	A	R	R	G	A	R	A	A	G	R	R	T	R	R	R	A	A	A	A	A	R	G	A	C	G	A	G	A	R	T	A	G	A	R	A	A	G	R	G	A
Leccese	LEC2	R	R	A	C	A	R	A	A	R	R	R	R	A	A	R	A	R	R	R	W	R	A	G	G	G	M	R	R	G	G	A	A	A	R	G	R	R	T	A	A	R	R	R	R	G	R	R	R
Leccese	LEC10	R	R	A	C	A	R	G	M	A	R	G	A	A	A	R	G	G	G	R	W	G	R	R	G	R	M	R	A	R	A	R	A	G	A	R	R	R	A	R	A	R	R	R	R	R	A	R	R
Leccese	LEC17	A	G	G	C	A	A	A	M	R	R	A	A	T	A	G	R	A	R	G	W	R	A	A	A	R	A	R	R	A	R	A	M	R	R	G	R	A	W	A	R	R	G	G	R	G	R	G	G
Leccese	LEC3	R	G	A	M	R	R	R	A	R	G	G	A	W	G	R	G	R	A	R	A	G	A	R	R	G	A	R	R	R	G	A	M	R	G	R	R	A	W	A	R	R	R	G	R	G	R	R	G
Leccese	LEC18	A	G	G	C	A	R	A	M	R	G	A	A	W	A	G	G	R	R	G	W	R	A	A	A	G	M	G	G	A	R	A	M	A	G	G	R	R	W	A	R	A	G	G	R	R	G	G	G
Leccese	LEC12	A	G	R	C	A	A	A	C	G	G	G	A	T	A	G	G	G	G	A	W	G	A	R	A	A	M	R	R	A	A	R	A	R	G	G	R	G	A	R	A	R	R	R	R	A	R	G	G
Leccese	LEC19	A	G	A	M	G	A	R	M	R	A	A	A	W	A	A	R	R	G	A	T	G	R	R	A	R	M	R	R	R	R	A	A	G	G	R	G	G	A	R	G	G	G	R	R	A	R	R	G
Leccese	LEC5	A	G	A	M	R	A	R	M	R	G	R	R	A	G	G	R	G	G	R	T	R	R	R	R	R	C	A	R	A	R	G	M	G	G	G	G	R	W	A	R	G	G	R	A	R	G	G	A
Leccese	LEC13	A	R	A	C	R	G	A	C	R	G	G	A	T	A	R	A	R	R	R	T	R	R	G	R	A	C	A	A	A	G	R	C	A	A	G	G	G	W	A	A	G	A	R	A	R	A	R	G
Leccese	LEC20	R	G	R	M	A	R	G	A	R	R	G	A	A	R	A	A	G	G	G	T	G	G	A	G	A	A	A	R	R	R	R	M	G	G	R	A	R	W	R	G	G	A	A	A	G	G	R	A
Leccese	LEC6	A	G	R	M	A	A	R	A	R	G	G	R	W	R	G	A	G	G	A	W	G	A	A	G	R	M	R	A	R	R	G	M	R	G	R	G	R	W	A	R	R	G	R	A	R	G	G	A
Leccese	LEC14	A	A	A	C	R	A	R	A	R	R	G	G	A	A	G	R	R	G	A	A	A	R	R	R	G	A	A	A	A	R	A	A	R	R	A	A	G	A	A	A	G	A	R	R	A	R	G	G
Leccese	LEC21	A	G	A	A	R	G	R	M	R	R	G	R	A	R	R	A	G	G	G	W	G	R	A	R	A	A	A	R	R	R	R	A	G	R	R	R	A	W	G	G	G	A	R	R	G	R	R	R
Leccese	LEC9	R	G	A	A	R	A	A	M	R	R	R	R	A	A	R	G	G	A	R	T	R	A	G	A	A	A	A	A	A	R	R	A	G	R	R	R	A	W	R	A	R	G	R	A	A	R	G	R
Leccese	LEC11	A	R	A	M	G	A	A	M	A	A	R	R	W	A	G	R	G	R	R	T	G	R	R	R	R	C	A	A	A	G	A	C	R	A	R	A	R	W	A	A	G	R	R	A	A	R	R	A
Leccese	LEC15	R	G	R	C	A	R	R	M	G	G	G	R	A	A	G	G	R	R	A	T	G	R	G	A	A	C	R	R	A	R	R	M	R	A	G	A	G	W	R	A	G	A	A	R	A	G	G	R
Merino, Macarthur	MCM4	A	R	A	M	R	R	A	M	R	G	G	A	W	R	R	A	R	A	A	W	G	R	A	A	R	M	A	G	A	G	A	C	G	A	R	G	R	W	A	G	R	A	R	R	R	G	A	R
Merino, Macarthur	MCM5	A	G	A	M	G	A	A	A	G	R	G	A	A	R	A	A	R	A	A	W	G	R	A	A	A	A	A	G	A	G	A	M	G	A	G	G	R	A	R	R	A	R	R	G	R	R	R	G
Merino, Macarthur	MCM6	A	G	A	M	A	R	R	M	R	A	R	A	A	R	A	A	R	A	A	T	G	R	A	G	A	M	A	R	A	G	G	C	G	A	G	G	A	A	A	G	A	A	R	G	R	R	A	G
Merino, Macarthur	MCM7	A	G	A	A	R	G	R	M	R	R	G	A	W	A	A	A	G	R	A	W	G	A	A	R	A	M	A	R	A	G	A	C	G	R	G	G	A	A	A	R	R	A	A	G	G	G	A	G
Merino, Macarthur	MCM10	A	R	A	A	R	G	R	A	G	R	G	A	A	A	R	A	R	R	A	W	R	R	A	G	A	A	A	R	A	G	A	C	G	A	G	G	A	A	A	G	G	A	A	R	R	A	A	G
Merino, Macarthur	MCM8	A	R	A	M	R	R	R	M	R	R	R	R	W	A	A	A	G	A	A	T	A	R	A	G	A	M	A	G	A	G	G	C	G	R	G	G	A	W	A	A	R	A	A	G	G	R	A	G
Merino, Macarthur	MCM2	A	G	A	C	G	R	A	M	R	R	G	A	A	R	A	A	R	A	A	W	G	R	A	R	A	A	A	G	A	G	G	C	G	A	G	G	R	A	A	A	G	A	R	G	A	R	R	G
Merino, Macarthur	MCM9	A	G	A	C	G	R	G	C	G	R	G	A	A	A	A	A	R	G	R	T	A	A	A	R	G	M	A	R	A	G	A	C	G	A	G	G	R	A	R	A	G	A	A	R	G	R	A	G
Merino, Macarthur	MCM3	A	R	A	A	G	G	A	A	G	A	G	R	A	A	A	A	G	A	A	A	A	A	A	R	R	A	A	G	A	G	A	M	G	R	G	G	A	W	A	R	R	A	A	R	R	R	A	G
Merino, Macarthur	MCM1	A	G	A	A	A	G	R	A	A	R	G	A	A	A	R	A	R	A	A	T	A	G	A	A	R	M	A	R	A	G	R	C	G	A	G	G	A	A	A	G	G	A	R	R	G	A	A	G
Lacaune, Meat	LAC47	R	A	G	M	R	R	R	M	R	G	G	A	T	R	R	A	G	A	A	W	A	R	A	A	G	M	R	A	R	G	A	A	R	R	R	R	R	W	R	A	R	R	A	R	R	G	R	A
Lacaune, Meat	LAC55	R	A	A	C	G	R	R	A	R	R	G	G	A	A	G	R	G	R	R	W	G	R	A	A	G	M	R	G	G	A	A	M	R	G	R	G	G	T	A	A	G	R	R	R	R	G	G	R
Lacaune, Meat	LAC63	R	G	A	C	A	A	R	M	R	R	G	G	A	R	R	A	R	R	R	T	R	A	A	R	A	A	A	R	R	R	A	M	R	R	R	G	R	W	R	R	R	G	A	A	G	R	R	A
Lacaune, Meat	LAC71	G	G	R	A	R	R	A	M	R	R	R	A	A	G	A	A	G	G	R	A	A	R	A	A	R	A	A	R	R	G	A	A	A	R	G	R	R	A	A	A	A	R	A	G	G	G	A	R
Lacaune, Meat	LAC40	G	G	A	C	A	A	A	A	R	A	R	A	W	R	R	A	G	G	R	W	R	G	R	R	A	C	R	R	R	R	R	A	R	G	R	R	R	T	A	R	G	A	A	G	R	R	A	R
Lacaune, Meat	LAC56	R	G	G	M	R	A	A	A	G	R	R	A	A	R	R	R	G	G	G	W	G	G	A	A	R	C	R	A	A	R	A	A	A	A	R	G	R	A	A	R	G	R	A	G	G	R	G	A
Lacaune, Meat	LAC64	R	G	R	M	R	R	R	M	G	A	G	G	W	R	R	A	R	R	A	W	R	R	A	R	A	M	G	G	R	A	A	M	R	G	A	R	R	T	A	R	R	R	A	G	R	A	R	A
Lacaune, Meat	LAC72	R	R	R	A	R	R	G	M	R	R	R	R	W	G	R	A	G	A	G	W	G	G	R	R	R	A	A	A	R	G	A	M	R	A	G	A	G	W	R	A	R	G	A	A	R	G	R	A
Lacaune, Meat	LAC80	A	A	G	A	G	G	A	A	G	G	G	R	A	R	R	A	R	R	G	W	G	R	A	R	R	M	A	G	A	G	R	A	R	R	R	G	R	T	A	A	R	A	A	A	G	A	A	G
Lacaune, Meat	LAC41	R	A	R	M	R	R	A	M	G	G	G	R	A	R	G	A	R	G	R	T	A	R	A	A	R	M	A	G	R	R	R	A	A	A	G	A	A	A	G	R	R	A	R	R	A	R	R	R
Lacaune, Meat	LAC57	R	G	G	M	G	A	R	M	A	G	G	R	A	G	G	A	R	G	G	W	R	G	A	R	R	M	G	R	R	R	G	A	A	G	G	G	G	W	A	A	R	R	R	R	A	A	R	R
Lacaune, Meat	LAC65	A	R	G	A	A	R	R	C	R	G	R	R	W	G	R	R	G	R	A	T	A	A	A	R	R	M	R	A	A	R	R	M	R	A	R	A	A	T	G	R	R	A	R	A	R	A	R	G
Lacaune, Meat	LAC73	R	A	R	C	R	R	A	M	R	A	R	A	W	G	A	R	G	G	G	T	G	R	R	R	A	A	R	R	R	G	A	A	A	R	R	R	R	W	R	R	G	R	A	G	A	R	G	A
Lacaune, Meat	LAC81	R	R	A	A	R	R	R	C	G	R	G	R	W	R	A	A	G	R	R	T	G	G	A	R	R	A	A	A	A	R	A	A	A	R	G	R	R	W	R	R	G	R	A	R	A	R	R	A
Lacaune, Meat	LAC4	R	A	R	M	R	G	G	A	R	A	R	R	T	A	G	G	R	G	A	W	G	R	R	R	R	A	A	G	G	G	A	C	R	A	G	R	R	W	G	R	A	R	A	G	A	A	A	A
Lacaune, Meat	LAC12	R	A	R	M	G	G	R	A	R	A	R	R	W	R	R	G	A	R	G	A	A	R	A	G	R	M	A	R	A	R	G	M	A	G	R	G	R	W	A	R	A	R	A	A	R	R	A	A
Lacaune, Meat	LAC20	G	R	R	A	R	R	G	M	A	A	R	A	T	R	R	A	G	R	R	T	R	G	A	G	A	A	R	G	A	R	R	M	R	G	R	A	G	A	G	R	A	G	A	A	R	R	R	R
Lacaune, Meat	LAC5	G	R	R	M	A	A	G	M	R	G	G	G	W	A	A	R	R	G	R	A	A	R	A	R	A	C	A	A	R	R	R	A	A	A	G	R	R	A	R	R	A	G	A	R	A	A	A	A
Lacaune, Meat	LAC21	R	R	A	A	R	A	G	M	R	A	R	R	W	R	R	A	G	R	R	W	G	R	R	A	A	M	A	R	G	R	R	C	G	G	R	R	R	W	R	A	A	R	R	A	A	G	G	R
Lacaune, Meat	LAC28	R	R	A	A	R	A	A	M	A	R	G	A	W	R	R	A	G	G	G	W	A	R	R	A	G	C	R	R	A	R	A	A	R	R	R	G	R	T	R	R	R	A	A	G	R	R	A	G
Lacaune, Meat	LAC6	R	A	R	M	R	A	G	A	A	A	G	R	T	A	G	R	G	G	R	A	R	G	R	R	A	C	R	R	R	G	G	M	G	R	G	A	A	W	G	G	R	R	A	G	R	R	R	A
Lacaune, Meat	LAC22	A	A	R	M	G	R	A	C	G	R	G	R	W	R	R	R	R	R	R	T	R	R	G	R	R	C	R	R	R	R	R	M	A	R	R	R	A	A	R	G	A	G	R	R	R	A	R	R
Lacaune, Meat	LAC29	R	R	R	A	G	A	R	M	G	R	R	R	W	A	R	A	R	R	A	W	R	R	A	R	R	A	R	G	A	A	R	C	R	R	A	R	A	W	R	R	R	A	R	R	A	A	A	R
Lacaune, Meat	LAC7	A	G	A	M	R	R	G	M	A	G	G	G	W	R	R	A	G	G	G	A	A	R	A	R	A	A	A	G	R	G	G	M	A	A	G	G	R	W	G	R	R	R	A	R	R	A	G	R
Lacaune, Meat	LAC15	A	G	A	A	R	G	G	A	A	A	R	G	T	A	R	G	R	R	G	W	R	R	R	R	A	A	G	R	R	R	A	M	R	G	A	G	A	T	R	R	R	A	A	G	R	A	R	R
Lacaune, Meat	LAC23	A	R	A	M	G	R	G	C	A	A	G	R	W	A	A	A	G	A	R	W	R	G	R	R	A	M	R	R	A	A	R	M	A	G	R	A	R	A	R	G	A	A	A	R	R	R	R	R
Lacaune, Meat	LAC30	R	R	R	C	R	G	A	C	G	G	G	A	A	R	G	R	R	R	R	A	R	G	R	R	R	A	A	R	R	R	R	A	A	G	R	R	R	W	A	A	R	A	A	R	R	R	G	A
Lacaune, Meat	LAC8	A	R	A	A	R	R	R	C	R	R	G	G	W	R	R	R	R	A	R	W	G	G	G	A	R	M	A	R	R	R	A	M	R	G	A	R	A	A	A	G	A	R	A	R	R	R	A	R
Lacaune, Meat	LAC16	A	R	A	M	G	R	A	M	R	A	G	R	T	A	A	G	G	R	R	T	A	G	A	R	A	A	R	A	R	R	A	M	R	R	R	G	R	A	A	A	A	A	A	A	G	A	A	R
Lacaune, Meat	LAC31	A	A	G	A	R	G	G	C	R	R	G	R	A	G	G	A	G	A	R	W	A	R	A	R	R	M	G	R	R	R	A	A	A	G	G	G	A	W	R	G	R	A	A	R	G	G	R	A
Lacaune, Meat	LAC1	A	R	A	M	A	R	G	M	G	R	R	A	W	A	G	R	R	R	G	W	R	R	R	R	R	C	R	A	R	R	G	M	A	G	R	G	A	W	R	A	R	R	A	R	R	A	G	A
Lacaune, Meat	LAC9	R	R	R	C	G	R	G	M	G	A	R	A	T	A	R	A	G	A	R	T	R	A	A	G	R	M	A	R	R	A	R	M	R	R	G	A	R	T	G	R	R	A	R	G	R	A	R	R
Lacaune, Meat	LAC17	A	G	R	A	R	G	G	A	A	R	R	G	W	R	G	R	G	R	R	T	R	R	A	G	R	M	A	G	R	R	G	M	R	G	G	A	R	W	G	R	A	R	R	R	R	A	G	A
Lacaune, Meat	LAC25	A	G	R	A	R	G	A	A	G	A	R	R	T	R	G	R	R	R	R	T	R	G	A	R	A	C	A	R	A	R	A	M	A	R	A	G	R	W	G	A	A	A	A	R	A	A	G	A
Lacaune, Meat	LAC32	G	R	R	A	A	A	G	A	R	G	G	G	W	G	G	A	G	A	G	T	R	R	A	G	A	M	R	R	A	R	R	M	R	G	R	A	R	T	G	G	R	R	R	A	R	R	R	R
Lacaune, Meat	LAC2	A	R	A	M	R	R	G	A	R	A	R	A	T	A	R	A	R	G	G	A	R	R	R	R	R	M	R	R	R	R	A	C	R	R	R	R	R	W	G	R	A	A	R	G	A	R	G	A
Lacaune, Meat	LAC10	A	G	R	M	A	R	R	A	R	R	G	R	T	A	A	R	G	R	G	T	G	R	R	A	G	M	A	R	G	A	A	M	A	R	G	G	A	A	R	A	A	A	A	G	R	R	A	A
Lacaune, Meat	LAC18	A	G	A	A	R	A	G	M	A	R	R	R	W	R	A	G	R	R	R	A	A	A	A	G	A	C	A	A	A	G	G	M	A	A	G	R	R	W	R	R	A	G	R	G	R	R	R	A
Lacaune, Meat	LAC26	A	R	A	A	A	R	G	A	R	R	R	A	T	A	A	R	G	G	R	A	R	R	R	R	R	M	R	R	R	R	R	A	R	G	G	R	A	T	G	R	A	R	R	R	A	G	R	G
Lacaune, Meat	LAC33	R	R	G	M	R	G	A	M	G	R	R	A	A	G	G	A	G	R	R	W	R	A	A	R	G	M	A	R	A	R	R	A	A	R	R	A	R	W	R	R	A	R	R	G	R	A	R	G
Lacaune, Meat	LAC3	A	R	A	C	R	G	R	C	A	R	G	R	T	A	A	G	R	R	R	A	R	G	A	R	A	M	R	R	A	G	A	M	R	G	G	R	R	W	A	R	R	R	A	R	G	A	G	A
Lacaune, Meat	LAC11	R	G	A	M	A	R	A	M	A	R	R	A	T	A	R	R	G	R	R	W	R	R	A	G	R	C	A	A	G	G	G	A	G	A	R	A	A	W	R	R	R	R	A	A	G	G	R	A
Lacaune, Meat	LAC19	R	A	R	C	A	G	R	A	G	A	R	R	W	G	R	G	R	R	R	W	A	A	R	R	G	M	A	G	R	G	A	A	A	G	G	R	A	T	R	G	G	R	A	A	R	A	G	A
Lacaune, Meat	LAC34	R	A	A	C	R	A	A	M	G	R	R	R	T	R	A	A	G	A	R	W	R	R	A	A	G	M	G	G	R	G	A	M	R	R	G	A	R	T	G	R	R	R	R	A	A	R	R	G
Lacaune, Meat	LAC42	R	A	R	M	A	R	A	M	R	R	R	A	A	A	R	G	R	A	R	T	R	A	A	R	G	A	A	G	R	R	R	M	A	G	A	R	G	T	A	A	R	R	R	R	R	G	R	R
Lacaune, Meat	LAC58	A	G	R	A	G	G	G	M	G	R	G	A	A	R	G	A	R	R	R	A	G	G	A	A	A	A	A	R	A	R	R	A	R	R	R	G	A	A	R	R	A	A	R	R	G	R	R	A
Lacaune, Meat	LAC66	G	G	A	C	A	A	R	M	R	A	R	G	A	R	G	A	G	R	R	W	A	R	A	A	R	A	R	R	A	A	G	A	A	R	R	R	R	A	R	R	G	A	R	A	R	A	R	R
Lacaune, Meat	LAC74	A	A	G	M	R	G	A	A	G	R	G	G	A	G	R	A	G	R	R	T	G	A	R	R	R	A	R	G	A	G	R	A	A	G	G	R	R	T	A	R	R	A	A	R	R	A	R	R
Lacaune, Meat	LAC67	R	R	R	A	R	R	R	C	G	G	G	R	T	G	G	A	R	G	R	W	G	R	A	R	A	A	A	R	R	A	R	A	R	R	G	G	R	W	G	A	G	R	R	R	R	R	A	R
Lacaune, Meat	LAC44	R	A	R	C	R	R	A	A	G	G	R	A	W	A	G	R	A	R	R	T	R	R	A	A	G	A	A	G	A	R	A	A	G	R	G	R	G	A	R	G	R	A	R	G	R	A	R	R
Lacaune, Meat	LAC61	R	R	R	M	A	R	G	A	R	G	R	A	A	A	R	R	G	R	R	W	G	R	R	G	A	M	R	R	R	A	R	M	R	A	A	G	G	W	G	A	A	R	A	R	G	R	A	R
Lacaune, Meat	LAC79	A	A	G	C	R	R	A	A	R	A	G	A	W	R	A	A	R	G	G	T	R	A	R	G	A	A	R	G	A	G	A	A	A	G	G	R	R	W	G	R	G	A	A	G	A	R	R	R
Lacaune, Meat	LAC48	A	G	G	M	R	R	R	C	R	G	A	R	W	R	G	R	G	R	R	W	R	R	A	R	G	A	R	G	A	R	R	A	A	G	G	A	R	A	A	G	R	R	A	R	G	R	G	R
Lacaune, Meat	LAC14	R	R	A	A	R	G	G	A	G	R	A	R	A	A	G	R	G	A	G	W	G	R	G	G	A	M	A	R	R	R	R	A	R	G	R	R	R	W	G	R	A	R	A	R	A	A	R	R
Lacaune, Meat	LAC35	R	A	A	C	A	R	R	A	R	G	A	G	W	R	R	R	G	G	A	T	G	G	A	G	R	A	G	R	A	A	G	A	R	R	G	A	G	W	G	R	R	A	R	R	G	A	R	A
Lacaune, Meat	LAC49	R	A	R	M	G	A	A	M	G	G	A	R	W	R	R	A	R	R	A	A	G	A	R	R	A	M	R	R	G	R	G	M	A	G	G	R	G	W	G	R	R	R	A	R	G	R	G	A
Lacaune, Meat	LAC13	G	R	A	M	R	R	G	M	R	A	G	R	T	R	R	R	G	R	R	W	A	R	A	R	A	A	R	G	A	G	A	A	A	G	G	R	A	A	R	A	A	R	A	G	R	R	G	G
Lacaune, Meat	LAC24	R	R	A	M	R	R	G	M	R	A	R	R	W	R	G	R	R	G	G	A	G	G	R	R	A	M	R	R	A	R	A	A	A	R	R	G	R	A	G	R	A	R	A	A	A	A	G	A
Lacaune, Meat	LAC27	A	R	A	A	R	G	R	C	G	A	G	A	W	A	R	A	G	R	R	W	A	R	A	G	R	M	A	R	G	R	A	A	A	R	A	G	R	W	R	A	R	R	A	R	A	A	R	A
Lacaune, Meat	LAC43	A	R	A	C	A	R	G	C	R	R	G	R	A	G	R	R	G	G	A	W	R	A	A	R	R	M	R	A	A	R	R	A	R	G	G	R	A	W	A	R	A	R	A	R	R	R	R	A
Lacaune, Meat	LAC59	R	G	R	M	R	G	R	M	R	R	R	R	A	R	G	A	R	A	R	W	G	G	A	A	G	C	A	G	A	A	A	M	R	R	G	R	R	A	R	R	R	R	R	R	R	A	G	G
Lacaune, Meat	LAC36	R	G	R	A	R	G	G	A	G	A	G	R	W	A	G	A	G	G	R	A	R	G	R	R	R	A	R	A	A	R	A	M	R	G	R	R	G	A	A	A	G	G	A	R	A	A	R	G
Lacaune, Meat	LAC52	A	G	R	M	R	R	R	A	R	R	A	G	A	A	A	R	G	A	R	A	R	R	A	G	R	A	A	A	A	R	R	M	A	G	R	R	R	W	A	R	R	A	R	A	G	A	R	R
Lacaune, Meat	LAC60	R	R	G	A	A	R	R	A	G	R	R	R	W	R	G	A	G	A	A	A	A	R	A	G	A	A	G	R	R	A	A	A	R	R	G	R	G	W	R	A	R	A	A	A	A	R	R	R
Lacaune, Meat	LAC68	R	R	R	C	A	R	A	M	R	G	R	R	W	R	G	G	G	R	G	W	G	R	A	R	R	A	R	A	A	A	R	A	R	R	R	R	R	W	A	R	R	A	A	R	R	R	R	R
Lacaune, Meat	LAC76	R	A	R	M	G	R	A	M	G	R	A	R	W	G	R	R	G	G	R	T	G	G	R	A	R	A	A	A	R	R	A	M	R	R	R	R	R	W	A	R	R	R	A	R	A	R	R	R
Lacaune, Meat	LAC37	A	R	R	M	A	A	A	A	R	R	R	A	W	R	R	A	G	G	G	W	G	G	R	A	R	C	G	R	R	A	A	A	A	R	G	G	R	W	R	R	G	A	A	R	R	R	G	R
Lacaune, Meat	LAC45	A	R	A	M	R	A	A	C	G	A	A	R	W	R	R	R	G	R	R	A	G	R	R	R	R	M	A	R	A	R	R	M	G	G	G	A	A	A	A	R	A	A	R	R	R	A	A	A
Lacaune, Meat	LAC53	A	G	R	C	G	R	R	M	R	G	R	A	W	G	G	R	R	A	G	A	R	G	A	G	R	M	R	R	A	R	R	M	A	G	R	G	G	W	R	R	G	R	G	R	A	A	R	R
Lacaune, Meat	LAC69	R	A	R	M	R	R	R	A	R	R	A	A	W	R	R	A	G	A	R	W	A	A	A	G	A	A	R	R	R	G	R	M	R	R	G	R	A	T	A	R	A	R	A	A	R	R	R	G
Lacaune, Meat	LAC77	R	A	R	M	R	G	A	A	G	A	G	R	A	G	A	A	R	R	R	T	G	A	R	R	A	A	R	G	A	R	A	A	A	G	G	R	G	W	R	G	G	A	A	G	A	R	G	A
Lacaune, Meat	LAC38	A	R	R	M	G	G	A	A	G	R	A	R	A	R	G	A	G	A	R	W	R	R	A	A	R	M	G	A	R	R	A	M	R	R	R	G	R	W	A	R	R	R	A	G	G	A	A	A
Lacaune, Meat	LAC46	A	G	G	C	R	G	R	M	R	R	G	R	T	A	R	R	G	R	G	T	A	G	R	R	R	M	R	R	A	R	R	A	R	R	A	R	R	W	R	A	R	A	R	R	A	A	G	A
Lacaune, Meat	LAC54	A	R	R	C	R	A	R	A	R	R	R	R	W	G	G	A	G	A	R	W	R	R	A	R	A	M	R	R	A	A	R	A	R	R	R	R	R	W	A	R	R	A	G	A	R	G	A	R
Lacaune, Meat	LAC62	R	A	R	C	R	R	A	M	R	R	G	R	T	R	G	A	G	R	R	A	R	A	A	R	R	A	G	G	R	A	R	M	R	R	R	R	A	A	G	A	A	R	A	A	A	R	R	R
Lacaune, Meat	LAC70	G	R	G	A	R	R	R	A	G	A	R	R	T	R	A	R	G	A	G	W	A	R	A	G	A	C	A	R	G	R	A	M	R	G	G	G	G	A	R	A	G	A	A	A	A	R	R	R
Lacaune, Meat	LAC78	A	A	G	M	G	R	A	C	R	A	G	A	A	G	A	A	R	G	R	A	G	R	R	R	R	A	A	R	A	G	R	A	R	G	R	R	A	T	R	R	G	R	A	R	R	G	G	A
Lacaune, Meat	LAC39	R	G	R	M	R	R	G	M	R	G	R	A	A	A	R	A	R	G	A	W	R	A	A	A	R	A	A	A	A	R	A	M	R	R	R	G	R	W	R	R	A	R	R	R	G	R	R	G
Merino, Landschaf	MLA20	G	R	R	A	R	R	R	M	R	A	R	R	A	A	G	G	R	R	R	A	R	R	R	R	R	C	A	R	A	G	G	C	G	G	R	A	A	A	A	G	R	R	A	R	A	A	A	R
Merino, Landschaf	MLA21	R	G	A	A	R	R	A	A	A	A	R	R	W	G	G	R	R	A	G	T	R	R	A	R	A	M	A	R	A	G	A	A	R	G	G	R	R	W	A	R	R	R	A	A	R	G	G	R
Merino, Landschaf	MLA6	R	G	A	C	G	R	A	M	G	A	R	G	W	R	R	R	G	R	G	W	R	A	A	R	G	M	A	R	R	R	R	C	G	G	R	R	R	A	R	G	R	R	R	A	R	G	R	R
Merino, Landschaf	MLA14	A	R	A	M	G	R	A	M	G	A	R	R	T	R	A	G	G	G	R	T	A	A	G	A	A	M	R	R	A	A	R	M	G	G	R	R	R	A	R	R	R	G	R	R	R	R	G	R
Merino, Landschaf	MLA22	R	G	R	M	R	R	A	A	R	A	R	G	W	R	R	G	G	R	R	W	R	R	R	R	A	M	A	R	R	G	G	C	R	G	G	G	G	A	R	G	R	R	A	A	R	G	G	A
Merino, Landschaf	MLA23	R	G	R	M	A	G	R	M	R	A	A	G	A	G	R	G	G	G	R	W	R	R	A	A	A	M	R	G	A	G	R	C	G	R	G	R	R	W	G	G	G	R	A	A	G	R	G	A
Merino, Landschaf	MLA8	A	G	R	M	R	G	A	C	R	A	R	R	W	G	A	R	R	G	G	A	A	R	A	R	R	M	R	G	A	R	R	M	R	R	R	R	R	W	A	G	A	A	A	A	R	R	R	R
Merino, Landschaf	MLA16	R	R	A	C	R	G	A	A	G	R	G	G	T	A	R	R	G	R	A	T	R	R	A	A	A	C	A	R	A	R	R	M	G	R	R	G	R	W	R	R	R	A	A	A	R	G	G	G
Merino, Landschaf	MLA24	A	G	G	C	R	R	A	C	G	A	G	R	W	R	A	G	G	A	A	W	R	A	A	R	R	C	A	R	A	R	R	C	R	G	G	R	R	W	R	G	R	A	R	A	R	R	G	R
Merino, Landschaf	MLA17	G	G	A	A	G	G	A	C	R	R	G	R	A	R	R	G	G	R	A	W	R	A	A	R	A	C	A	A	R	G	A	A	R	G	R	R	G	W	A	G	R	R	A	R	G	G	G	R
Merino, Landschaf	MLA2	R	G	A	A	R	R	R	C	R	A	R	G	W	G	G	R	G	A	R	T	A	G	A	G	A	C	A	R	A	G	R	M	G	R	G	R	R	W	R	G	R	R	A	R	R	G	G	A
Merino, Landschaf	MLA18	A	G	A	A	G	G	A	A	A	R	G	G	W	R	A	G	A	G	G	A	G	A	A	R	A	C	A	G	A	G	R	C	G	R	G	A	G	T	R	G	A	G	R	R	A	R	G	R
Merino, Landschaf	MLA13	G	G	G	M	A	A	A	C	G	G	G	G	W	R	G	G	R	R	A	W	A	G	A	R	A	A	R	G	R	R	G	M	R	A	G	G	G	W	R	R	G	A	R	R	R	G	G	R
Merino, Landschaf	MLA1	R	R	A	M	A	R	R	M	R	A	R	R	W	R	A	G	R	G	G	W	R	G	R	G	R	M	A	A	A	R	A	C	R	R	G	G	R	T	R	R	A	R	R	R	A	A	G	R
Merino, Landschaf	MLA5	R	G	A	C	G	R	A	M	R	A	A	R	T	G	G	R	R	A	R	A	R	A	R	A	R	M	A	G	R	G	G	M	R	G	R	R	R	A	R	R	G	A	A	A	R	R	R	R
Merino, Landschaf	MLA15	G	R	R	A	R	R	A	C	G	A	R	R	T	G	R	G	G	A	G	W	R	A	G	R	A	M	R	G	G	R	R	C	R	R	R	G	R	T	R	G	R	A	A	R	A	A	A	R
Merino, Landschaf	MLA7	R	R	A	C	R	A	R	M	G	R	G	R	T	R	R	G	A	R	G	T	G	A	G	R	A	M	A	A	A	R	G	A	G	G	A	G	A	A	A	R	R	R	R	A	G	R	R	R
Merino, Landschaf	MLA9	R	G	R	M	R	R	R	C	G	A	G	A	T	R	R	R	A	G	G	W	R	A	R	R	A	M	R	R	A	G	R	M	G	G	A	R	R	A	A	R	R	R	A	A	G	G	G	R
Merino, Landschaf	MLA10	R	G	A	M	A	G	R	M	R	R	R	R	W	R	R	G	R	G	R	T	R	A	R	R	R	M	A	G	A	R	A	M	G	A	G	G	R	W	A	G	R	R	A	R	R	G	G	G
Merino, Landschaf	MLA3	R	R	A	M	R	A	A	M	R	A	R	R	T	G	R	R	R	R	R	T	R	G	R	G	A	M	A	R	A	G	A	C	G	R	G	G	G	W	R	G	A	G	R	G	A	R	G	A
Merino, Landschaf	MLA11	R	R	A	M	G	G	R	A	R	R	A	R	W	R	R	G	G	G	R	W	R	A	A	R	A	M	A	G	R	R	G	M	R	R	R	G	R	W	A	A	R	R	A	A	R	A	G	R
Merino, Landschaf	MLA19	R	R	A	C	G	R	R	M	R	A	R	R	A	A	R	G	G	A	A	W	A	A	R	R	G	C	A	G	G	G	G	C	G	G	G	G	R	W	R	R	R	A	A	A	G	G	R	G
Merino, Landschaf	MLA4	R	G	R	C	R	G	A	C	G	A	G	R	W	R	R	R	G	R	G	W	R	A	A	R	G	C	A	A	A	A	R	C	R	R	G	G	G	A	R	G	A	R	G	A	A	G	R	G
Merino, Landschaf	MLA12	R	G	A	C	G	G	R	M	G	A	G	A	W	R	R	R	R	A	R	W	R	A	G	R	A	A	A	R	G	R	A	M	G	R	G	A	G	A	A	R	A	R	A	G	R	R	R	A
Lacaune, Milk	LAC90	A	G	R	M	G	R	G	A	R	R	A	G	A	R	R	A	R	A	A	W	A	A	A	R	R	A	A	R	A	G	R	M	G	A	R	R	A	W	R	R	G	G	A	R	G	R	G	R
Lacaune, Milk	LAC124	A	G	A	M	R	R	R	C	A	A	R	A	T	A	R	A	R	A	R	W	R	A	A	R	R	A	A	R	A	R	R	C	G	R	G	A	A	T	G	A	G	A	A	R	A	A	G	R
Lacaune, Milk	LAC120	A	R	R	C	R	R	A	M	R	G	A	R	W	R	R	A	R	R	G	A	A	G	R	R	R	M	R	G	A	R	R	M	G	A	R	R	A	W	A	R	G	R	A	A	G	A	G	G
Lacaune, Milk	LAC89	A	R	A	M	A	A	A	C	G	A	R	R	W	R	R	R	R	G	G	W	G	R	A	R	R	C	A	R	R	R	A	A	R	R	R	G	A	T	R	R	A	G	R	A	R	R	G	G
Lacaune, Milk	LAC159	A	R	R	M	G	R	A	M	R	A	G	R	A	R	A	A	G	R	G	W	A	A	A	R	A	A	R	R	A	R	A	M	R	R	R	R	R	A	A	R	R	A	R	R	R	R	A	R
Lacaune, Milk	LAC128	A	G	R	A	G	G	R	A	R	G	A	R	W	A	R	A	R	R	R	T	R	R	R	R	A	A	A	R	A	R	R	A	R	R	R	R	G	T	G	R	A	A	R	R	R	R	G	R
Lacaune, Milk	LAC106	A	R	R	C	A	R	R	M	R	G	A	G	T	A	G	R	R	G	G	A	R	R	R	R	A	M	A	G	R	R	A	C	R	A	R	R	A	T	R	A	R	A	G	A	R	A	R	R
Lacaune, Milk	LAC125	A	R	A	M	R	A	R	M	A	G	A	R	A	R	G	A	R	G	R	A	R	G	R	R	A	C	A	R	A	R	G	M	R	R	G	G	R	A	R	R	R	R	A	R	R	A	G	A
Lacaune, Milk	LAC163	A	G	G	A	A	R	A	M	A	A	R	A	W	G	R	A	R	G	G	W	R	G	A	R	A	A	R	R	R	R	G	C	A	R	R	R	G	W	R	R	R	R	R	R	R	G	A	R
Lacaune, Milk	LAC162	A	G	A	C	R	G	G	A	R	G	A	G	W	A	G	A	G	R	G	W	R	G	R	R	R	C	A	R	R	A	A	M	R	A	R	R	G	A	R	A	R	A	R	R	R	R	G	G
Lacaune, Milk	LAC131	A	R	G	A	G	R	R	A	A	R	R	G	W	R	G	A	R	A	R	W	A	G	R	A	A	M	A	R	R	R	R	A	R	G	R	G	R	W	R	G	R	R	R	R	R	A	G	A
Lacaune, Milk	LAC172	R	R	A	M	R	G	A	A	R	A	A	R	T	R	R	R	G	G	G	A	G	R	R	R	R	C	R	G	A	R	R	M	R	R	R	R	R	W	G	A	A	R	A	A	G	R	A	R
Lacaune, Milk	LAC141	R	G	A	M	G	R	A	M	R	G	R	R	A	G	R	R	G	G	G	W	R	R	R	G	R	A	A	G	R	A	R	A	R	R	G	R	A	T	R	A	R	A	A	A	A	A	A	G
Lacaune, Milk	LAC115	A	R	R	A	G	R	G	M	A	G	G	R	T	R	A	A	R	G	R	T	A	A	A	R	A	M	A	G	R	A	A	A	R	R	R	R	A	T	R	R	R	R	A	A	G	A	R	G
Lacaune, Milk	LAC87	A	G	R	A	R	R	A	M	R	R	R	R	W	R	R	R	R	G	R	A	A	R	R	R	G	M	R	G	A	G	G	A	A	R	R	A	R	W	A	A	G	R	R	A	R	A	R	R
Lacaune, Milk	LAC151	A	G	G	C	G	A	A	A	R	R	G	R	T	R	A	A	G	R	R	A	R	A	R	G	R	M	A	R	A	G	A	C	R	R	G	R	R	W	R	A	G	A	R	A	A	R	A	R
Lacaune, Milk	LAC160	G	G	R	C	R	R	R	A	R	G	G	R	A	A	A	R	G	G	G	A	R	R	R	G	A	M	A	G	R	G	A	M	A	R	R	R	R	A	A	R	G	A	A	A	R	G	R	R
Lacaune, Milk	LAC139	A	R	A	A	G	R	R	M	R	A	G	R	W	R	A	R	G	R	R	T	A	A	A	R	A	A	A	G	R	R	G	A	A	G	R	A	R	A	R	A	R	R	A	A	R	G	R	A
Lacaune, Milk	LAC134	R	R	A	M	R	G	A	A	G	A	A	G	A	R	A	A	G	R	G	W	A	A	A	A	R	M	R	G	R	R	R	M	G	A	R	R	A	W	R	A	R	R	A	A	R	R	R	A
Lacaune, Milk	LAC105	A	R	G	M	R	R	O	M	G	R	R	R	A	R	A	R	R	R	R	W	A	G	R	A	A	M	A	G	R	A	R	C	A	G	G	R	A	A	R	G	R	G	A	R	A	A	G	A
Lacaune, Milk	LAC113	A	R	A	M	R	A	A	M	A	R	G	R	T	R	G	A	G	A	R	W	G	A	A	A	A	M	A	R	R	R	R	A	A	R	R	R	R	T	G	A	G	A	A	R	A	R	G	G
Lacaune, Milk	LAC127	R	G	A	M	R	R	A	C	R	R	G	G	T	R	R	A	G	A	G	A	R	G	G	A	G	M	R	R	R	R	G	C	R	R	G	R	R	W	R	A	G	R	A	A	R	R	A	R
Lacaune, Milk	LAC135	A	A	R	M	R	R	R	A	R	R	A	A	A	A	A	A	G	G	G	A	A	R	R	A	R	M	A	R	G	R	R	M	R	G	G	G	G	A	R	R	A	A	A	R	A	R	G	A
Lacaune, Milk	LAC143	G	R	R	M	R	R	A	A	A	R	G	G	A	R	A	A	G	R	G	A	R	R	R	G	A	C	A	G	R	R	A	M	R	R	R	A	R	A	R	R	G	R	R	R	A	A	R	R
Lacaune, Milk	LAC167	R	A	R	M	G	G	A	A	R	A	R	R	A	A	A	A	R	G	G	A	G	R	R	R	G	M	A	R	A	R	G	M	R	G	R	A	A	W	R	A	G	R	A	A	A	R	A	A
Lacaune, Milk	LAC175	A	R	R	M	R	A	A	A	R	A	A	R	T	A	R	A	G	G	G	W	R	R	R	A	G	C	A	R	R	A	R	M	A	G	G	R	A	T	G	R	G	R	A	R	A	G	A	R
Lacaune, Milk	LAC183	G	R	R	M	A	R	R	M	R	G	R	A	W	A	R	A	R	G	G	W	R	A	R	G	R	A	R	A	G	R	G	C	A	R	R	G	A	W	A	A	A	R	A	A	A	R	G	R
Lacaune, Milk	LAC136	A	G	R	A	G	G	R	A	R	G	A	A	A	A	A	A	G	G	G	T	R	R	G	G	R	M	A	G	R	R	A	A	A	R	R	R	R	W	G	A	A	A	A	A	R	R	G	G
Lacaune, Milk	LAC144	R	R	R	C	G	R	R	A	R	A	R	R	A	A	A	R	G	R	R	A	G	G	R	R	A	A	A	G	A	R	A	A	A	A	R	A	R	A	R	R	A	R	A	A	A	A	R	G
Lacaune, Milk	LAC152	A	A	R	M	G	R	A	A	R	A	G	R	A	G	R	A	G	G	R	W	A	R	R	A	A	M	A	A	A	A	R	M	R	R	R	G	R	A	A	R	A	R	R	R	A	R	G	R
Lacaune, Milk	LAC168	A	R	R	M	G	R	A	M	R	R	A	R	A	A	R	A	G	A	G	A	A	R	G	A	R	M	A	R	G	R	R	A	R	G	R	G	G	A	A	A	R	R	R	R	A	A	R	R
Lacaune, Milk	LAC176	R	R	R	M	G	A	A	A	A	G	G	G	W	A	G	A	R	G	G	W	A	A	A	A	R	A	R	R	R	R	A	M	R	R	G	G	A	W	A	R	R	A	A	A	R	R	R	A
Lacaune, Milk	LAC184	R	A	R	M	G	A	A	A	R	G	G	R	A	R	A	A	G	R	G	W	R	R	A	R	A	A	R	R	G	R	R	A	R	R	A	A	R	W	A	G	R	A	A	R	G	A	R	R
Lacaune, Milk	LAC129	R	R	A	M	R	R	A	M	G	A	A	G	W	R	A	A	G	G	G	W	A	R	A	R	R	C	R	G	R	R	G	C	G	R	R	G	A	A	G	A	R	R	A	A	R	A	R	A
Lacaune, Milk	LAC137	A	R	A	M	A	R	A	M	R	R	R	R	T	A	R	A	G	R	G	A	A	G	A	G	A	M	R	G	A	A	G	C	R	R	A	R	A	W	R	A	R	R	A	A	A	G	A	R
Lacaune, Milk	LAC145	R	R	R	M	G	R	A	M	R	G	R	G	A	A	A	A	G	R	R	A	G	G	A	R	A	A	A	R	R	A	R	M	A	G	G	G	R	W	R	R	R	R	A	G	R	R	A	R
Lacaune, Milk	LAC153	R	R	R	A	R	R	A	A	R	G	R	R	W	R	A	A	G	A	G	A	R	R	R	G	G	A	R	G	G	R	A	M	A	R	G	G	A	W	R	G	R	R	R	G	R	R	R	R
Lacaune, Milk	LAC161	A	R	R	C	A	G	A	A	R	R	R	G	W	A	A	A	R	G	G	A	R	A	R	G	R	A	R	R	R	A	A	M	A	R	G	R	A	A	A	R	G	A	A	A	R	A	A	G
Lacaune, Milk	LAC169	A	A	R	M	R	R	A	A	A	A	R	A	W	A	A	R	G	G	R	W	R	G	R	R	R	M	R	G	R	G	R	A	A	G	R	G	R	A	G	A	R	A	R	G	A	R	A	A
Lacaune, Milk	LAC177	R	R	G	M	G	A	A	A	R	A	G	A	A	A	A	A	R	G	G	A	A	R	A	A	G	M	A	R	A	R	A	C	A	R	G	R	R	W	R	R	R	R	A	A	G	R	R	G
Lacaune, Milk	LAC185	A	G	R	C	G	A	R	M	A	A	R	R	W	R	A	A	G	G	R	A	R	R	R	A	R	C	R	R	R	R	R	C	A	G	A	R	R	T	A	A	R	R	R	R	R	G	A	A
Lacaune, Milk	LAC130	A	R	R	A	G	A	R	M	R	R	G	R	A	R	R	R	R	R	G	A	A	G	R	A	G	M	A	G	R	A	A	A	R	R	R	G	A	W	A	R	R	R	R	A	G	R	R	R
Lacaune, Milk	LAC138	R	G	R	C	A	R	R	M	A	R	G	R	A	R	A	A	R	G	G	T	A	G	A	R	G	C	A	R	R	A	A	M	A	G	G	R	R	A	A	G	R	R	R	A	R	A	R	R
Lacaune, Milk	LAC146	G	R	R	C	R	A	G	A	G	A	R	G	A	R	A	R	G	G	R	A	R	A	A	R	A	M	A	R	A	R	A	C	A	R	G	G	R	T	R	A	R	A	R	G	R	A	A	R
Lacaune, Milk	LAC154	A	R	R	M	G	A	A	A	R	A	G	A	W	R	G	A	G	R	R	W	A	R	A	A	R	M	A	A	R	R	A	A	G	R	G	G	R	W	R	R	R	G	A	R	A	R	G	R
Lacaune, Milk	LAC170	R	R	R	A	R	G	A	M	G	R	G	A	W	R	A	A	R	G	R	A	R	R	A	R	A	M	A	R	G	R	R	A	A	R	G	R	A	W	A	R	A	G	A	G	R	A	R	G
Lacaune, Milk	LAC178	A	A	R	A	R	G	A	M	A	A	R	A	W	R	R	A	G	G	G	A	A	G	R	R	R	A	A	G	G	R	A	M	R	R	A	A	R	A	R	R	A	G	A	A	G	R	G	A
Lacaune, Milk	LAC147	G	R	R	C	R	R	A	C	G	R	R	G	A	A	R	A	G	G	G	A	G	R	A	G	G	M	A	G	G	R	A	A	A	R	R	G	R	W	R	R	R	A	R	A	R	A	G	R
Lacaune, Milk	LAC155	A	G	R	A	R	A	A	M	R	R	A	R	W	A	A	R	R	G	R	T	A	A	R	A	R	A	A	G	A	R	R	M	A	R	R	A	A	A	R	R	A	R	A	A	R	R	R	A
Lacaune, Milk	LAC171	R	R	A	M	A	A	R	A	R	R	R	A	T	R	R	A	R	G	G	W	G	R	R	G	R	M	A	R	R	R	R	M	A	R	R	G	A	W	R	R	R	A	A	A	A	R	R	A
Lacaune, Milk	LAC179	A	G	R	C	R	R	A	A	R	R	G	R	W	R	R	A	G	G	G	A	G	G	R	R	G	A	A	G	R	R	G	M	A	A	G	R	A	W	R	R	R	R	A	A	A	A	G	R
Lacaune, Milk	LAC132	R	R	A	M	R	R	A	M	R	A	A	R	T	A	A	R	G	G	G	A	A	G	A	G	R	M	A	G	R	A	R	C	G	R	R	G	A	W	R	A	R	R	A	R	A	R	A	A
Lacaune, Milk	LAC140	R	G	G	M	G	A	R	M	A	R	G	R	A	R	R	G	G	A	R	A	A	G	R	G	G	A	A	G	R	G	A	M	A	A	R	R	R	A	R	R	R	R	A	G	A	A	A	R
Lacaune, Milk	LAC148	R	G	R	C	R	R	A	M	R	R	R	A	T	A	A	R	G	R	G	A	R	R	A	R	G	M	A	G	R	A	R	C	R	A	G	G	A	A	A	R	R	R	A	A	A	R	R	A
Lacaune, Milk	LAC156	R	R	A	C	G	A	A	A	A	R	R	R	W	A	G	A	G	G	R	A	A	R	G	R	R	M	A	R	R	G	R	M	A	G	G	G	R	T	G	A	A	R	A	R	R	A	G	A
Lacaune, Milk	LAC164	G	R	A	C	R	R	A	A	R	R	G	R	A	R	A	A	G	G	G	W	R	G	G	R	A	M	R	A	R	R	R	M	R	R	R	R	R	W	A	A	G	A	A	R	R	G	G	G
Lacaune, Milk	LAC180	A	R	A	A	R	R	A	A	A	A	R	G	W	R	R	A	G	A	R	A	A	G	R	R	A	M	R	G	R	G	A	M	A	R	R	R	A	W	G	G	R	R	A	R	A	R	R	A
Lacaune, Milk	LAC133	A	A	R	M	G	A	R	M	R	R	R	A	W	R	R	R	G	A	G	A	A	R	A	R	R	A	A	G	A	A	R	M	R	R	R	G	R	W	R	R	R	A	R	A	G	R	A	G
Lacaune, Milk	LAC149	R	R	A	M	G	R	A	A	R	R	R	R	T	R	R	R	R	G	G	A	G	R	G	G	G	M	A	A	A	A	A	C	G	R	G	R	G	T	R	R	R	R	A	R	R	A	G	R
Lacaune, Milk	LAC157	G	R	A	M	G	G	R	A	A	A	R	A	W	R	R	A	G	R	R	W	R	R	A	R	R	A	R	A	G	R	R	A	A	R	G	G	G	A	A	A	R	R	A	R	R	A	G	A
Lacaune, Milk	LAC165	R	R	R	C	R	R	A	M	A	A	R	R	W	G	A	A	A	G	G	W	A	A	A	R	A	M	A	A	R	G	R	C	R	R	R	G	R	T	A	A	A	G	A	A	R	A	R	R
Lacaune, Milk	LAC173	R	R	R	M	G	G	A	A	A	R	R	R	T	R	R	R	G	R	G	A	A	R	A	R	R	M	A	A	A	R	R	C	G	G	R	G	G	T	A	R	A	R	R	A	R	G	R	G
Lacaune, Milk	LAC181	A	A	R	A	R	R	R	M	A	G	R	R	W	A	A	R	G	R	G	W	R	G	A	R	A	M	A	R	A	G	R	M	R	R	G	R	G	W	R	A	A	R	A	R	A	R	R	R
Lacaune, Milk	LAC142	G	R	R	M	G	R	R	M	A	G	G	R	W	R	R	A	G	R	G	A	R	G	G	A	A	A	R	A	A	A	G	C	G	A	R	R	A	W	A	R	A	R	R	A	A	R	R	R
Lacaune, Milk	LAC150	R	R	R	M	R	A	A	A	A	A	R	R	W	G	G	A	A	G	G	W	R	A	A	A	A	A	A	G	R	R	R	A	R	G	G	G	A	T	A	A	A	R	A	R	R	A	R	R
Lacaune, Milk	LAC158	A	G	R	A	R	A	A	A	G	R	A	R	T	R	R	A	G	A	G	A	A	A	R	A	R	A	R	R	R	G	A	A	R	G	G	G	A	A	A	R	A	A	A	G	A	R	A	R
Lacaune, Milk	LAC166	G	R	A	C	R	G	A	A	G	A	G	R	A	R	R	A	A	G	R	A	A	R	R	R	R	C	A	A	A	A	R	A	R	R	R	R	A	A	G	A	A	A	A	A	R	A	R	G
Lacaune, Milk	LAC174	A	G	A	M	A	A	A	A	A	A	A	R	A	R	A	A	G	R	G	W	R	A	A	R	R	A	A	R	R	G	A	M	A	R	R	G	R	T	A	G	A	R	R	R	A	A	A	R
Lacaune, Milk	LAC182	A	A	G	C	R	R	A	M	R	R	G	R	T	G	R	A	R	G	G	A	R	R	R	R	A	M	A	R	A	A	A	M	R	G	R	A	R	A	A	A	R	A	A	G	A	R	A	R
Lacaune, Milk	LAC83	A	A	R	M	A	A	R	C	R	R	A	A	T	R	R	R	A	R	G	W	G	R	A	R	G	M	R	R	R	R	A	A	R	G	G	G	A	W	R	R	R	R	R	R	R	A	R	A
Lacaune, Milk	LAC91	A	G	R	M	R	R	R	M	R	R	G	A	W	G	A	A	A	R	R	A	A	R	R	R	R	A	A	G	G	R	A	C	G	G	R	G	A	W	G	R	G	G	A	R	A	R	G	A
Lacaune, Milk	LAC99	A	R	A	M	R	R	R	M	R	A	G	A	A	R	R	G	A	A	R	A	R	A	R	A	R	M	A	G	R	G	R	M	R	A	G	G	R	W	R	R	R	G	A	A	R	R	R	R
Lacaune, Milk	LAC107	R	G	G	M	A	R	R	M	R	A	R	R	A	R	R	R	R	G	R	T	A	R	A	A	R	A	R	G	R	G	G	M	R	R	G	G	A	A	A	R	R	G	A	A	R	A	R	R
Lacaune, Milk	LAC122	A	G	R	M	A	R	R	M	R	R	G	G	T	G	R	R	G	R	G	A	R	R	R	R	R	M	R	G	A	R	G	M	R	G	R	G	R	W	G	A	R	R	A	A	R	A	R	A
Lacaune, Milk	LAC84	A	A	G	M	R	R	R	A	R	R	A	G	W	A	R	R	R	A	A	T	A	A	A	R	A	M	R	G	R	A	G	A	A	G	G	R	A	T	A	R	G	G	A	A	A	A	R	A
Lacaune, Milk	LAC92	A	R	A	M	A	A	R	M	A	R	R	R	W	R	R	G	G	R	A	W	G	R	G	A	A	A	R	R	G	R	A	A	A	R	R	G	G	W	R	R	A	R	A	R	R	R	R	A
Lacaune, Milk	LAC100	A	G	R	A	R	A	A	A	A	R	A	G	W	A	G	A	R	R	R	W	R	R	A	R	R	C	A	A	R	R	A	M	A	R	G	G	A	W	R	R	G	A	A	R	R	A	G	A
Lacaune, Milk	LAC108	A	R	A	C	G	A	G	M	G	R	R	G	W	R	G	A	G	R	G	W	R	A	R	A	G	C	R	G	A	R	R	M	R	R	R	R	R	W	R	A	G	A	R	R	R	A	R	R
Lacaune, Milk	LAC116	A	R	A	C	G	A	A	M	R	R	G	R	A	G	G	R	G	R	R	A	R	R	A	A	A	M	R	A	G	A	G	M	G	A	G	R	A	W	G	R	R	A	R	R	R	R	G	A
Lacaune, Milk	LAC123	R	G	A	A	G	G	G	C	G	A	G	A	A	R	R	R	R	R	R	W	A	G	R	G	G	A	R	G	A	G	A	M	R	R	G	R	R	W	G	A	G	R	G	A	A	A	R	A
Lacaune, Milk	LAC85	A	A	A	A	R	R	A	C	A	R	R	R	T	R	R	R	R	R	R	W	G	R	R	R	A	C	A	G	R	G	R	M	R	R	G	G	A	W	A	R	A	A	R	R	A	A	G	A
Lacaune, Milk	LAC93	A	R	R	M	G	R	R	M	A	R	G	G	W	A	G	A	R	R	R	A	A	R	R	A	R	C	A	R	R	R	G	M	G	A	R	G	R	A	R	G	R	A	R	R	R	A	G	A
Lacaune, Milk	LAC101	A	R	G	C	R	A	A	A	A	G	G	R	T	R	G	A	G	R	G	W	R	R	A	R	A	A	R	A	R	A	R	A	R	R	A	A	R	W	G	G	G	R	R	R	A	R	R	R
Lacaune, Milk	LAC109	A	G	R	A	A	R	A	A	R	A	R	G	T	R	R	R	G	A	A	A	R	R	R	R	R	M	R	A	G	R	A	A	G	R	R	R	R	T	R	A	R	R	R	A	R	G	G	A
Lacaune, Milk	LAC117	A	G	A	M	R	A	A	C	R	A	R	R	A	G	G	R	R	G	R	T	A	A	A	R	A	C	R	A	R	R	A	M	G	R	G	R	R	W	R	R	R	R	R	A	A	G	R	R
Lacaune, Milk	LAC86	R	R	A	A	A	R	R	M	G	R	G	R	T	A	R	G	G	R	G	W	A	R	R	G	R	M	A	R	R	G	A	M	G	R	G	G	G	W	R	G	R	A	R	R	G	R	G	A
Lacaune, Milk	LAC94	R	R	R	A	R	A	R	M	R	R	R	R	T	A	A	R	R	A	A	T	A	R	R	R	R	A	A	R	R	G	R	A	A	R	G	A	R	A	R	A	R	R	R	R	A	A	A	R
Lacaune, Milk	LAC110	A	G	A	A	R	R	G	A	R	R	A	G	W	G	G	R	G	G	R	A	G	A	A	A	A	C	R	R	A	A	A	M	A	R	R	R	R	T	G	R	A	R	G	R	A	R	R	A
Lacaune, Milk	LAC118	R	G	R	A	R	A	R	M	A	G	R	R	T	G	A	R	R	R	A	W	G	A	A	A	R	A	A	G	G	G	A	C	R	A	G	R	A	W	R	R	G	A	R	R	R	A	R	R
Lacaune, Milk	LAC102	A	A	R	M	G	A	R	M	R	G	R	R	T	A	G	G	G	A	R	W	R	A	A	R	R	M	G	G	A	G	A	A	R	A	R	R	G	W	R	R	G	R	R	R	R	R	R	R
Lacaune, Milk	LAC95	A	G	R	A	G	A	R	C	G	A	G	R	W	A	G	R	R	G	R	A	R	G	R	A	R	M	A	R	R	A	A	M	G	R	G	G	A	T	R	R	R	G	A	A	R	R	R	A
Lacaune, Milk	LAC103	A	R	G	C	R	G	R	A	R	A	R	G	T	R	G	A	R	R	A	A	A	A	A	R	G	M	A	R	A	A	A	M	A	R	R	R	R	W	G	R	G	A	A	R	A	A	A	R
Lacaune, Milk	LAC111	R	R	R	A	A	A	R	M	A	R	A	R	W	G	G	G	R	R	A	A	R	R	A	R	R	M	G	A	R	A	R	M	R	G	G	R	A	W	G	R	G	A	A	A	A	G	G	A
Lacaune, Milk	LAC119	R	R	A	M	R	A	A	M	G	G	A	R	T	G	R	G	G	A	R	W	A	R	R	G	A	A	G	A	A	R	A	M	G	R	R	G	G	T	A	A	G	A	A	A	R	A	G	R
Lacaune, Milk	LAC88	R	R	R	A	R	A	A	M	G	R	R	R	T	R	R	R	G	A	G	W	G	R	A	G	A	A	A	A	R	G	A	M	A	A	R	G	A	A	G	A	G	A	A	G	R	R	A	A
Lacaune, Milk	LAC96	A	R	G	A	R	A	A	A	R	A	G	G	A	A	G	R	A	R	R	W	R	R	G	R	A	M	A	G	R	A	A	M	G	A	R	R	A	W	R	A	R	G	A	A	A	R	G	R
Lacaune, Milk	LAC104	A	A	R	M	R	A	A	M	G	R	R	R	T	R	R	R	R	R	G	W	R	R	A	R	A	A	A	G	R	G	A	M	G	G	G	R	A	A	R	A	A	G	A	R	G	A	R	A
Lacaune, Milk	LAC112	A	G	R	M	R	A	A	M	G	R	R	G	W	A	A	R	R	R	R	T	R	G	R	R	A	M	A	A	R	R	G	A	A	G	R	R	G	W	R	A	R	A	A	R	A	A	G	A
Lacaune, Milk	LAC126	A	G	A	M	A	R	R	A	R	A	R	R	T	R	A	G	R	A	R	W	G	A	A	R	A	A	G	G	R	A	G	C	G	R	R	G	G	W	G	A	G	A	R	A	R	A	G	G
Lacaune, Milk	LAC97	A	G	R	A	A	R	A	M	A	R	R	R	W	R	A	A	G	R	A	W	R	R	R	R	A	A	R	R	A	R	R	A	A	R	G	A	A	A	R	A	R	R	R	A	G	R	G	G
Lacaune, Milk	LAC82	G	G	A	A	G	R	R	C	A	A	R	G	A	A	R	R	G	R	G	W	A	A	A	R	R	M	A	R	A	A	A	M	A	A	G	R	A	T	A	A	R	R	A	A	R	R	R	A
Lacaune, Milk	LAC98	A	G	R	A	R	A	R	A	R	R	A	R	A	R	G	A	R	R	G	T	A	G	A	A	R	M	A	R	R	R	R	A	A	A	R	R	R	T	A	A	R	G	A	R	R	R	R	A
Lacaune, Milk	LAC114	A	R	R	C	R	A	G	M	G	R	R	R	T	A	G	A	A	R	R	T	A	A	R	A	A	A	A	G	R	G	R	A	R	R	G	G	G	A	A	R	R	R	A	R	R	G	G	R
Moghani	MOG20	R	R	R	C	R	G	R	M	A	R	G	A	W	A	A	R	R	A	A	T	G	R	R	A	G	A	G	R	R	R	A	M	R	R	R	A	R	A	G	A	G	R	A	G	A	R	G	G
Moghani	MOG13	A	R	R	M	G	A	A	A	A	A	R	R	A	G	G	R	R	R	A	W	R	G	A	R	G	A	G	R	R	G	G	M	A	A	G	R	R	W	R	R	R	A	G	A	G	G	R	R
Moghani	MOG33	G	R	G	C	G	A	R	C	R	R	R	R	W	R	G	R	R	A	R	T	R	R	R	R	R	M	A	G	A	G	G	M	A	R	R	R	R	T	A	A	G	R	A	R	R	G	G	R
Moghani	MOG25	A	R	A	C	R	A	G	C	A	R	R	A	W	A	R	A	G	A	R	T	R	A	A	G	A	C	R	G	A	G	G	A	A	R	A	R	R	W	A	A	G	R	R	G	A	G	A	R
Moghani	MOG17	R	R	R	M	G	R	A	C	R	G	R	G	W	A	R	A	R	A	A	T	G	G	A	G	R	M	R	R	A	G	G	A	A	A	R	A	G	A	A	A	G	R	R	R	G	G	G	G
Moghani	MOG9B	R	G	G	M	R	R	R	A	R	R	G	G	A	R	G	A	R	R	R	T	R	A	A	G	A	M	R	G	R	R	R	C	R	G	G	R	R	T	G	A	R	A	G	R	A	G	G	R
Moghani	MOG9A	A	R	R	M	G	R	G	C	A	G	G	R	W	G	G	A	G	A	A	T	A	R	A	G	A	M	R	G	R	R	R	M	R	A	G	A	A	W	R	A	A	A	R	G	R	G	G	G
Moghani	MOG32	A	G	G	M	R	A	A	C	R	G	G	R	W	R	R	R	A	R	R	T	R	A	A	R	R	A	R	R	R	R	R	C	R	A	R	R	A	T	A	A	R	A	R	A	R	R	R	G
Moghani	MOG24	A	R	R	M	G	A	R	M	G	R	G	R	A	G	R	A	R	A	R	W	G	G	A	R	R	M	R	A	R	G	G	M	A	R	R	R	G	W	A	R	R	A	R	A	G	G	G	G
Moghani	MOG16	A	R	R	M	A	R	R	M	A	R	G	A	W	R	G	A	A	R	R	A	G	G	A	R	R	A	G	R	R	G	R	A	A	A	G	A	R	T	R	G	G	R	A	A	R	R	R	R
Moghani	MOG8	A	G	R	A	G	R	R	M	A	R	R	G	A	A	R	R	A	R	R	W	R	G	R	A	R	M	G	R	R	G	G	A	G	R	R	R	A	W	R	A	R	A	R	R	A	R	G	R
Moghani	MOG31	R	R	R	C	R	R	A	C	R	R	G	R	T	R	G	R	A	A	R	T	R	G	R	R	R	M	R	G	A	G	R	C	A	R	G	R	A	T	R	A	G	R	A	A	R	R	G	G
Moghani	MOG23	A	R	R	A	R	R	A	M	A	A	R	R	T	A	R	A	R	R	A	T	G	A	A	A	G	M	G	G	R	G	G	C	R	G	G	A	A	T	A	A	A	R	A	A	R	R	G	A
Moghani	MOG15	R	G	G	A	G	R	A	M	R	G	A	A	A	R	R	A	R	A	R	T	R	R	A	R	R	M	R	R	R	A	G	M	R	R	G	A	R	W	A	R	G	A	R	A	A	G	R	R
Moghani	MOG7	R	R	R	A	G	R	A	M	A	G	R	A	A	A	R	R	G	A	A	T	G	G	R	R	R	M	R	R	A	R	R	A	R	R	G	R	A	T	G	A	G	R	A	R	G	R	A	R
Moghani	MOG30	A	G	R	A	G	R	A	C	A	A	G	A	W	G	R	A	R	R	A	W	R	G	A	G	R	A	A	G	A	G	R	M	R	A	G	A	R	W	A	A	R	A	R	R	A	G	R	A
Moghani	MOG22	A	A	G	M	R	A	G	C	R	R	G	A	W	R	R	A	G	R	A	W	R	R	A	R	G	M	G	R	R	G	G	C	G	R	R	R	A	A	A	A	R	R	A	G	R	G	R	R
Moghani	MOG12B	A	G	R	A	A	G	R	C	R	G	A	R	W	R	G	A	A	A	R	W	G	A	R	A	R	M	R	R	A	R	G	C	R	A	G	R	A	A	A	R	G	G	A	R	G	R	R	G
Moghani	MOG6	R	R	A	C	G	A	A	C	G	R	G	R	W	R	A	A	A	R	A	T	A	R	A	G	G	A	A	R	A	G	G	M	A	A	R	A	R	T	A	A	G	G	R	R	R	G	R	G
Moghani	MOG35	R	A	G	C	R	A	A	M	R	A	R	R	A	A	R	A	G	A	A	T	R	R	G	A	R	M	R	R	A	R	G	A	R	R	G	R	A	T	R	R	A	A	A	R	A	G	A	G
Moghani	MOG29	R	R	G	C	A	R	R	M	A	G	G	G	A	R	G	A	R	R	A	W	A	G	G	A	R	M	R	A	A	R	G	C	A	A	G	R	A	A	R	R	R	A	A	A	A	R	R	A
Moghani	MOG21	A	R	G	M	R	R	A	M	R	R	R	R	W	R	R	A	R	A	A	T	R	R	A	R	A	M	G	R	A	R	G	M	A	R	G	A	R	T	A	A	R	A	R	A	R	R	R	A
Moghani	MOG2	R	A	G	M	G	A	G	M	R	G	G	R	T	R	R	A	R	G	A	T	R	R	A	R	R	M	G	R	A	R	G	C	R	A	R	A	A	W	R	A	A	R	A	R	G	G	R	G
Moghani	MOG10	A	R	A	A	A	R	R	M	R	R	G	R	A	G	G	R	G	A	A	T	R	R	R	A	G	C	G	R	R	G	G	M	A	A	G	R	A	W	R	R	G	R	G	A	G	G	A	G
Moghani	MOG18	R	R	R	A	R	R	A	M	R	G	G	R	T	A	R	A	R	A	A	T	G	G	G	A	R	M	G	G	A	G	R	M	G	G	G	R	G	W	A	R	G	R	R	R	A	G	G	A
Moghani	MOG26	A	A	G	M	A	A	A	M	A	R	G	R	W	G	R	R	A	A	R	W	R	R	R	R	G	C	R	R	G	G	G	M	R	G	R	R	R	W	A	R	R	A	A	R	G	R	G	R
Moghani	MOG3	A	G	R	C	G	R	R	C	A	R	G	G	T	A	A	A	R	G	A	T	G	R	R	R	G	M	R	A	R	R	A	C	R	A	R	A	R	W	R	R	A	A	A	A	A	G	R	G
Moghani	MOG11	A	R	R	A	R	A	A	C	A	G	R	A	W	G	G	A	R	G	A	W	G	R	A	G	G	A	A	R	A	G	G	M	A	A	G	A	R	W	A	A	G	R	R	G	G	G	G	R
Moghani	MOG19	A	R	R	A	R	A	R	M	A	R	G	R	W	R	R	A	G	R	A	T	R	R	A	A	G	M	G	G	G	G	R	A	R	G	R	R	A	W	A	A	R	R	A	G	R	G	R	G
Moghani	MOG27	G	G	R	A	R	R	A	A	R	A	R	R	W	A	G	A	G	A	G	T	G	R	R	G	A	M	R	G	R	R	R	C	A	R	G	G	R	W	R	R	G	G	A	A	R	G	R	R
Moghani	MOG34	R	G	G	M	G	G	A	A	G	R	G	A	A	G	R	R	R	A	A	T	G	G	R	A	R	A	R	R	A	R	G	M	A	G	A	G	A	A	R	R	R	A	R	A	R	G	R	G
Moghani	MOG4	A	A	R	A	A	A	A	M	A	R	G	A	A	R	G	R	R	A	R	T	R	G	R	A	G	A	A	G	R	R	G	M	A	G	R	A	A	W	R	G	G	R	A	G	R	G	R	G
Moghani	MOG12A	G	R	A	M	R	A	A	C	A	A	G	R	A	A	R	A	R	A	A	A	G	R	A	G	R	A	A	R	A	R	R	M	R	A	G	R	R	A	A	A	G	G	G	R	G	G	R	R
Moghani	MOG28	A	R	R	A	R	A	A	M	A	R	G	R	A	A	A	R	G	R	G	T	G	G	G	R	G	A	R	A	R	G	G	M	A	R	G	A	G	W	R	R	G	G	R	R	R	R	R	G
Morada Nova	BMN20	A	G	A	M	R	A	A	C	A	G	A	A	A	R	R	G	G	R	R	W	G	G	G	R	G	M	R	A	A	R	R	A	G	G	G	R	A	W	A	G	A	G	R	G	G	A	R	A
Morada Nova	BMN5	A	A	R	M	R	A	R	M	A	G	G	A	A	A	A	R	G	G	R	A	R	R	R	R	R	C	A	A	R	R	R	M	G	R	G	R	R	W	A	R	R	G	A	G	R	A	G	A
Morada Nova	BMN19	A	G	A	A	R	A	A	M	A	R	R	G	W	A	G	G	R	A	R	W	G	R	R	G	R	C	R	A	A	R	G	A	R	A	R	A	A	T	G	G	A	G	A	A	A	A	G	A
Morada Nova	BMN11	A	R	R	M	G	R	G	M	A	G	A	A	T	A	R	R	G	R	R	T	G	A	A	R	A	M	A	A	R	A	R	M	G	R	A	R	A	T	R	R	R	R	R	R	A	R	G	R
Morada Nova	BMN4	A	R	G	M	R	R	R	C	A	R	R	R	T	R	G	A	G	G	R	W	G	G	R	A	A	A	G	A	R	R	R	C	A	G	R	A	A	T	A	R	R	G	R	R	A	R	R	A
Morada Nova	BMN10	R	R	A	A	R	G	R	C	A	G	A	A	T	A	G	A	G	G	A	T	G	A	R	A	R	C	R	A	G	R	A	C	G	R	G	A	R	A	R	R	G	A	A	A	R	G	G	G
Morada Nova	BMN9	A	G	G	A	G	R	A	C	R	G	R	G	A	R	G	A	G	G	R	A	G	R	R	A	A	M	G	R	G	R	G	A	R	R	R	G	A	T	A	G	G	R	R	G	A	A	G	A
Morada Nova	BMN8	R	R	R	M	A	R	A	M	A	G	R	G	W	R	G	A	R	G	R	A	G	A	R	A	A	M	G	A	R	R	R	M	R	G	R	G	A	T	R	R	G	G	A	R	R	A	G	A
Morada Nova	BMN2	A	R	G	A	R	R	A	C	A	G	A	G	W	G	G	R	R	G	A	A	G	R	R	R	A	A	R	A	A	A	R	M	R	G	G	G	A	T	R	A	R	R	A	G	R	R	G	G
Morada Nova	BMN7	A	R	G	M	R	A	A	C	A	G	R	R	T	G	G	G	A	G	A	A	G	R	R	R	A	M	R	A	A	A	A	M	R	G	R	G	A	T	R	R	R	G	R	G	R	G	G	R
Morada Nova	BMN14	G	A	A	M	R	R	G	C	A	G	G	R	A	R	R	R	R	G	R	A	G	G	R	A	R	M	A	A	G	G	G	A	A	R	A	G	R	W	A	R	R	R	A	G	A	R	G	R
Morada Nova	BMN15	A	R	R	A	R	A	A	C	A	G	G	R	A	A	A	R	R	R	G	A	G	R	G	R	R	C	R	R	A	A	G	A	G	R	R	G	G	W	R	G	G	G	R	R	R	R	G	R
Morada Nova	BMN3	G	A	A	A	R	R	G	C	A	G	G	A	T	A	G	R	G	G	G	W	R	R	A	R	A	M	A	A	R	A	A	M	R	G	G	A	A	T	A	R	G	R	R	R	A	A	R	A
Morada Nova	BMN21	A	G	A	M	A	R	A	M	A	R	R	A	A	A	R	G	R	A	R	T	G	A	R	R	R	C	A	A	A	R	G	A	G	G	G	R	G	W	R	G	G	R	A	R	R	G	A	A
Morada Nova	BMN13	R	G	R	M	R	R	A	M	A	G	R	G	A	R	R	A	A	G	A	A	G	G	R	A	R	M	A	A	A	R	R	A	R	G	R	G	R	W	R	R	R	G	A	G	A	A	G	A
Morada Nova	BMN18	A	G	A	A	A	A	A	A	A	R	G	A	W	A	A	G	A	R	G	W	G	A	G	R	R	M	R	R	A	G	R	A	R	G	G	G	R	T	R	R	A	R	A	G	R	G	R	A
Morada Nova	BMN17	A	G	R	A	A	R	A	A	A	R	R	R	W	R	R	R	G	G	R	W	G	A	A	R	A	C	G	R	R	R	R	A	G	R	G	R	G	T	A	R	G	R	R	R	A	R	R	G
Morada Nova	BMN24	A	G	A	A	A	A	A	M	A	R	R	G	T	R	R	R	R	G	R	W	G	A	R	R	A	C	R	A	R	R	G	A	G	R	G	G	R	T	R	R	R	R	G	G	A	R	G	G
Morada Nova	BMN16	A	A	G	C	G	A	R	M	A	G	R	A	W	A	R	R	G	G	A	W	G	A	A	G	A	M	A	A	G	R	R	A	G	R	R	R	A	W	A	R	R	R	A	R	A	A	G	A
Morada Nova	BMN23	A	G	A	C	R	G	A	M	A	R	R	A	A	A	R	G	A	A	R	T	G	A	R	R	R	C	R	A	A	G	G	M	A	G	G	R	G	W	A	G	G	G	R	G	G	G	G	R
Morada Nova	BMN22	A	G	A	M	A	A	A	M	A	R	R	R	T	R	R	R	R	G	A	A	G	R	R	R	A	M	R	A	R	G	R	C	G	A	G	G	R	W	G	R	R	R	A	R	R	G	A	R
Morada Nova	BMN12	R	R	G	M	R	R	R	M	R	G	R	G	A	R	G	R	G	A	G	W	G	G	A	R	R	M	R	A	R	G	G	A	A	A	G	R	A	T	A	R	R	A	A	G	A	A	R	A
Afrikaner, Namaqua	NQA14	A	A	R	A	R	A	R	A	A	R	G	R	A	A	A	G	R	A	A	W	A	R	A	G	R	C	R	R	A	A	G	C	R	G	G	A	R	T	G	A	R	R	R	G	R	R	R	R
Afrikaner, Namaqua	NQA7	A	A	G	C	R	A	A	A	A	G	G	A	W	A	A	G	A	R	A	A	R	R	A	R	R	C	R	R	A	R	A	C	A	G	R	A	A	T	G	R	R	R	R	R	A	A	R	R
Afrikaner, Namaqua	NQA13	A	R	R	M	A	A	G	A	A	R	G	R	A	A	A	G	R	A	A	A	A	G	G	R	R	C	G	A	A	A	R	C	A	G	R	R	A	T	R	G	R	R	R	G	A	A	R	R
Afrikaner, Namaqua	NQA6	A	A	G	M	R	A	R	A	A	G	G	G	A	A	A	R	A	A	A	W	A	R	R	R	G	C	R	A	A	R	A	C	A	R	G	A	A	T	G	R	R	G	A	G	A	A	R	R
Afrikaner, Namaqua	NQA5	A	R	R	C	A	R	G	A	A	G	G	G	A	A	R	R	A	R	A	T	A	A	A	G	G	C	A	G	A	A	A	C	A	R	R	A	R	T	G	A	R	R	G	R	A	A	R	R
Afrikaner, Namaqua	NQA4	A	R	R	M	A	A	G	A	A	G	G	A	W	A	R	G	A	A	A	T	A	R	R	R	G	C	R	R	A	R	R	C	A	R	G	A	R	T	G	G	G	R	R	G	A	A	R	R
Afrikaner, Namaqua	NQA11	A	A	G	M	R	A	G	A	A	G	G	G	A	A	R	G	R	A	A	T	R	G	R	R	A	C	R	A	A	R	R	C	A	R	G	A	A	T	G	R	R	R	R	G	A	A	R	A
Afrikaner, Namaqua	NQA9	A	A	G	C	R	A	R	A	A	G	G	A	W	A	A	R	R	R	A	W	A	G	R	G	G	C	G	A	A	R	R	C	A	G	G	A	R	T	G	G	R	R	A	G	A	A	R	R
Afrikaner, Namaqua	NQA1	A	R	R	M	A	A	R	A	A	R	G	R	A	A	A	R	R	A	A	W	R	A	A	G	R	C	R	R	A	A	G	C	A	G	R	R	A	T	R	G	R	R	R	G	A	R	A	R
Afrikaner, Namaqua	NQA3	A	R	G	C	R	A	A	A	A	G	G	R	W	A	R	A	G	R	A	A	R	R	A	G	G	C	G	A	A	A	A	C	A	G	R	A	R	T	R	G	R	G	A	R	A	A	G	R
Afrikaner, Namaqua	NQA10	A	R	R	C	A	R	R	A	A	G	G	R	W	A	R	R	A	A	A	T	A	R	R	G	G	C	R	R	A	R	A	C	A	G	G	A	R	T	G	A	G	R	A	G	A	A	R	R
Afrikaner, Namaqua	NQA8	A	R	R	M	A	A	G	A	A	R	G	R	A	A	R	R	G	A	A	T	R	R	A	G	R	C	G	A	A	A	G	C	R	G	R	A	A	T	G	R	G	G	A	G	A	A	R	A
Romney, New Zealand	ROM21	R	R	A	C	G	G	A	C	G	G	R	A	A	A	G	G	A	R	R	A	G	R	A	G	R	C	R	R	A	G	R	M	R	A	R	R	A	T	R	R	A	R	A	G	A	R	G	A
Romney, New Zealand	ROM18	R	G	R	M	R	G	A	M	R	R	G	G	W	R	R	G	A	R	R	T	A	G	G	R	A	A	R	R	R	G	A	M	G	G	A	G	R	W	G	A	A	G	G	R	R	R	G	G
Romney, New Zealand	ROM13	R	R	A	M	R	R	A	A	R	R	A	R	T	R	G	A	R	G	A	A	R	R	R	R	A	A	G	G	R	G	R	M	A	A	A	R	A	W	G	A	R	R	R	G	R	R	G	R
Romney, New Zealand	ROM11	G	G	A	A	R	G	R	A	A	A	A	G	T	A	R	R	R	R	R	T	G	R	R	R	A	M	G	G	G	G	A	C	R	A	A	G	A	T	A	G	R	R	A	R	G	R	A	R
Romney, New Zealand	ROM2	R	R	A	C	G	A	R	C	G	G	R	G	T	R	G	R	R	A	A	A	G	R	G	R	R	C	R	A	A	G	R	A	A	A	R	G	R	W	R	A	A	G	R	G	R	A	G	G
Romney, New Zealand	ROM16	R	G	R	A	G	G	A	C	A	G	A	R	W	G	G	R	G	G	A	T	G	R	A	R	A	A	R	R	A	G	R	M	G	R	R	R	A	W	R	A	R	R	A	R	A	A	R	R
Romney, New Zealand	ROM22	A	G	R	M	G	G	R	C	R	A	G	A	W	G	G	R	R	A	G	W	G	A	R	A	R	A	A	R	A	G	R	M	R	A	R	R	R	T	G	R	R	G	R	G	G	R	G	G
Romney, New Zealand	ROM20	R	G	A	A	G	R	R	M	G	A	G	A	W	R	R	G	R	A	G	A	G	A	R	A	G	M	R	R	A	G	R	A	R	A	R	R	R	T	G	A	R	G	G	R	R	R	G	G
Romney, New Zealand	ROM12	G	R	A	C	R	R	A	A	G	A	R	A	T	R	R	R	R	R	A	W	R	R	R	A	A	M	A	R	R	G	R	M	G	A	G	G	R	W	G	R	R	G	R	R	R	R	R	A
Romney, New Zealand	ROM4	R	G	A	C	R	G	A	A	R	R	R	G	T	A	R	G	A	R	G	W	A	G	A	R	A	M	R	G	R	G	G	M	R	A	R	G	R	W	G	R	A	G	G	G	R	A	G	A
Romney, New Zealand	ROM19	A	G	A	C	G	G	R	C	G	G	G	A	A	A	G	G	R	R	R	W	G	R	A	G	R	C	R	A	A	G	G	M	R	A	A	G	A	T	R	A	A	A	R	G	A	A	G	A
Romney, New Zealand	ROM3	A	A	A	M	A	A	R	C	A	G	R	A	W	R	G	R	G	G	A	A	G	R	R	G	R	M	R	R	R	R	G	M	R	A	A	R	R	A	G	R	A	G	R	G	R	R	G	G
Romney, New Zealand	ROM5	G	R	A	M	G	R	R	C	R	A	R	A	W	R	R	A	A	R	G	A	G	R	G	A	A	M	R	G	R	G	A	C	R	A	A	R	A	W	R	A	G	R	R	R	R	R	R	G
Romney, New Zealand	ROM10	R	G	A	C	R	R	A	C	G	G	R	A	W	G	G	R	G	R	A	W	A	R	R	R	A	A	R	A	A	G	R	A	R	A	R	G	R	A	G	R	A	A	G	R	R	A	G	G
Romney, New Zealand	ROM17	R	A	R	C	A	R	A	A	R	A	R	A	A	A	R	R	A	G	R	T	G	G	A	G	A	M	A	G	G	G	R	M	A	R	G	R	A	T	G	R	A	G	R	R	R	A	G	G
Romney, New Zealand	ROM9	G	A	A	C	G	R	A	M	A	R	G	G	T	A	G	R	G	R	A	W	R	R	R	R	R	A	R	R	R	G	R	M	G	A	R	R	A	W	R	R	R	R	R	R	A	A	R	G
Romney, New Zealand	ROM1	R	R	A	M	A	G	A	M	G	R	R	G	W	A	G	R	A	G	G	W	R	G	R	A	R	C	R	R	A	G	R	A	A	R	A	R	A	W	R	A	R	R	R	G	R	A	R	G
Romney, New Zealand	ROM24	A	G	A	M	G	G	G	C	G	G	G	A	A	A	G	R	R	R	R	W	G	G	R	G	G	C	A	R	R	G	R	M	G	A	A	G	R	W	G	R	A	A	R	R	A	R	G	A
Romney, New Zealand	ROM8	G	R	A	M	R	G	R	C	R	G	G	G	W	R	A	R	R	R	A	T	A	R	G	R	A	A	G	R	A	R	R	M	G	R	A	G	R	W	R	A	A	G	G	R	A	A	G	R
Romney, New Zealand	ROM23	A	R	R	C	G	R	A	M	A	R	G	R	A	G	G	A	R	A	R	T	R	A	R	R	A	M	R	R	A	G	R	M	G	R	R	G	R	T	R	R	A	G	R	G	G	A	G	G
Romney, New Zealand	ROM15	A	A	A	M	G	R	A	C	G	A	G	G	T	A	R	G	R	G	G	W	A	R	A	A	R	C	R	G	R	G	A	A	A	R	A	A	R	T	R	R	A	R	R	A	A	G	R	R
Romney, New Zealand	ROM7	R	R	R	C	R	G	A	M	R	R	G	R	W	R	R	G	A	R	R	W	R	G	R	G	A	M	A	G	R	G	R	A	G	R	A	R	A	T	G	A	A	R	G	G	R	R	R	G
Romney, New Zealand	ROM14	R	R	A	M	R	G	A	M	G	A	A	G	T	R	G	A	R	G	R	A	R	R	A	R	A	A	G	R	A	G	A	M	R	A	R	G	G	W	R	R	R	A	G	R	R	R	R	R
Romney, New Zealand	ROM6	R	R	R	C	R	G	A	A	R	R	R	R	W	A	G	R	R	A	G	T	R	R	A	R	A	M	A	R	A	G	R	A	R	R	A	R	A	W	R	A	R	G	G	R	R	R	G	G
Texel, New Zealand	NTX23	R	R	G	M	R	A	R	M	G	A	A	A	W	A	R	R	R	R	A	T	R	G	R	R	A	M	A	R	R	G	A	M	A	R	A	G	G	W	G	A	R	A	R	A	A	A	G	G
Texel, New Zealand	NTX22	G	R	A	A	A	A	G	C	A	A	G	G	W	R	A	A	R	R	G	T	R	G	A	R	R	C	A	G	R	R	A	M	R	A	G	A	R	W	R	R	G	G	G	R	A	A	G	R
Texel, New Zealand	NTX10	R	G	G	M	A	A	G	C	G	G	R	R	W	G	R	R	R	A	R	W	A	R	A	A	G	A	R	G	R	G	A	A	R	R	A	A	G	A	G	R	R	R	G	A	A	R	G	G
Texel, New Zealand	NTX18	A	R	R	M	A	R	A	M	A	G	R	R	W	A	G	A	G	A	G	T	R	R	G	A	A	M	A	G	R	A	R	A	A	A	A	A	G	W	G	A	G	R	R	R	G	R	G	R
Texel, New Zealand	NTX1	R	R	G	C	A	R	R	C	A	G	R	R	T	R	R	R	R	A	R	T	G	G	A	R	R	C	R	G	A	A	G	M	R	R	R	G	A	T	R	G	G	A	G	R	R	G	R	A
Texel, New Zealand	NTX16	A	A	G	C	A	A	G	A	G	A	G	R	W	A	G	G	G	A	A	W	R	G	R	A	A	M	A	G	G	G	R	M	A	R	R	R	R	W	G	R	R	R	R	G	A	A	A	R
Texel, New Zealand	NTX15	G	G	R	C	A	A	G	C	R	A	A	G	T	G	R	A	G	A	G	W	G	G	G	A	A	M	G	G	R	G	A	A	A	R	A	R	R	T	G	A	G	G	R	A	G	A	R	G
Texel, New Zealand	NTX7	G	G	G	C	A	A	R	M	R	G	A	G	W	A	G	A	G	G	G	W	A	R	R	R	R	A	A	R	R	R	G	C	A	G	R	R	R	T	R	R	G	R	R	A	A	G	G	G
Texel, New Zealand	NTX3	R	A	A	M	A	A	R	C	A	R	A	R	T	A	R	R	R	A	R	W	R	R	G	A	R	M	A	G	R	G	G	C	A	R	A	R	R	T	R	G	R	G	R	G	R	G	G	R
Texel, New Zealand	NTX12	R	R	G	C	A	A	G	M	R	G	A	G	A	R	R	A	R	A	A	A	R	G	R	R	R	M	R	G	A	R	R	M	A	R	A	A	G	A	G	A	R	R	G	R	A	R	R	G
Texel, New Zealand	NTX6	R	G	R	C	A	A	A	C	A	A	A	G	T	R	G	A	R	R	R	W	G	R	R	R	R	M	R	G	G	R	R	M	R	A	A	A	R	A	G	A	R	R	A	R	R	G	R	G
Texel, New Zealand	NTX17	G	R	A	A	R	A	R	M	R	A	R	A	W	G	R	R	A	G	A	W	R	A	R	A	R	A	R	G	G	G	R	M	A	R	A	A	A	W	R	A	G	G	G	R	R	R	R	G
Texel, New Zealand	NTX9	G	G	R	M	R	A	R	M	A	G	R	R	T	R	R	R	R	R	R	A	A	R	A	A	R	M	A	G	G	G	R	M	A	R	R	A	G	A	R	R	G	R	R	A	R	R	G	R
Texel, New Zealand	NTX4	R	R	R	A	A	A	A	M	R	A	R	A	W	G	A	A	R	A	R	T	R	G	R	R	A	M	G	G	A	A	A	M	R	R	R	A	G	T	R	R	G	R	G	G	R	R	A	G
Texel, New Zealand	NTX21	G	R	R	A	A	A	G	M	A	A	G	G	A	G	A	A	A	A	G	T	A	R	R	R	G	C	R	G	G	A	R	C	A	R	R	A	G	A	R	R	G	G	R	G	R	R	G	R
Texel, New Zealand	NTX13	A	A	G	C	A	A	G	A	G	A	G	R	W	A	G	G	G	A	A	W	R	G	R	A	A	M	A	G	G	G	R	M	A	R	R	R	R	W	G	R	R	R	R	G	A	A	A	R
Texel, New Zealand	NTX5	A	G	G	M	A	A	R	M	R	R	R	G	W	A	G	R	R	A	R	W	R	G	R	G	A	C	R	G	A	R	R	C	A	R	R	A	G	T	G	R	G	G	R	G	R	R	R	R
Texel, New Zealand	NTX11	A	A	R	M	A	A	R	M	R	G	A	G	W	A	R	R	R	A	R	W	R	R	R	R	A	M	A	G	R	R	R	M	R	A	A	A	R	A	G	A	G	R	R	R	A	R	R	G
Texel, New Zealand	NTX24	R	R	R	M	A	A	R	A	R	R	R	G	T	A	G	A	R	A	G	T	A	R	G	R	R	C	A	G	G	G	A	M	A	A	R	A	R	A	R	A	R	G	R	A	G	A	R	G
Texel, New Zealand	NTX20	R	R	R	A	A	R	A	C	A	R	A	R	W	R	R	A	R	A	R	T	R	G	G	A	R	M	A	G	G	A	R	A	R	R	A	A	R	W	R	R	G	R	A	R	R	G	G	G
Texel, New Zealand	NTX14	A	R	A	C	A	R	R	C	R	R	A	G	W	A	G	A	R	A	R	W	A	A	R	A	A	M	R	G	R	G	R	M	A	R	A	A	R	A	G	A	G	R	R	A	R	A	R	G
Texel, New Zealand	NTX8	A	A	R	A	A	A	R	A	A	A	A	G	W	R	R	R	R	A	G	A	G	G	G	A	R	M	R	G	G	R	R	A	G	A	A	R	R	W	G	A	G	A	R	G	A	R	G	G
Texel, New Zealand	NTX19	R	A	G	A	A	A	G	M	A	R	G	R	W	R	R	R	A	R	R	T	A	A	R	A	R	C	R	G	G	A	R	C	A	G	A	A	G	A	R	G	G	R	R	R	R	R	R	R
Texel, New Zealand	NTX2	R	A	R	M	A	R	R	M	R	R	R	R	T	R	G	R	G	A	R	W	R	R	A	R	R	A	R	G	R	G	R	C	R	A	A	A	G	A	R	R	G	R	G	G	A	A	R	G
Norduz	NDZ3	A	R	R	M	A	A	A	C	G	G	A	R	W	R	R	R	A	R	R	T	R	A	A	A	A	A	G	G	R	R	G	M	R	R	R	G	R	W	R	A	A	R	A	A	R	G	A	A
Norduz	NDZ18	A	A	R	A	A	A	A	M	A	R	G	R	A	G	G	G	R	R	A	A	A	R	R	R	R	M	R	G	R	G	R	M	A	R	R	G	A	W	G	A	A	G	A	R	A	G	R	R
Norduz	NDZ4	A	A	R	A	A	A	R	C	A	R	R	R	A	A	R	A	R	R	A	A	R	A	A	R	R	M	G	R	A	G	R	C	R	A	G	R	R	W	R	R	R	A	R	R	G	G	G	R
Norduz	NDZ11	A	G	A	C	R	R	A	M	R	G	R	A	W	A	R	R	R	A	R	W	R	R	A	A	A	M	R	R	G	R	G	M	R	A	G	R	R	W	G	R	A	R	A	A	A	R	R	G
Norduz	NDZ19	A	R	R	M	R	A	A	C	R	G	G	R	W	R	G	A	R	A	R	W	G	R	A	A	G	M	R	R	A	G	G	A	A	A	G	R	R	W	R	A	A	R	R	R	R	A	R	R
Norduz	NDZ12	A	R	R	C	G	A	R	A	R	R	R	R	A	R	R	A	A	R	G	T	A	A	A	A	A	A	R	G	R	R	G	M	G	A	R	A	A	A	R	G	R	A	A	A	G	A	R	R
Norduz	NDZ20	A	G	R	A	A	A	A	C	A	R	A	G	A	R	G	G	R	R	R	W	R	A	R	A	G	A	G	R	A	G	G	M	R	R	G	G	R	W	G	A	R	R	R	R	R	G	G	G
Norduz	NDZ5	R	R	R	M	R	A	A	C	R	R	R	G	W	G	G	R	A	G	R	T	R	A	A	A	R	A	G	G	A	G	G	C	R	G	G	G	A	W	R	R	R	A	A	A	R	R	R	G
Norduz	NDZ13	A	G	A	C	R	A	A	C	R	G	R	G	A	G	G	R	A	R	A	A	G	A	R	A	R	A	G	R	R	R	G	M	R	A	G	R	R	W	R	R	R	R	A	A	R	R	R	G
Norduz	NDZ6	A	R	R	M	A	A	R	C	R	G	G	R	W	R	A	A	R	R	G	A	G	A	A	A	G	M	A	G	R	G	R	C	R	A	R	R	A	T	R	A	R	A	A	A	R	G	R	A
Norduz	NDZ14	R	R	A	M	G	A	A	C	R	G	R	A	W	R	G	A	A	A	R	W	R	R	A	R	G	C	R	G	R	R	R	M	R	A	G	A	R	W	R	A	A	R	A	A	A	R	G	G
Norduz	NDZ15	R	R	R	A	A	A	A	M	G	R	G	G	W	A	R	A	R	R	R	W	A	G	R	G	R	M	A	G	A	G	G	C	R	A	R	R	A	T	R	A	A	R	A	R	A	R	G	G
Norduz	NDZ8	R	A	R	M	R	A	A	M	R	R	A	R	T	A	R	R	R	R	R	W	G	A	A	A	G	M	G	G	R	R	G	C	R	G	G	G	R	W	G	G	R	A	A	A	R	R	G	R
Norduz	NDZ16	R	R	G	A	R	A	A	C	A	G	R	R	A	R	G	A	A	A	R	T	G	A	A	R	G	M	G	R	A	G	G	C	R	A	G	R	R	T	A	A	A	A	A	R	R	R	A	G
Norduz	NDZ1	G	G	A	A	R	A	R	C	A	R	A	A	W	A	G	G	R	G	G	A	G	G	R	R	R	M	G	A	R	R	G	M	A	R	G	R	A	T	R	G	A	R	G	G	R	R	G	G
Norduz	NDZ9	A	R	R	M	R	A	R	M	R	A	A	R	A	R	A	R	R	R	G	A	G	R	A	A	R	M	R	R	R	G	R	M	R	R	R	R	A	W	R	R	R	R	A	G	R	G	R	R
Norduz	NDZ17	R	A	R	M	R	A	R	M	R	R	R	G	A	R	G	A	R	R	R	T	R	R	A	R	R	M	G	G	A	G	R	M	R	R	G	R	R	A	R	G	R	A	A	R	G	R	R	G
Norduz	NDZ2	G	G	A	A	A	R	A	C	A	G	R	R	W	R	G	G	A	R	R	W	A	R	R	A	G	C	R	A	R	R	G	C	R	G	G	A	A	A	G	R	R	R	A	R	G	A	G	A
Norduz	NDZ10	R	A	R	A	A	A	A	C	R	G	R	G	A	R	R	A	A	A	R	T	R	R	R	R	G	A	A	G	G	A	R	A	A	R	G	G	A	T	R	A	R	R	A	R	R	G	R	R
Norduz	NDZ7	R	G	A	M	A	R	R	C	R	G	R	R	A	R	G	R	R	G	A	A	R	R	A	R	G	M	A	G	R	R	G	A	A	R	G	A	A	W	G	A	A	A	A	A	A	A	G	A
Ojalada	OJA05	R	R	A	C	R	G	A	C	A	R	A	A	T	R	G	A	R	A	A	W	R	R	G	A	R	C	A	R	R	R	R	A	R	R	R	A	A	T	A	R	R	A	A	G	R	R	G	G
Ojalada	OJA02	R	R	A	M	A	R	R	M	R	G	G	R	A	G	A	R	G	R	R	W	A	A	R	R	R	A	A	A	R	G	A	M	R	R	G	G	G	W	A	R	R	A	G	G	G	R	G	A
Ojalada	OJA21	R	A	R	A	R	R	R	M	A	G	R	R	W	G	R	R	A	A	G	W	R	R	A	G	R	C	A	R	R	R	R	M	G	A	R	R	R	W	A	R	A	A	R	G	G	R	G	R
Ojalada	OJA06	A	R	R	M	R	G	A	C	A	A	G	R	W	A	R	R	G	G	A	W	R	R	A	G	R	C	A	R	R	R	R	A	R	R	G	G	R	W	A	R	A	R	R	G	R	A	G	R
Ojalada	OJA14	R	A	R	M	R	G	R	C	R	A	A	R	A	R	R	A	R	R	R	W	G	R	G	R	R	M	G	R	A	R	R	C	R	G	G	A	A	W	R	R	R	G	A	R	G	R	R	A
Ojalada	OJA22	A	G	R	A	A	G	G	A	G	R	R	R	T	R	G	R	G	R	G	W	R	R	R	R	R	A	G	R	R	A	A	C	G	R	R	R	R	T	R	A	R	A	R	R	R	R	G	R
Ojalada	OJA15	R	R	R	C	R	R	G	M	R	A	R	R	W	R	G	G	G	G	A	T	R	R	R	R	A	M	R	R	R	G	R	C	G	G	R	G	R	W	R	R	R	A	R	R	R	A	A	R
Ojalada	OJA23	A	R	A	C	A	R	R	A	G	G	R	G	A	A	R	A	R	A	G	T	R	A	R	A	A	M	A	R	R	R	A	C	G	R	A	G	R	T	A	A	A	A	G	R	A	R	G	A
Ojalada	OJA08	A	A	R	C	A	G	R	M	R	R	A	A	W	R	G	A	A	R	G	W	A	R	A	G	R	A	G	R	R	A	A	A	G	R	G	A	G	A	R	A	A	R	A	R	R	R	R	R
Ojalada	OJA16	G	A	G	M	R	G	A	M	G	G	A	R	A	A	R	R	R	A	R	W	R	R	A	R	A	M	G	R	R	G	G	A	A	R	R	G	R	W	R	G	A	R	A	R	A	R	G	R
Ojalada	OJA24	R	G	G	M	R	R	A	M	G	R	G	R	T	R	A	G	G	G	R	W	G	R	R	R	R	M	A	G	A	R	G	M	R	A	G	G	G	W	G	R	A	R	R	R	R	A	R	G
Ojalada	OJA09	A	R	A	M	G	A	R	M	R	A	A	R	T	A	R	R	R	A	A	W	A	R	R	R	R	M	A	A	A	G	R	C	G	G	G	R	R	T	A	A	A	G	R	R	A	A	R	A
Ojalada	OJA17	R	A	G	M	R	R	A	C	R	R	G	A	W	R	A	R	A	G	R	A	A	G	A	R	A	M	A	A	R	R	R	C	G	R	A	G	R	A	G	G	A	G	A	G	R	G	R	A
Ojalada	OJA10	A	R	R	C	R	R	R	M	G	R	G	R	A	A	G	A	R	R	A	T	R	A	A	R	G	C	R	G	G	G	G	M	R	R	R	R	G	W	A	R	R	R	R	R	R	R	G	R
Ojalada	OJA18	A	R	A	C	A	R	A	M	A	R	R	G	A	A	R	A	A	R	G	W	G	A	A	R	A	A	R	G	G	R	G	M	R	R	G	R	R	T	R	A	R	A	G	R	G	R	R	A
Ojalada	OJA03	R	R	R	C	G	A	A	C	R	R	R	A	W	G	G	R	R	R	A	W	R	A	G	A	A	C	R	G	R	G	R	M	R	A	R	R	A	W	A	A	R	A	R	R	R	R	R	A
Ojalada	OJA11	A	R	R	A	R	G	R	M	R	A	G	A	T	R	R	R	R	R	G	W	G	G	A	G	R	C	R	A	A	R	R	M	G	G	R	A	R	T	R	R	A	G	R	A	R	A	R	A
Ojalada	OJA19	R	A	G	M	G	A	R	M	R	G	A	R	W	A	R	R	R	R	A	T	R	A	A	A	A	M	G	G	G	A	G	A	R	R	G	G	R	T	R	R	R	R	A	R	G	G	R	A
Ojalada	OJA04	A	R	G	C	R	R	R	A	R	G	R	R	A	R	G	A	R	R	R	W	A	R	G	R	G	M	A	R	R	R	R	A	G	R	R	R	R	T	R	R	R	A	G	G	R	R	R	R
Ojalada	OJA12	R	R	R	A	G	G	R	C	A	G	R	R	A	R	G	A	R	A	A	W	A	G	A	R	A	A	R	A	A	A	R	A	A	A	A	G	R	T	R	A	R	R	R	G	R	A	G	R
Ojalada	OJA20	A	R	A	M	G	R	A	M	R	R	R	R	T	R	G	G	A	R	A	T	G	R	A	R	A	A	A	R	R	A	R	M	R	G	R	R	R	W	A	A	R	R	R	R	R	R	G	R
Ojalada	OJA13	R	A	R	A	A	R	R	C	A	G	R	R	W	A	G	A	G	G	R	W	G	A	R	G	A	M	A	R	R	A	A	M	G	R	G	R	G	T	A	R	R	A	G	G	G	R	G	A
[truncated: 823 more rows]
[truncated: 115 more columns]
