# Supplementary material for: SNPs for Parentage Testing and Traceability in Globally Diverse Breeds of Sheep
Source: PLoS One. 2014 Apr 16;9(4):e94851. doi: 10.1371/journal.pone.0094851 (PMC3989260; doi:10.1371/journal.pone.0094851)
Supplement: Table S4 — List of 587 SNPs from four parentage sets. (XLSX) [file pone.0094851.s005.xlsx]

## Sheet: T S4
	Table S4. List of 587 SNPs from four parentage sets
	SNP ID	AgResearch Parentage 84	AgResearch 300	ISGC 88	CSIRO SheepCRC 382
	250506CS3900218700001_1294		Xa
	250506CS3900386000001_696		X
	250506CS3900414400001_1178		X
	250506CS3900487100001_1521		X
	250506CS3901012300001_913	X	X	X	X
	CL635241_413	X	X	X	X
	CL635944_160	X	X	X	X
	CZ920359_258	X	X	X	X
	CZ920950_468	X	X	X	X
	CZ923139_448		X
	CZ923541_121		X
	CZ925803_293	X	X	X	X
	DU172264_319		X
	DU174410_88		X
	DU175036_578		X
	DU175354_499		X
	DU175804_598		X
	DU175950_384		X
	DU178311_404		X
	DU179070_177		X
	DU179455_389		X
	DU181767_197		X
	DU182679_618		X
	DU183112_480	X	X	X	X
	DU183841_402		X
	DU189362_554		X
	DU189970_325	X	X	X	X
	DU191809_420		X
	DU191879_495	X	X	X	X
	DU194639_560	X	X	X	X
	DU195235_363		X
	DU196132_525	X	X	X	X
	DU200069_211		X
	DU200104_557		X
	DU202116_405	X	X	X	X
	DU202534_254		X
	DU203469_428		X
	DU203901_233		X
	DU205124_325		X
	DU205548_223		X
	DU206327_107	X	X	X	X
	DU206491_155		X
	DU206996_498		X
	DU208585_209		X
	DU209581_415		X
	DU213616_481		X
	DU213735_493	X	X	X	X
	DU216457_129		X
	DU220629_347		X
	DU220919_147		X
	DU222648_670		X
	DU223430_259		X
	DU223894_556	X	X	X	X
	DU225323_218	X	X	X	X
	DU231007_156	X	X	X	X
	DU231119_249		X
	DU231335_636		X
	DU232778_232		X
	DU232924_365	X	X	X	X
	DU237649_416		X
	DU238011_215		X
	DU238222_352		X
	DU240909_563		X
	DU240949_349		X
	DU241306_191	X	X	X	X
	DU242464_150		X
	DU244782_175		X
	DU245849_435		X
	DU245892_323		X
	DU246484_173		X
	DU247686_322		X
	DU254733_336		X
	DU258053_237	X	X	X	X
	DU258149_149		X
	DU259120_464		X		X
	DU260026_374		X
	DU260081_579	X	X	X	X
	DU260201_585	X	X	X	X
	DU261473_208		X
	DU261801_281		X
	DU264431_420		X
	DU264531_279	X	X	X	X
	DU266660_200		X
	DU268008_162		X
	DU268436_650		X
	DU269694_582	X	X	X	X
	DU271757_584		X
	DU271929_382	X	X	X	X
	DU274962_623		X
	DU275428_276	X	X	X	X
	DU276869_95		X
	DU279054_461		X
	DU281551_498		X
	DU284928_203		X
	DU285942_378		X
	DU286106_170		X
	DU286661_169		X
	DU287626_225		X
	DU289160_204		X
	DU290101_408		X	X	X
	DU295081_249		X
	DU296694_531		X
	DU298844_335		X
	DU299578_392		X
	DU300156_445		X	X	X
	DU300339_104		X
	DU301082_374		X
	DU301502_402	X	X	X	X
	DU301854_372		X
	DU302760_528	X	X	X	X
	DU303045_96		X
	DU303358_330		X
	DU304162_428		X
	DU304462_307		X
	DU305004_417	X	X	X	X
	DU305739_410		X
	DU306244_235		X
	DU307202_445		X
	DU310703_497	X	X	X	X
	DU310747_445	X	X	X	X
	DU310869_621		X
	DU311321_620		X
	DU313102_671	X	X	X	X
	DU314655_578	X	X	X	X
	DU317751_332		X
	DU319462_515		X
	DU319941_738		X
	DU322055_258		X
	DU324670_456	X	X	X	X
	DU324734_381		X
	DU325267_788		X		X
	DU325612_517	X	X	X	X
	DU326572_241	X	X	X	X
	DU326574_557		X
	DU328546_113		X
	DU328974_182		X
	DU329154_467		X		X
	DU330249_253		X
	DU337465_337	X	X	X	X
	DU340323_402		X
	DU342117_350		X		X
	DU344050_171		X
	DU345394_399	X	X	X	X
	DU345490_529		X
	DU348827_210		X		X
	DU351298_316	X	X	X	X
	DU352764_273		X
	DU353714_367		X
	DU360304_324		X
	DU362488_275		X
	DU362773_332		X
	DU364754_308	X	X	X	X
	DU366503_110		X
	DU369175_467	X	X	X	X
	DU370089_301		X
	DU370509_408		X
	DU370938_485		X
	DU372582_268	X	X	X	X
	DU373461_120		X
	DU373830_532		X
	DU373896_534		X
	DU376221_309		X
	DU377445_470		X
	DU378652_409		X
	DU378819_632		X	X	X
	DU379505_529		X
	DU380983_440	X	X	X	X
	DU381045_479	X	X	X	X
	DU381131_150		X
	DU382130_195		X
	DU382510_248		X
	DU383209_637		X
	DU383863_376	X	X	X	X
	DU384041_287		X
	DU385524_354		X
	DU388282_94		X
	DU388321_396		X
	DU388965_586		X
	DU393582_347		X
	DU394537_289	X	X	X	X
	DU396708_413		X
	DU396916_412		X
	DU397126_450		X
	DU397156_121		X
	DU398082_567		X
	DU404838_401		X
	DU405213_575		X		X
	DU407749_370		X
	DU408817_431	X	X	X	X
	DU410594_255		X
	DU411145_363		X
	DU411204_551	X	X	X	X
	DU411403_398	X	X	X	X
	DU411432_523	X	X	X	X
	DU413316_575	X	X	X	X
	DU414375_444		X
	DU417100_360		X
	DU417675_79	X	X	X	X
	DU422248_448		X
	DU424479_328		X
	DU425259_620	X	X	X	X
	DU425376_119		X
	DU425414_134		X
	DU425907_184	X	X	X	X
	DU426135_199		X
	DU426312_454	X	X	X	X
	DU426825_402		X
	DU429798_148		X
	DU433863_261	X	X	X	X
	DU434120_194		X		X
	DU434490_494		X
	DU435204_267		X
	DU435573_466	X	X	X	X
	DU438000_178		X		X
	DU438038_308		X
	DU438537_625		X
	DU438581_363		X
	DU439106_694		X
	DU439495_141		X
	DU439658_410		X
	DU440434_247		X
	DU440765_491		X	X	X
	DU441304_232		X
	DU442373_141	X	X	X	X
	DU442796_339		X
	DU444331_345		X
	DU444709_372	X	X	X	X
	DU446051_252		X
	DU446213_412	X	X	X	X
	DU446704_339		X
	DU446965_356		X
	DU448891_645		X
	DU452167_477		X
	DU452456_526		X
	DU453259_440	X	X	X	X
	DU455254_479	X	X	X	X
	DU455805_362		X
	DU458605_386		X
	DU459122_429		X
	DU460511_423	X	X	X	X
	DU461361_483		X
	DU462008_263	X	X	X	X
	DU462820_330		X
	DU463400_341		X
	DU463532_137	X	X	X	X
	DU463771_520		X
	DU464373_638	X	X	X	X
	DU464487_253		X
	DU466647_272		X
	DU467751_524	X	X	X	X
	DU467879_183		X
	DU468143_519		X
	DU468275_284	X	X	X	X
	DU469454_586	X	X	X	X
	DU470115_368		X
	DU470875_383	X	X	X	X
	DU471913_499	X	X	X	X
	DU476540_529		X
	DU477963_390		X
	DU480434_533	X	X	X	X
	DU480457_526		X
	DU481531_204		X
	DU484966_595		X
	DU485922_519		X
	DU487030_446		X
	DU488903_267	X	X	X	X
	DU490596_503		X
	DU490800_256		X
	DU490944_480		X
	DU491951_247		X
	DU492379_209	X	X	X	X
	DU492501_194		X
	DU492516_411	X	X	X	X
	DU492723_242		X
	DU493579_579		X
	DU495221_114		X
	DU495642_562		X
	DU499024_430		X
	DU499587_509	X	X	X	X
	DU500509_131		X
	DU501115_497	X	X	X
	DU502334_443	X	X	X	X
	DU503161_123	X	X	X	X
	DU507401_471		X
	DU507673_451		X
	DU508448_227	X	X	X	X
	DU511222_139	X	X	X	X
	DU511583_83		X
	DU512685_259	X	X	X	X
	DU518561_359	X	X	X	X
	DU519086_548		X
	DU520456_363		X
	DU521806_135		X
	DU522113_438		X
	DU522140_165		X
	DU523483_560		X
	DU524314_202		X
	DU528988_138		X
	DU529574_332		X
	DU530067_219	X	X	X	X
	FM872310_2746delCA				X
	MSTN				X
	OAR1_125382442				X
	OAR1_145170621				X
	OAR1_152799556				X
	OAR1_155904685				X
	OAR1_161217407				X
	OAR1_163269760				X
	OAR1_169681073				X
	OAR1_172538566				X
	OAR1_185320639				X
	OAR1_207602058				X
	OAR1_218727571				X
	OAR1_226894517				X
	OAR1_227032731				X
	OAR1_227870704				X
	OAR1_260339881				X
	OAR1_260750419				X
	OAR1_288212148				X
	OAR1_47348433				X
	OAR1_48901255				X
	OAR1_56099906				X
	OAR1_62521467				X
	OAR1_77436037				X
	OAR1_79404769				X
	OAR1_80034351				X
	OAR1_86712802				X
	OAR1_99762260				X
	OAR10_16479268				X
	OAR10_20810050				X
	OAR10_29389966				X
	OAR10_29448537				X
	OAR10_49494142				X
	OAR10_50587660				X
	OAR10_51775366				X
	OAR10_62894887				X
	OAR10_68517121				X
	OAR10_85903105				X
	OAR10_91392930				X
	OAR10_92199067				X
	OAR11_3851247				X
	OAR11_56075682				X
	OAR11_62887032				X
	OAR12_11657392				X
	OAR12_2436404				X
	OAR12_28453815				X
	OAR12_4247318				X
	OAR12_45884879				X
	OAR12_64163725				X
	OAR12_67278197				X
	OAR13_15031682				X
	OAR13_15714447				X
	OAR13_19104238				X
	OAR13_25099166				X
	OAR13_26732874				X
	OAR13_34580622				X
	OAR13_86825729				X
	OAR14_16510791				X
	OAR14_26710874				X
	OAR15_12666876				X
	OAR15_26462379				X
	OAR15_32857143				X
	OAR15_48956698				X
	OAR15_54550843				X
	OAR15_56018209				X
	OAR15_6580863				X
	OAR15_82382470				X
	OAR16_24428159				X
	OAR16_36737603				X
	OAR16_59388986				X
	OAR17_22571786				X
	OAR17_23630662				X
	OAR17_2380024				X
	OAR17_31146799				X
	OAR17_34122964				X
	OAR17_57234757				X
	OAR17_6382522				X
	OAR17_6395356				X
	OAR17_66393977				X
	OAR18_10126276				X
	OAR18_10748526				X
	OAR18_16861687				X
	OAR18_26482558				X
	OAR18_44175536				X
	OAR18_69288226				X
	OAR19_33531772				X
	OAR19_33968342				X
	OAR19_34354181				X
	OAR19_37223995				X
	OAR19_37492499				X
	OAR19_38337561				X
	OAR19_39818570				X
	OAR2_103451201				X
	OAR2_10464259				X
	OAR2_137718678				X
	OAR2_141253696				X
	OAR2_143337545				X
	OAR2_155018930				X
	OAR2_156639058				X
	OAR2_198392100				X
	OAR2_236658998				X
	OAR2_33972713				X
	OAR2_37366448				X
	OAR2_47914972				X
	OAR2_49526327				X
	OAR2_85440747				X
	OAR20_1216753				X
	OAR20_14039387				X
	OAR20_2774290				X
	OAR20_33384221				X
	OAR20_43815997_X				X
	OAR21_20371526				X
	OAR21_26255799				X
	OAR21_5011592				X
	OAR22_1023592				X
	OAR22_3499143				X
	OAR22_6200554				X
	OAR23_29207406				X
	OAR23_8935783				X
	OAR24_14004421				X
	OAR24_15364787				X
	OAR24_17892863				X
	OAR24_19994470				X
	OAR24_32232601				X
	OAR25_14645453				X
	OAR25_25184395				X
	OAR25_8324086				X
	OAR26_10633898				X
	OAR26_13494685				X
	OAR26_34360075				X
	OAR26_6517460				X
	OAR3_117626019				X
	OAR3_136187521				X
	OAR3_145344922				X
	OAR3_166113095				X
	OAR3_177781806				X
	OAR3_177903329				X
	OAR3_183012984				X
	OAR3_191490835				X
	OAR3_202992242				X
	OAR3_226847164				X
	OAR3_238210924				X
	OAR3_31172991				X
	OAR3_32039232				X
	OAR3_34209284				X
	OAR3_34567488				X
	OAR3_35053594				X
	OAR3_40698853				X
	OAR3_57525359				X
	OAR3_58317158				X
	OAR3_71384072				X
	OAR3_72722977				X
	OAR3_78678231				X
	OAR3_79590268				X
	OAR3_80078321				X
	OAR3_83593412				X
	OAR3_95548607				X
	OAR4_56051945				X
	OAR4_57594871				X
	OAR4_6967496				X
	OAR4_82342246				X
	OAR4_85288470				X
	OAR5_101392888				X
	OAR5_109326228				X
	OAR5_109867526				X
	OAR5_110500655				X
	OAR5_25319096				X
	OAR5_31695916				X
	OAR5_67883800_X				X
	OAR5_81209579				X
	OAR5_89502724				X
	OAR5_97644679				X
	OAR6_101640082				X
	OAR6_103085812				X
	OAR6_12170461				X
	OAR6_122433556				X
	OAR6_21138069				X
	OAR6_29796975				X
	OAR6_35078443				X
	OAR6_50590550				X
	OAR6_58799540				X
	OAR6_61182493				X
	OAR6_74265158				X
	OAR6_94177376_X				X
	OAR6_98890184				X
	OAR7_101493967				X
	OAR7_51517611				X
	OAR8_14718655				X
	OAR8_36117636				X
	OAR8_38564574				X
	OAR8_5468228				X
	OAR8_55769107				X
	OAR9_16213053				X
	OAR9_25781979				X
	OAR9_46531990				X
	OAR9_83679492				X
	OAR9_88113366				X
	OAR9_90078978				X
	PITX3_MMFwd2				X
	s03406				X
	s03538				X
	s03883				X
	s03976				X
	s06272				X
	s06750				X
	s06849				X
	s07581				X
	s07823				X
	s11161				X
	s11273				X
	s12930				X
	s13172				X
	s13861				X
	s15406				X
	s15703				X
	s15823				X
	s18401				X
	s18545				X
	s19793				X
	s19983				X
	s20231				X
	s21986				X
	s22150				X
	s22341				X
	s23738				X
	s25104				X
	s25829				X
	s26070				X
	s26699				X
	s26771				X
	s28866				X
	s30254				X
	s30348				X
	s31573				X
	s31833				X
	s32325				X
	s33920				X
	s36632				X
	s36667				X
	s36879				X
	s37320				X
	s37564				X
	s39944				X
	s40679				X
	s42102				X
	s42171				X
	s43103				X
	s43800				X
	s44590				X
	s44648				X
	s44992				X
	s45473				X
	s45944				X
	s47975				X
	s50176				X
	s50474				X
	s52103				X
	s52578				X
	s53904				X
	s54511				X
	s55239				X
	s55911				X
	s56367				X
	s56532				X
	s57057				X
	s58112				X
	s60073				X
	s60447				X
	s62286				X
	s62387				X
	s62749				X
	s62927				X
	s62974				X
	s65026				X
	s65582				X
	s66040				X
	s66880				X
	s68067				X
	s68324				X
	s69652				X
	s70893				X
	s70905				X
	s72240				X
	s72564				X
	s73968				X
	s75165				X
	s75550				X
	aIndicates membership in the set.
