# Supplementary material for: SNPs for Parentage Testing and Traceability in Globally Diverse Breeds of Sheep
Source: PLoS One. 2014 Apr 16;9(4):e94851. doi: 10.1371/journal.pone.0094851 (PMC3989260; doi:10.1371/journal.pone.0094851)
Supplement: Table S6 — Oligonucleotide sequences for multiplex MALDI-TOF MS assays of 109 parentage SNPs. (XLSX) [file pone.0094851.s007.xlsx]

## Sheet: T S6
Table S6. Oligonucleotide sequences for MALDI-TOF MS assays of 109 parentage SNPs
MP	SNP_ID	2nd-PCRP	1st-PCRP	AMP_LEN	UP_CONF	MP_CONF	UEP_DIR	UEP_SEQ
1	OAR1_46249324	ACGTTGGATGTCACCACTAACAAGTCTAGC	ACGTTGGATGAAGATCCCCAAACCACATGC	99	98.6	79.5	R	acACAAGTCTAGCATCTCTTT
1	OAR1_172310048	ACGTTGGATGCTGGATGAAGTTGACACTAC	ACGTTGGATGTCTAGGACCAAAGCACAGAC	98	98.5	79.5	F	TGACACTACCTCAGTACA
1	OAR1_227032731	ACGTTGGATGAAATGCTTTCCCCAAAGCCC	ACGTTGGATGAACAACTGAGGCAGCTGGG	118	94.7	79.5	R	CAAAGCCCTGGCAA
1	DU442796	ACGTTGGATGACAGAGATGTCTCAAGACTC	ACGTTGGATGACTTGAGAGCCCATGGAAAG	119	97.1	79.5	R	ACCCCTATGACAATAGC
1	DU260201v2	ACGTTGGATGGCTGAATTGCCCAGAAATTG	ACGTTGGATGTCCTCTAGGGTCAACGATAG	102	98.5	79.5	R	gtCCCAGAAATTGTTATTTCGTG
1	DU231007	ACGTTGGATGAACAAGTCCTGCCTTCTCTC	ACGTTGGATGGATCAGGAAGGATCGCTCAG	96	98.5	79.5	F	cccCTCTCCTCCGCGGTTCTTAAC
1	OAR3_145344922	ACGTTGGATGCCTTAACCAGAAAGCCTCAG	ACGTTGGATGGGACTTGACAGTTTGGAGAG	113	99.3	79.5	R	ATCCTCATGTCTCAGATGAAAA
1	CL635241	ACGTTGGATGCAGTCCAAGTTGCCTACAAA	ACGTTGGATGGCTGATAGTCTGCTACATTC	119	93.3	79.5	F	AGGATGAGAAGAGACCT
1	DU440434v2	ACGTTGGATGTCAAGTAGGGATTGTGGTGG	ACGTTGGATGCATGTTCCTTCCTTGGACAC	100	100	79.5	R	aggGCTGACGGTCATGCCTAAA
1	DU202116v2	ACGTTGGATGGCTGTAATACAAATGGAGGG	ACGTTGGATGGGAGACTTGGCTCTGTTTTG	116	97.6	79.5	R	CGTAATGTTCCAACTCAATG
1	DU446965	ACGTTGGATGACTCAGCCTTATTTTGATCC	ACGTTGGATGAAAAGTTCTTGTCCATAGCC	80	87.6	79.5	R	TCAGCCTTATTTTGATCCAAACATA
1	DU295081	ACGTTGGATGGAAACACGTAACTGAAGTGC	ACGTTGGATGTTGTGTGTGGTTCACCACAG	117	97.4	79.5	R	tgAAGCACAGATTTGATAGCA
1	DU425376	ACGTTGGATGAAAGACCCTGCTTCACTTCC	ACGTTGGATGAAACATCTCTGCCAGGAAGG	116	99	79.5	F	tCACCCCACCTCCTG
1	OAR5_110500655	ACGTTGGATGCAAGGTTTCAGAGGATGGAG	ACGTTGGATGAACAGTCCCAGTCAGGAAGC	117	97.4	79.5	R	tagGGAGAAAATGAACAATTCACT
1	DU325267	ACGTTGGATGAGTCTATGGCATATGGCAAG	ACGTTGGATGAAGTTGTGATTTCCTAGAG	108	86.4	79.5	F	GCATATGGCAAGCACTTA
1	DU194639	ACGTTGGATGTGGTTATTGTAAGCCTGCAC	ACGTTGGATGTTCTCGTCATGCCTCCTCTC	101	97.1	79.5	F	ccccAGCCTGCACAATATTGATGTTC
1	CZ925803	ACGTTGGATGGAAAATGAGTAGTTCGTCAG	ACGTTGGATGGGGGTAATTATCCTCATTTC	95	85	79.5	R	gAGTTCGTCAGTTACTGAAG
1	DU467751	ACGTTGGATGTTCCCTCACCTTCCCCTGTC	ACGTTGGATGTGCCAGCCCAAGATGGATTG	106	92.9	79.5	F	TCTCCCCTTAACCTGA
1	DU398082	ACGTTGGATGTTGCCAAAATTCAAAGCAG	ACGTTGGATGCCTACTAAAGAAGTATGTG	87	76.8	79.5	R	acTCAAAGCAGTTAAACTCACATAAA
1	s03883	ACGTTGGATGGATTCAGGCCTGCCAGATTT	ACGTTGGATGGTGGAAAAGCATTTTGCCTA	80	88.2	79.5	F	GCCTGCCAGATTTAATATAG
1	DU213735	ACGTTGGATGAGAATGGTGCTGGTACTATG	ACGTTGGATGTTCTCAACAGTATTGGAGGG	107	97	79.5	R	ggTTGATTTAGTAAATATGGCTTGA
1	OAR8_30441759	ACGTTGGATGGTGCTTCAGAGTTATCTGGG	ACGTTGGATGACTTCTCAGATGCTGGAGAC	99	100	79.5	R	gggTCTGGGAGATACAGAGAAGCCCTC
1	OAR9_30296744	ACGTTGGATGGAGAAACGGAATAGGAAGAC	ACGTTGGATGAAATGCAGCCATCTGACACG	102	98.5	79.5	F	ccCCAGGTGGAGGGTC
1	OAR9_71172016	ACGTTGGATGTCCAGCTCTCAAAAGCAATG	ACGTTGGATGCCAGTTAATCAGTAAAGCAAC	97	88.8	79.5	F	cGCAATGCAAGGGAATTA
1	s39039	ACGTTGGATGGGTGGTGCTGTGTTTTCTTG	ACGTTGGATGGCTAATATGGGCCTGAAGAC	101	100	79.5	F	tTCCCTACTACCAAAGCAATTAT
1	DU182679	ACGTTGGATGGCACTCAACAGCTTTTATGG	ACGTTGGATGGCCAACAGCCAACTGAAAAG	111	98.1	79.5	F	aagaTTTTATGGTCAAATCGTCATCTCT
1	OAR10_92199067	ACGTTGGATGGAGAAGAGTAGACCCTTCAG	ACGTTGGATGCCAGCTTGGACGGGAAATAG	117	97.4	79.5	R	ggggcGTGAAACAGACTCGATGA
1	DU269694	ACGTTGGATGTGAATCTAAGTGTCCTCCCC	ACGTTGGATGGCTTCATTTTACTGCACTCAC	95	94.4	79.5	R	CCTCCCCCAGAAATAGAAA
1	OAR11_56075682	ACGTTGGATGCTGAAACAATCACTGGCTGG	ACGTTGGATGATCCAGCTCAAGCATCTTCC	107	99.8	79.5	F	gaatGAGGACATTTAGAGGGC
1	OAR12_11657392	ACGTTGGATGCATGCATTTCATATAGAAGAG	ACGTTGGATGGTTCTGCCAAATCCAAAGGG	110	83.4	79.5	R	atatcGAAGAGATGTTTAAAGACCATCA
1	DU310703	ACGTTGGATGCTTGTTACGTGCAGTCAGAG	ACGTTGGATGTCTTCTCCAGGATTCTTGCC	99	100	79.5	F	GAGCAACACTGACCT
1	DU411403	ACGTTGGATGAACCAAGTGTGCTTCTTCCC	ACGTTGGATGTCCCTGCTGGGCTGATCCAT	108	91.7	79.5	F	GGCTGGTGTGCAA
1	DU462820	ACGTTGGATGCACTTGGAATACACCACAGG	ACGTTGGATGGATGCTCACTACCTAGTTAG	100	98.6	79.5	F	tctcCACCACAGGATGCTATATATAACA
1	DU462008	ACGTTGGATGTGCCTAGCTCCAGAATACAG	ACGTTGGATGGAGGAAAGAATAACTTCCCAG	116	93.5	79.5	F	cCCATCACACATGTGAACCC
1	DU464373	ACGTTGGATGGCACAGTTCATCTAGTGAAA	ACGTTGGATGAGTTGCCCCAGTCTTCACAG	120	89.2	79.5	F	cCTGTTGACTTCATTCTAATGATTAC
1	DU301502	ACGTTGGATGTTGCAACTTTCCAGGAACCC	ACGTTGGATGCATTTTTGTAACTGCTTTGCC	109	89.8	79.5	R	CAGCTCTGCAGCTC
1	OAR16_36737603	ACGTTGGATGTGAGGGTAGGTTAAACCCTG	ACGTTGGATGGTCTAGCTGGGATAGAAACC	114	99.2	79.5	F	cACCCTGCCCTCCTC
1	OAR16_64456388	ACGTTGGATGCTCTGAATGTAAGCAGCCAC	ACGTTGGATGTTTGGTGCCAGCAGGATATT	100	96.1	79.5	F	gGCAGCCACTATTATGAAAA
1	DU300156	ACGTTGGATGAATTCAGTGGGTAGAGGTCC	ACGTTGGATGTGTATCAAATCTGTCAAAA	91	67.6	79.5	R	GTCCCACTATAGCATCTTA
1	DU463532	ACGTTGGATGCCATCAGGAGAGACTCTCTT	ACGTTGGATGTCCGTCTGGATCTACCTAAC	97	97.4	79.5	F	ccGAGAGACTCTCTTTTAAAACA
1	DU238011	ACGTTGGATGAGCACTGCAAAGCCAGAAAC	ACGTTGGATGGTGTTCTCCACTTTCTTCTC	101	98.6	79.5	F	aatCCAGAAACTACTATGGGAA
1	DU396708	ACGTTGGATGATTCAGGGGTACTGCTGTTG	ACGTTGGATGATAACCCGCATTAACTTGAG	89	89.8	79.5	R	cccGGTACTGCTGTTGAAAGGAATC
1	DU519086	ACGTTGGATGAGGAAATCAGATGCCGAGAG	ACGTTGGATGGGCAAGGAAACCATGAAAGC	115	99.1	79.5	R	gCGAGAGGCCCAGG
1	DU258053	ACGTTGGATGAAGGCAGAGTTTTTAGCTGG	ACGTTGGATGTGAGAAACATCAGGGACTGG	114	97.8	79.5	F	ttctcTTCTGGCACTATCTTCTTAT
1	DU216457	ACGTTGGATGCACCTGTCTGTAACTGATAG	ACGTTGGATGCCTTCTTCAGCAGTTAGGAG	115	92.3	79.5	F	tACCTGTCTGTAACTGATAGAAAAAA
1	DU492723	ACGTTGGATGCTGGAAAGTTTGTGTGTGGC	ACGTTGGATGCAGGCAACTTAGATGTCTCC	90	99.6	79.5	R	cgGGCGTTATGTGTGTAGTTAGGCTC
1	OAR21_14165572	ACGTTGGATGACTGCCCTCCTTTTAGTCTG	ACGTTGGATGGAATGGGAGTTTCTGAAGAG	92	98.3	79.5	F	accTTTAGTCTGCTCTCCACA
1	DU383863	ACGTTGGATGCCTACACAAGCAGCACTCAG	ACGTTGGATGGTTGGACACACTGAAGTCTC	96	98.5	79.5	R	tCAGGACAGTGACTGG
1	DU413316	ACGTTGGATGTGAAGAGCAAAGTTAAGTC	ACGTTGGATGGAATATTCGTGTTTCCAACC	105	82.9	79.5	F	ttAAACAAAGACATGAAATAACTAACA
1	OAR22_40609932	ACGTTGGATGTGTCTCCTGCAGCTTCAGAG	ACGTTGGATGCATCACCATCTAAATTCCAG	105	92.9	79.5	R	ggagAAAGCAAATTGCTTTGTGTATAAT
1	DU302760	ACGTTGGATGCAGAAAACTACACTACAGAG	ACGTTGGATGATAGCTGGGCTTTTGCCAAC	106	94.2	79.5	F	tAGAAAACTACACTACAGAGACCTGAT
1	DU258149	ACGTTGGATGTTTTAATTGGAGTCTTCTC	ACGTTGGATGGTGGGCAGCTTATCTCTTAG	80	78.2	79.5	R	cAGTCTTCTCGCCCTA
1	OAR24_17892863	ACGTTGGATGCCAGTACCCCTATGCTTTTA	ACGTTGGATGAAACAGGAGTTGGACCTT	95	83.7	79.5	F	acCCCACACAAGCCCATAC
1	OAR24_44850918	ACGTTGGATGCGTGTGGGATCAGAGTTTTC	ACGTTGGATGAAGCAATTCCCTCCCCTGTG	102	98.5	79.5	F	aatACCCCGTTGTTGAC
1	DU512685	ACGTTGGATGCTGCTGAATCCACTCAAAGG	ACGTTGGATGGAGGGTGAAGAGCAGAAATC	101	100	79.5	F	aggaTTTAAGTGAAGAAAGTGGAGATC
1	OAR26_6517460	ACGTTGGATGAGGATTCCTAGTTTTGCCCC	ACGTTGGATGGGTAAAGCTTTCTGTCATCC	97	98.5	79.5	R	cTGCCCCAGTGTGATT
1	OAR26_27421728	ACGTTGGATGCTGATGATCTGAGTTTGTCC	ACGTTGGATGCTCCAGGCCTTATAGACAAC	100	98.6	79.5	R	ccctaTGAGTTTGTCCTGTGCCAC
2	DU299578	ACGTTGGATGCTGTGGTGGATCTCTGTAAC	ACGTTGGATGCTTGGTGAGCTGATCAAATG	112	98	79.2	F	agGTGGTGGATCTCTGTAACTGTAGA
2	DU521806	ACGTTGGATGTGAATATGCAGAATTTCAA	ACGTTGGATGTGGTTGCAGCAGTGTGTTTG	105	67.8	79.2	F	cTGCAGAATTTCAAGGTGTA
2	DU271929v2	ACGTTGGATGTGTCTGAACCAGCGTGAAGC	ACGTTGGATGCTCAAGTCAGCCATAACGAG	100	98.6	79.2	R	cAGCTGTCCCTCCAACC
2	DU348827	ACGTTGGATGGGGCTCTTGGGTTTTATGAC	ACGTTGGATGTTTCTTCCACTAAACCCTGC	110	98.2	79.2	F	TCTGTGTTTTCCCCAAAT
2	DU383209	ACGTTGGATGATGGTGTCAGATGCCCTTTG	ACGTTGGATGTTGGAGTTCACTGGACCCTG	110	98.2	79.2	R	tAAGGGTGATGACATTTTCAGGAAGCTC
2	OAR2_141253696	ACGTTGGATGAGTACTTTATCACACTGAG	ACGTTGGATGTGTGGAGACCTATGCCATGC	120	85.3	79.2	F	GCAAGCCCTCTGAC
2	s13271	ACGTTGGATGAGATGACTAGGGCCTTAGAG	ACGTTGGATGTCAACCATCCTTCCTTCCAC	99	100	79.2	F	CTTAGAGAAACCAGTGATAC
2	s19512	ACGTTGGATGAAGCTGAGTACTGAAGCTGG	ACGTTGGATGCCCCTACAAGGCCATGAAAA	101	97.5	79.2	R	gATTGCCTTGAAGATATTTACCAA
2	DU225323	ACGTTGGATGTCAGGTGTTGGTGTCTGTTC	ACGTTGGATGCCTCTAGACCGTTCATATCC	101	100	79.2	R	TCTGTTCAGTCCCTTATATT
2	OAR3_238210924	ACGTTGGATGCTGATTTTACTGAAGCGCTG	ACGTTGGATGGATTCCCAGAACCATCTATC	120	95.6	79.2	R	AGCGCTGACCAACT
2	DU301854v2	ACGTTGGATGCTTTACATTCCTTCTCTCCC	ACGTTGGATGAACACTGGTCTTCACGCAAC	106	98.4	79.2	F	CCTTCTCTCCCTTTCCTAC
2	DU369175	ACGTTGGATGAATCTTTCAGGGCTGTCCTC	ACGTTGGATGTGTTCCTCACATACTCAATG	101	94.4	79.2	R	aTGTCCTCAGTTACTATAACCTAAAA
2	DU446213	ACGTTGGATGTGCTGTTTGTGGACACTCTG	ACGTTGGATGTGATTTAGAAAGAGGAGGTC	112	93.8	79.2	F	GACCACAGGCAAAACTATAA
2	DU453259	ACGTTGGATGAGCAGACATGGCCATCTTTC	ACGTTGGATGAAGTGTCCTGCTCTTGCATC	103	100	79.2	F	CCATTTCCAGTTAATAAGTGAC
2	DU183841	ACGTTGGATGTGGCAAAGTAGACTTTGGAG	ACGTTGGATGCCACCATGACACTAGGAAAC	107	98.4	79.2	R	aTTGGAGTAGAATTTTCAGGTGGCAG
2	DU209581	ACGTTGGATGCCAGAGCATGATGTTAGCAG	ACGTTGGATGGGAGTAATGACCTTCAGAGC	95	99.9	79.2	F	ttGCACTGGCAGGCGA
2	OAR6_34448315	ACGTTGGATGAGAACATCGATGCCCCATAC	ACGTTGGATGTGGGTCAGGTTATTGACATC	111	98.1	79.2	F	tATGCCCCATACTAGTGGA
2	OAR6_88678679	ACGTTGGATGTCCAGGAGTGTAATTCTGCC	ACGTTGGATGGAAGATGGATGTTTGGCAAG	102	98.5	79.2	R	gAGGAGTGTAATTCTGCCACAAACTG
2	OAR7_31647698	ACGTTGGATGACACTGAGAATTGCCAAGAG	ACGTTGGATGGGAAATGGTTTATATTGATG	118	77.1	79.2	F	GAGAATTGCCAAGAGATATATTCAGGC
2	CZ920950	ACGTTGGATGCCTACTTTCCTAACAACTGC	ACGTTGGATGTTGACACAAACCCAATCAGG	100	97.1	79.2	F	CTTTCCTAACAACTGCGAGGCCCCCGAT
2	OAR8_38564574	ACGTTGGATGTTGGTTAGTTCCAAGGTCTC	ACGTTGGATGATGACGTGATTTATGACCCC	113	96.5	79.2	F	CAAACCCTTAAGGTATACCAGATAAA
2	OAR8_57122732	ACGTTGGATGCAGATCGTCTTCCTAAAATC	ACGTTGGATGAAGGTTCTAGAGTGGCAGAG	154	84	79.2	R	tCTAAAATCATCAATAAGATCACTTC
2	s64995	ACGTTGGATGCTCTTGACCATGGTACCAAC	ACGTTGGATGTCCAGTAGGTGTCACATGTC	103	100	79.2	R	AGAAAGTGTTCCTAGTGGCCCTTAACCA
2	DU329154	ACGTTGGATGTCTGTGAAATGCAGACAGAA	ACGTTGGATGACCTATGAGGAAGGACATGC	118	90.8	79.2	F	gGCAGACAGAATGGCAC
2	OAR9_46531990	ACGTTGGATGGCCCATGTAACTTATCTCTG	ACGTTGGATGGGGCAATGACAGGAGTAAAC	105	98.5	79.2	R	aTCTGACTCCAGCCC
2	DU471913	ACGTTGGATGGAGTATGAAATAAACAGGT	ACGTTGGATGCAGAATCAATAGAGAGAGGG	118	75.4	79.2	F	AAAAAGCATGAATACAGAGTGATA
2	DU388282v2	ACGTTGGATGACCCCAGGAGGACTCACAT	ACGTTGGATGTAGAGTCACCTGGGGAATTG	191	64.2	79.2	F	gCCCCAGGAGGACTCACATGCACAGACA
2	OAR10_68517121	ACGTTGGATGGTAAATTTTCATGTTCTCCC	ACGTTGGATGGCCTTGCCTTCTCATGATTC	85	87	79.2	F	cTTTTCATGTTCTCCCTTTGTGAC
2	DU433863	ACGTTGGATGTTGACTCTTGTGCCAGGTCC	ACGTTGGATGGGAAGTTGAGTGATCAAGGC	100	98.6	79.2	R	TCCTTCCTTCCTCCA
2	DU232778	ACGTTGGATGATCTTAGGTCCAGCCTTCAG	ACGTTGGATGATTGGAGTAACATCCGTGGG	111	99.5	79.2	F	GTCCAGCCTTCAGCAGGTTACTC
2	DU326572	ACGTTGGATGCTGAAGCAGAGGGACAGGTT	ACGTTGGATGCCATCCTTCAGTCCTTTTCC	117	95	79.2	R	gggGAAGCAGAGGGACAGGTTCTCATT
2	s75196	ACGTTGGATGCTGCAGTCACTTGACAACAA	ACGTTGGATGGGATGACCGTGGAGTGCATT	120	90.8	79.2	F	aTCACTTGACAACAAAAAAGAGGTG
2	DU175804	ACGTTGGATGTGAGGCCAGTTGCTTTCCTA	ACGTTGGATGATCTGGCAATGAGCAGCTTC	80	95.9	79.2	F	cTTGCTTTCCTAAATAGTACC
2	DU231335	ACGTTGGATGGTTGGCCAAAATGAACTCTTC	ACGTTGGATGCAGTGGTTGATTACCCAAGG	104	94.5	79.2	F	tccAAATGAACTCTTCAAATCATCT
2	DU223894	ACGTTGGATGGCTCTCTGAGGTTGTCATTG	ACGTTGGATGACCTTCCTTGAGATCAGCAG	101	100	79.2	F	ggttTGAAGTAGAACCTGAGATT
2	s73229	ACGTTGGATGTCAACCCAAGGCCAGAACTC	ACGTTGGATGCCAGAGGATAGAGACTGGC	96	94.5	79.2	R	TCAGGGGAACTACGTG
2	DU352764	ACGTTGGATGGCATTGGTGCAGTAATATCC	ACGTTGGATGGATGACAATGTGGAAAACAG	117	91.9	79.2	R	TCTTCTCCCAGTCTCC
2	s37320	ACGTTGGATGCATGTGACTTGAACACTGCC	ACGTTGGATGCAGTGTGGGAGAAAAACTGC	105	99.9	79.2	F	AACACTGCCAACCCTA
2	s51543	ACGTTGGATGCTCCATCATAAATCCCAGGC	ACGTTGGATGTTCTCTGCTTTCCTGGTTCC	103	100	79.2	R	GAAGCTCAAGATATAGATCCCAAAT
2	DU522113	ACGTTGGATGACACATCTGCCCTCTTTTCC	ACGTTGGATGCTCTTGAGTGCTCCAGTTCG	100	98.6	79.2	F	agttaCCTGTGGACGAATGT
2	DU325612	ACGTTGGATGCCAAAGGAATGAAGACTGAG	ACGTTGGATGCTGACTTCCCCTAGTCTTTG	99	98.6	79.2	R	AGACTGAGCCTAGACA
2	DU183112	ACGTTGGATGTGGAAAAAAGATGACAGCCC	ACGTTGGATGTGGGTTGCTCAGACAAGTGC	117	96	79.2	F	ccagaCAGATGACAAACCAACC
2	DU380983	ACGTTGGATGACACAGATACACTCAGAGGC	ACGTTGGATGCCGTGATAGTCTTTAGCAAC	100	98.6	79.2	R	GAGGCAGGTGAATAGTTAA
2	DU245518	ACGTTGGATGACAAGAGGAGTTCTCCCACC	ACGTTGGATGTCTTGTTGGCCTCCAGTGGT	119	93.3	79.2	F	cGGGTTCTGTTCTTTTCC
2	OAR22_1023592	ACGTTGGATGTTTTCCCCACCAGCATTCAC	ACGTTGGATGTCAAATTTAGAGGAGGCAGG	90	98.2	79.2	F	ctcCCTTCACCTGGGCT
2	OAR23_37250725v2	ACGTTGGATGCCCACTATGTGCTCATAGAG	ACGTTGGATGGATGCTAGTAAGTGGATGGG	145	90.7	79.2	R	gacCTATGTGCTCATAGAGTGACTCTC
2	CZ920359	ACGTTGGATGAATAAGTCTCCTGGCTTGGG	ACGTTGGATGTCCTCTGTCCTAGGCAAGTC	120	97	79.2	R	tAACACAGAGGCCCA
2	DU328546	ACGTTGGATGGTAGACTGATTTCACCCAGC	ACGTTGGATGAAGTCCCCCTTCTCCTTCTC	85	97.7	79.2	F	CAAAGACGAAAACAGGAT
2	DU405213v3	ACGTTGGATGCCTGAATCAACAACCTTCAC	ACGTTGGATGGCTTTGTGACTACACACTAG	93	90.8	79.2	F	cccCACTTTTTTACACTTTGGCC
2	OAR25_34247335	ACGTTGGATGAAGGGTTGGCCATACTAGTC	ACGTTGGATGTCTACAATGAGCATTAATC	96	79.4	79.2	F	GGATTTATTTCCCTCCCAA
2	DU286106	ACGTTGGATGCTGCTGTTGTGTGCAGAGAG	ACGTTGGATGTAGTCATCCAGATCATTTCC	97	93	79.2	R	tagggGCAGAGAGTTAAACCCA
2	s17574	ACGTTGGATGAAAGACTCACGGGTGCTTTC	ACGTTGGATGAGAAGGCGGCAGAGGTGGG	104	82.8	79.2	F	cttTGCTTTCTGCTCTCC
