# Supplementary material for: SNPs for Parentage Testing and Traceability in Globally Diverse Breeds of Sheep
Source: PLoS One. 2014 Apr 16;9(4):e94851. doi: 10.1371/journal.pone.0094851 (PMC3989260; doi:10.1371/journal.pone.0094851)
Supplement: Table S7 — MALDI-TOF MS genotypes for 380 U.S. sheep (95 families, MSDFPv2.46) and 109 parentage SNPs. (XLSX) [file pone.0094851.s008.xlsx]

## Sheet: T S7
Table S7. MALDI-TOF MS genotypes for 380 U.S. sheep (95 families, MSDFPv2.46) and 109 parentage SNPs.
Animal ID	Type	CL635241a	CZ920359	CZ920950	CZ925803	DU175804	DU182679	DU183112	DU183841	DU194639	DU202116v2	DU209581	DU213735	DU216457	DU223894	DU225323	DU231007	DU231335	DU232778	DU238011	DU245518	DU258053	DU258149	DU260201v2	DU269694	DU271929v2	DU286106	DU295081	DU299578	DU300156	DU301502	DU301854v2	DU302760	DU310703	DU325267	DU325612	DU326572	DU328546	DU329154	DU348827	DU352764	DU369175	DU380983	DU383209	DU383863	DU388282v2	DU396708	DU398082	DU405213v3
199735001	Ram	T	G	A	A	A	K	C	C	T	R	G	A	T	Y	Y	C	A	K	T	T	A	C	R	Y	C	T	G	T	R	R	R	C	T	W	A	T	Y	A	C	C	R	G	A	R	Y	C	A	T
199906022	Ram	Y	R	R	A	R	K	Y	T	T	R	S	R	Y	Y	T	C	R	K	Y	C	G	C	A	C	M	C	R	Y	G	R	A	Y	C	W	R	C	Y	R	C	T	R	R	A	R	Y	C	R	C
199910003	Ram	C	R	R	G	R	T	Y	C	C	G	G	A	Y	T	Y	T	A	G	Y	C	R	C	A	Y	A	Y	R	C	A	A	A	T	Y	A	G	Y	T	R	Y	Y	A	G	R	A	C	T	A	C
199911904	Ram	Y	G	R	R	R	G	Y	C	Y	R	C	G	T	T	C	C	G	G	T	Y	G	S	R	T	A	Y	R	T	A	R	A	Y	C	W	G	Y	T	G	Y	Y	A	G	R	A	C	C	R	T
199912068	Ram	C	G	R	G	R	T	Y	Y	C	A	C	A	Y	C	Y	T	A	T	C	C	G	G	R	T	M	C	G	C	A	R	A	T	C	T	R	T	Y	R	Y	Y	R	A	G	G	C	C	R	C
199912079	Ram	C	G	G	G	A	K	C	Y	Y	R	G	R	Y	Y	C	T	A	T	C	Y	R	C	A	Y	C	C	R	Y	G	G	R	C	T	W	G	T	Y	G	T	Y	R	R	G	A	Y	Y	R	Y
199914218	Ram	C	G	R	R	G	G	T	O	C	G	G	G	T	C	Y	C	G	K	C	T	G	G	G	C	M	T	R	Y	A	R	R	C	C	W	A	T	Y	R	T	C	A	G	G	A	Y	C	G	C
199914942	Ram	T	R	R	R	G	K	T	Y	C	A	G	R	Y	Y	T	Y	R	G	C	T	G	G	G	Y	C	T	G	T	R	R	R	Y	Y	W	A	T	Y	A	C	C	A	G	G	G	T	Y	G	C
199916204	Ram	T	A	R	R	R	T	C	Y	T	G	S	R	Y	C	Y	Y	A	G	T	T	G	G	R	Y	M	T	G	T	A	A	G	Y	T	W	A	C	Y	A	C	Y	R	R	R	R	Y	Y	A	Y
199935902	Ram	Y	R	A	R	A	K	C	Y	T	A	C	R	Y	T	T	T	A	G	Y	Y	R	C	R	Y	A	C	R	Y	R	R	A	Y	T	W	A	Y	Y	R	C	T	G	R	A	A	Y	Y	A	Y
199935923	Ram	T	A	A	A	R	K	C	C	T	G	S	R	T	C	T	Y	R	K	C	T	R	S	R	T	C	C	A	Y	A	R	G	C	Y	W	G	T	Y	A	C	Y	A	R	A	A	Y	T	A	Y
199950927	Ram	Y	R	R	A	G	G	C	T	Y	A	G	R	C	C	Y	C	R	G	C	T	A	S	R	Y	A	Y	G	Y	A	R	A	C	T	T	G	T	Y	R	Y	T	R	G	R	R	C	C	A	Y
200006024	Ram	T	G	A	A	A	K	C	T	Y	G	C	R	Y	C	T	Y	R	K	Y	C	R	S	A	T	A	Y	R	T	R	G	A	C	Y	W	G	C	C	G	Y	C	A	G	G	G	Y	Y	G	C
200006910	Ram	Y	R	G	A	A	T	Y	T	T	A	S	R	Y	Y	C	Y	R	G	T	C	G	G	A	C	C	Y	R	C	G	A	A	T	Y	W	G	Y	C	A	T	Y	A	G	G	A	Y	T	G	T
200008100	Ram	Y	G	R	R	G	T	Y	T	Y	G	S	R	T	C	C	T	R	K	T	C	G	G	R	C	M	T	R	Y	R	R	R	T	C	T	R	C	C	G	Y	Y	R	R	A	R	Y	Y	G	C
200008764	Ram	T	A	G	A	R	T	T	Y	Y	R	G	R	T	Y	C	Y	R	G	T	C	G	S	A	Y	M	T	G	Y	R	G	R	T	Y	W	G	Y	T	A	C	Y	A	R	R	G	Y	Y	R	Y
200008947	Ram	Y	A	R	R	R	T	T	O	T	R	G	A	Y	Y	Y	C	A	K	C	C	G	G	R	Y	M	T	R	C	A	A	R	Y	T	W	G	T	T	A	T	Y	A	G	A	G	C	C	R	Y
200011259	Ram	Y	G	R	G	R	K	T	T	Y	R	S	A	T	Y	Y	Y	G	K	T	T	G	G	R	C	A	Y	R	T	A	G	A	T	C	T	R	T	Y	R	C	Y	G	R	A	R	C	C	A	C
200011900	Ram	C	G	G	G	A	G	Y	Y	C	R	S	G	T	C	Y	Y	R	T	C	Y	G	G	R	C	A	C	R	T	A	G	A	Y	C	W	G	C	Y	R	C	Y	R	A	R	R	C	C	A	T
200011945	Ram	Y	G	R	R	A	K	Y	Y	C	G	C	G	T	T	C	C	G	K	C	C	R	C	R	C	A	T	R	T	A	G	A	Y	Y	A	G	C	T	A	C	C	R	R	G	G	C	C	R	C
200012903	Ram	C	G	G	R	A	G	Y	C	T	A	S	A	Y	Y	Y	Y	A	T	C	Y	G	G	R	T	M	C	G	C	A	R	R	C	Y	W	G	Y	C	R	Y	C	A	R	G	G	T	Y	A	T
200014943	Ram	T	R	A	A	G	T	T	C	Y	R	G	R	Y	C	T	Y	R	G	C	C	G	G	R	Y	A	T	G	T	A	A	R	C	T	W	R	T	C	G	Y	C	R	R	G	R	T	C	R	Y
200016002	Ram	Y	A	R	G	A	T	C	T	C	R	S	A	C	C	Y	T	A	G	T	C	G	G	R	C	A	T	R	T	A	G	R	Y	T	A	A	T	Y	R	C	C	A	A	G	A	Y	T	A	T
200016018	Ram	Y	R	G	R	A	G	Y	Y	T	R	S	G	Y	T	Y	Y	R	G	T	Y	G	G	R	C	M	T	G	T	A	R	G	T	T	W	R	Y	Y	A	C	C	G	G	A	G	C	Y	A	T
200016129	Ram	Y	R	R	R	R	T	T	C	Y	R	S	R	T	Y	Y	Y	R	K	C	Y	G	S	R	Y	M	Y	R	T	A	A	A	T	T	T	A	T	Y	A	C	Y	R	A	A	G	Y	T	G	C
200016922	Ram	C	R	R	G	R	T	Y	Y	Y	G	S	G	Y	Y	C	Y	A	G	C	C	G	C	R	C	A	T	G	T	A	A	R	T	Y	W	A	T	Y	R	C	Y	R	G	R	G	C	T	A	T
200016940	Ram	Y	R	R	A	G	K	Y	Y	Y	R	G	G	T	Y	Y	Y	R	G	Y	C	A	S	G	Y	A	T	A	Y	A	A	R	Y	Y	T	G	C	Y	A	Y	Y	R	G	R	A	C	Y	A	Y
200035920	Ram	Y	R	G	R	A	G	Y	T	T	R	C	A	Y	C	T	T	R	K	Y	T	A	S	R	Y	C	C	A	C	R	R	A	C	C	W	R	Y	C	R	Y	T	R	R	R	R	T	Y	A	C
200035921	Ram	T	A	R	G	G	G	C	Y	Y	A	C	R	T	C	Y	T	R	K	Y	T	A	G	R	Y	C	C	A	Y	G	G	A	C	Y	T	A	T	C	R	C	Y	R	R	A	A	Y	Y	G	Y
200035922	Ram	Y	A	A	R	A	K	C	T	T	G	S	R	T	C	Y	Y	A	G	Y	T	A	C	R	T	A	T	R	Y	A	G	G	C	T	A	R	T	T	R	C	Y	A	G	R	R	Y	T	A	Y
200035924	Ram	Y	G	A	R	A	T	Y	T	T	R	S	R	Y	Y	T	Y	A	G	T	Y	A	S	G	C	A	C	A	C	R	G	R	C	Y	W	A	T	Y	G	Y	Y	R	G	G	A	Y	C	R	Y
200103335	Ram	T	A	R	G	R	K	C	Y	T	R	S	A	Y	T	Y	Y	A	G	Y	T	R	C	A	Y	A	Y	A	Y	G	R	R	C	T	W	R	C	T	R	Y	Y	G	G	G	R	Y	Y	A	C
200103367	Ram	C	A	R	R	G	O	Y	O	Y	G	C	G	C	T	T	C	R	G	Y	Y	R	C	G	T	M	C	R	T	G	A	A	C	T	W	G	C	Y	A	Y	Y	A	R	R	A	Y	Y	G	T
200103459	Ram	Y	R	R	R	G	T	Y	Y	Y	R	C	R	T	T	C	C	R	G	C	Y	G	C	R	Y	M	C	R	Y	R	R	R	Y	C	T	G	Y	Y	A	C	Y	R	R	R	R	Y	T	G	Y
200106931	Ram	T	R	A	A	A	T	T	T	T	G	C	R	Y	Y	Y	C	A	K	C	Y	R	C	A	T	M	C	R	Y	G	G	R	T	T	T	G	Y	C	A	Y	Y	A	G	A	R	C	T	G	T
200106932	Ram	T	G	A	R	A	T	Y	T	T	R	S	A	Y	Y	C	Y	A	G	Y	C	A	C	A	Y	M	C	R	C	G	A	R	Y	Y	W	G	Y	Y	A	T	Y	A	R	G	A	Y	Y	G	Y
200108933	Ram	Y	A	R	G	G	K	Y	Y	T	G	C	G	Y	C	C	T	R	K	Y	C	G	S	R	Y	M	T	G	C	R	R	A	T	C	A	R	C	Y	R	Y	C	R	A	A	R	C	C	R	Y
200108934	Ram	Y	R	R	R	G	T	Y	C	T	G	S	R	T	Y	Y	Y	R	T	T	Y	G	G	R	Y	C	Y	A	Y	A	G	G	Y	C	W	G	T	T	A	Y	Y	R	A	G	R	C	T	A	T
200108935	Ram	T	R	A	G	R	K	T	Y	T	G	S	R	T	C	C	C	R	K	C	Y	G	G	A	Y	M	T	R	Y	A	A	R	T	Y	W	A	C	Y	A	Y	Y	A	A	A	R	C	Y	R	Y
200108936	Ram	T	A	A	G	G	T	T	T	Y	G	G	R	T	Y	Y	Y	R	K	Y	C	G	S	R	Y	C	T	G	C	A	R	A	Y	T	T	A	C	Y	A	Y	Y	R	R	R	R	C	Y	R	C
200108938	Ram	Y	A	G	R	G	T	Y	Y	T	G	S	R	C	Y	C	Y	R	K	T	T	R	G	A	Y	A	T	A	T	A	A	R	Y	C	T	G	Y	T	A	Y	C	R	R	R	A	C	Y	A	C
200111910	Ram	Y	G	R	G	A	G	Y	Y	C	R	S	R	Y	C	Y	T	G	K	T	T	G	S	R	C	A	T	R	C	R	G	A	C	C	W	G	Y	Y	G	C	Y	R	R	G	G	C	C	A	Y
200111912	Ram	Y	R	R	G	R	K	T	Y	Y	R	C	R	Y	C	C	T	R	T	Y	Y	G	G	R	Y	A	C	R	T	R	G	G	T	Y	W	R	T	Y	R	C	C	A	R	R	R	C	Y	R	T
200111916	Ram	C	R	G	R	R	G	C	Y	C	R	C	G	T	Y	C	T	R	T	Y	T	G	S	A	C	A	C	R	Y	A	R	R	Y	T	A	G	C	Y	R	Y	C	R	G	G	R	Y	C	R	C
200111917	Ram	Y	G	R	G	R	G	Y	Y	C	R	S	G	T	T	Y	Y	G	T	Y	Y	G	C	R	C	A	Y	R	T	A	G	A	C	T	T	R	Y	T	G	C	Y	R	G	A	A	C	C	R	T
200111923	Ram	Y	R	G	G	G	G	C	T	C	R	S	G	T	Y	C	T	R	G	Y	Y	G	G	A	Y	A	Y	G	C	A	G	R	Y	C	T	R	Y	C	R	C	C	G	R	R	G	C	C	R	T
200111924	Ram	Y	R	R	G	G	G	T	T	Y	R	S	G	T	T	C	Y	A	T	Y	C	G	S	R	Y	A	T	R	C	A	G	A	C	C	W	G	Y	Y	R	Y	Y	G	A	A	R	C	C	R	Y
200112907	Ram	T	A	A	A	G	G	C	T	Y	G	G	A	C	C	Y	Y	R	K	C	C	A	G	G	C	M	C	R	C	A	R	R	C	T	A	R	C	T	A	T	T	A	R	R	R	Y	Y	R	T
200116921	Ram	C	R	R	G	R	T	C	T	Y	R	S	G	Y	T	Y	Y	A	G	C	Y	G	S	R	T	A	C	G	T	A	A	R	Y	Y	A	G	Y	Y	R	C	Y	R	G	R	A	C	Y	G	T
200116926	Ram	Y	R	G	G	G	T	T	T	Y	R	G	R	T	Y	Y	T	A	G	C	T	R	S	R	Y	M	Y	R	T	A	A	R	Y	T	A	A	C	T	R	C	O	A	G	R	R	Y	Y	R	T
200117009	Ram	C	G	A	G	G	T	C	C	Y	A	S	A	C	Y	Y	C	A	K	Y	C	R	S	G	Y	A	C	R	C	A	G	A	Y	C	W	A	Y	T	G	Y	C	R	A	G	R	C	C	R	Y
200117016	Ram	C	G	A	G	G	T	C	Y	Y	R	S	R	C	Y	Y	Y	A	T	C	C	A	C	G	C	M	C	R	T	A	G	R	Y	Y	W	R	Y	T	R	T	Y	R	A	G	R	C	Y	A	C
200117080	Ram	C	G	R	G	R	G	C	T	C	R	S	A	T	C	Y	C	A	K	Y	Y	R	C	G	T	M	Y	A	Y	R	G	G	C	T	W	R	C	T	G	Y	Y	R	G	G	A	T	C	R	C
200117137	Ram	C	R	A	R	R	K	T	Y	Y	A	G	G	Y	C	T	Y	R	K	C	Y	R	S	R	Y	M	Y	R	T	G	R	R	C	T	T	A	Y	C	R	C	Y	A	A	R	R	T	Y	G	Y
200117140	Ram	C	R	G	R	G	G	T	Y	T	A	G	R	Y	Y	Y	T	R	G	C	T	G	G	G	T	A	T	G	T	R	R	G	C	T	W	R	T	Y	G	Y	C	A	A	G	A	Y	C	R	Y
200117160	Ram	C	G	R	A	G	T	T	Y	Y	A	G	R	T	Y	T	Y	R	G	Y	T	R	G	G	T	C	Y	R	Y	R	A	R	C	Y	W	A	T	C	R	Y	C	A	A	G	A	T	Y	G	Y
200117163	Ram	Y	A	G	R	G	T	T	C	T	R	G	A	C	Y	Y	Y	A	G	T	Y	A	S	A	C	M	T	R	Y	A	R	R	Y	Y	W	A	T	Y	A	C	Y	A	A	R	R	C	T	R	C
200117201	Ram	C	R	R	A	G	K	T	Y	C	A	G	G	T	Y	T	T	G	K	C	T	G	G	R	Y	M	Y	R	Y	A	R	A	C	Y	A	A	T	C	R	Y	Y	A	R	G	A	T	C	G	Y
200117419	Ram	T	R	A	A	R	G	T	C	C	A	G	G	Y	C	T	T	G	K	Y	Y	G	G	R	T	A	Y	R	T	R	R	A	C	T	A	R	T	C	R	Y	Y	A	A	G	A	T	C	R	T
200117463	Ram	Y	R	G	R	G	K	Y	C	Y	R	C	A	C	T	Y	Y	A	G	C	T	R	G	A	C	M	C	G	C	R	A	R	T	C	T	R	Y	Y	A	C	C	A	G	R	A	C	T	R	C
200117552	Ram	C	R	A	A	R	K	Y	Y	T	A	G	G	Y	C	Y	T	R	G	C	Y	R	G	R	T	M	C	G	Y	G	R	G	C	T	T	A	Y	Y	R	Y	C	A	A	G	R	T	C	G	C
200118018	Ram	T	A	G	A	A	T	Y	T	T	G	G	G	C	T	Y	Y	R	G	Y	Y	A	C	R	T	A	Y	A	C	R	G	A	Y	Y	W	G	C	C	R	C	Y	A	R	G	G	C	C	A	C
200135902	Ram	C	R	R	A	A	K	C	Y	Y	G	S	A	T	Y	T	T	A	K	Y	Y	A	C	G	C	C	T	G	C	A	G	R	C	T	T	A	Y	Y	R	C	Y	R	R	G	R	Y	C	A	C
200203048	Ram	Y	A	R	G	R	G	Y	Y	T	R	C	A	C	Y	T	T	A	G	C	T	A	G	R	Y	M	T	A	T	R	R	G	C	Y	W	R	Y	C	A	C	Y	G	A	R	A	Y	Y	R	C
200203128	Ram	Y	A	R	A	R	T	Y	Y	T	G	C	A	C	Y	Y	T	R	G	C	T	R	C	A	T	C	T	R	Y	R	R	A	T	Y	T	R	Y	Y	A	C	Y	A	A	G	G	Y	Y	G	Y
200203170	Ram	C	R	G	A	R	K	Y	Y	T	G	S	R	Y	Y	T	Y	G	K	C	Y	G	C	R	Y	M	T	R	Y	G	R	R	C	T	W	R	C	C	R	T	Y	G	R	R	A	Y	T	G	Y
200203179	Ram	T	A	R	R	G	K	T	C	Y	G	C	R	T	Y	Y	Y	A	K	C	Y	A	S	A	T	C	C	R	T	R	A	A	T	C	T	G	C	T	R	C	Y	R	G	R	G	Y	T	R	C
200203278	Ram	C	A	G	R	G	G	Y	Y	Y	A	S	R	Y	Y	T	T	G	K	C	Y	R	S	R	Y	M	Y	A	Y	A	A	R	T	T	A	A	Y	Y	A	C	Y	R	R	R	R	C	C	A	C
200203286	Ram	C	R	R	R	R	T	C	T	T	A	S	A	Y	Y	T	Y	A	G	Y	Y	A	S	G	Y	A	C	R	Y	G	A	R	Y	Y	T	A	Y	Y	R	T	C	G	G	G	A	Y	Y	R	T
200203310	Ram	Y	R	R	A	R	K	C	Y	C	R	C	G	T	Y	C	Y	A	G	C	Y	R	C	R	Y	C	Y	R	Y	R	G	R	C	C	T	R	Y	Y	A	C	Y	R	G	R	G	Y	T	R	Y
200206039	Ram	C	G	G	A	A	O	Y	Y	T	R	G	A	T	Y	C	Y	A	G	T	C	G	S	R	C	C	C	G	Y	R	A	A	C	Y	A	R	Y	C	R	Y	Y	A	G	G	R	Y	Y	G	Y
200206902	Ram	Y	R	R	R	A	K	Y	T	Y	G	C	A	C	Y	C	Y	R	K	Y	T	A	S	R	C	C	C	A	C	G	R	A	C	C	W	G	Y	C	G	Y	Y	A	A	R	R	C	T	G	Y
200206903	Ram	T	R	R	R	A	K	Y	T	Y	A	S	R	C	C	C	Y	A	K	Y	C	R	S	A	Y	C	C	R	Y	A	R	A	C	Y	W	R	T	C	R	Y	Y	G	G	R	G	C	Y	R	C
200206906	Ram	Y	R	R	A	A	T	Y	T	T	R	S	R	C	C	C	T	A	G	C	Y	G	S	R	T	A	C	R	C	R	A	A	Y	C	T	R	T	Y	R	Y	C	A	R	A	R	Y	C	R	T
200210060	Ram	Y	R	G	A	G	T	C	Y	T	A	C	R	C	T	Y	T	A	G	C	Y	R	C	A	Y	M	T	R	C	A	A	A	Y	T	W	G	Y	Y	A	Y	C	R	R	R	A	T	Y	R	C
200210099	Ram	Y	A	R	R	G	T	C	Y	T	G	G	A	C	Y	T	T	A	G	Y	Y	R	C	A	C	M	C	R	C	R	A	A	C	Y	W	R	T	Y	A	C	C	A	R	R	A	Y	T	G	C
200210903	Ram	C	A	R	G	R	T	T	C	T	R	G	R	Y	T	C	T	R	K	Y	C	R	C	A	Y	M	C	R	T	R	R	R	Y	Y	T	R	C	Y	A	C	Y	R	R	G	G	Y	T	R	C
200210904	Ram	C	A	G	G	A	K	Y	Y	T	G	C	A	Y	T	T	T	A	K	Y	Y	G	O	A	T	M	Y	R	C	R	R	A	T	Y	T	R	Y	T	A	C	Y	R	R	G	A	C	Y	R	C
200210915	Ram	Y	G	R	R	R	T	Y	C	Y	A	S	R	Y	T	C	C	R	K	T	C	R	S	A	T	C	Y	G	Y	G	G	A	Y	Y	A	G	Y	T	A	C	Y	G	A	G	A	C	T	R	T
200212081	Ram	C	G	R	G	R	G	C	C	Y	R	G	A	C	C	Y	Y	R	T	C	Y	R	G	R	T	A	C	R	T	G	G	G	Y	Y	W	R	C	T	G	C	C	R	R	R	R	C	Y	A	C
200212908	Ram	Y	A	R	A	R	K	Y	O	Y	G	S	R	Y	C	Y	C	R	K	Y	T	R	G	R	T	C	C	R	T	R	G	A	C	Y	W	A	Y	C	R	T	C	R	A	R	A	Y	C	A	T
200212909	Ram	Y	A	R	R	G	K	Y	Y	T	G	G	R	C	Y	Y	Y	R	K	C	Y	R	C	R	Y	M	T	A	T	G	R	G	C	Y	A	A	C	Y	A	T	T	R	A	R	A	Y	C	R	Y
200212919	Ram	Y	R	R	A	R	G	C	T	Y	R	C	G	Y	C	T	Y	A	T	C	C	R	S	R	T	M	C	A	Y	A	A	R	Y	Y	T	R	Y	T	R	Y	T	A	R	G	R	C	C	R	C
200235900	Ram	C	R	G	R	R	T	C	Y	Y	G	C	G	T	C	T	T	A	G	C	T	A	G	G	T	C	Y	R	Y	R	A	G	C	T	A	A	T	Y	A	Y	Y	A	R	G	A	T	Y	R	C
200235901	Ram	Y	A	A	R	A	K	Y	Y	T	R	S	R	T	C	T	Y	R	T	Y	T	A	S	R	Y	M	Y	G	C	R	R	G	C	Y	T	R	C	T	A	C	Y	A	G	R	R	C	Y	A	C
200303158	Ram	T	A	R	R	R	T	T	C	Y	G	C	G	C	Y	T	T	R	K	C	T	A	C	A	T	M	Y	R	T	G	A	R	T	Y	T	G	C	T	R	Y	C	R	A	G	A	Y	T	G	C
200303163	Ram	T	R	R	G	R	T	T	Y	T	G	C	R	Y	Y	Y	Y	A	G	C	Y	R	C	G	T	M	Y	R	C	R	R	A	Y	Y	T	R	Y	C	G	C	Y	G	R	R	R	C	T	G	C
200303183	Ram	Y	A	R	R	G	K	T	Y	T	R	C	A	C	Y	T	Y	A	G	C	Y	A	C	R	Y	M	Y	G	Y	A	G	R	C	Y	T	G	T	Y	R	Y	Y	R	A	A	A	C	T	R	C
200303220	Ram	T	R	A	A	R	K	T	Y	Y	R	C	G	Y	C	C	Y	A	T	C	T	G	S	R	T	A	T	R	C	R	R	G	C	Y	W	R	Y	C	R	T	Y	G	A	G	R	Y	T	R	C
200303274	Ram	Y	R	G	R	R	K	Y	Y	T	G	S	R	Y	C	T	Y	R	G	Y	T	R	G	R	T	M	C	R	Y	R	R	R	Y	T	T	R	C	T	R	C	Y	R	G	G	A	Y	Y	R	T
200303289	Ram	T	A	G	R	R	K	T	Y	Y	R	C	R	T	T	Y	T	G	K	Y	Y	A	C	R	T	M	T	R	Y	R	R	R	Y	C	W	G	T	Y	A	C	Y	G	R	G	A	C	C	G	Y
200303326	Ram	Y	A	G	A	R	K	T	C	T	R	S	A	T	Y	Y	Y	A	T	C	T	G	S	R	Y	C	T	A	T	A	R	R	C	Y	W	R	Y	T	R	Y	T	R	R	G	A	Y	T	G	Y
200310906	Ram	Y	A	R	R	R	K	Y	C	C	A	S	A	Y	T	Y	T	A	T	Y	C	G	C	A	C	A	T	R	Y	A	R	A	T	Y	T	G	C	Y	A	Y	Y	R	A	G	R	C	T	A	Y
200314904	Ram	Y	R	A	R	G	T	T	T	Y	A	G	R	Y	C	T	T	R	T	Y	Y	G	G	R	Y	M	T	R	C	R	G	R	C	T	W	G	T	C	A	C	C	A	A	R	A	Y	C	G	Y
200316905	Ram	Y	R	R	R	G	K	C	T	Y	R	G	A	Y	Y	T	T	A	K	Y	Y	R	S	G	Y	M	T	R	Y	A	G	R	Y	T	A	G	Y	C	R	Y	C	A	G	G	G	T	Y	A	T
199703039	Ewe	Y	A	A	R	R	T	Y	O	T	R	S	A	Y	C	C	T	R	K	Y	Y	G	S	A	T	C	T	A	T	R	R	G	Y	T	W	G	C	Y	A	C	Y	R	R	R	R	Y	T	R	T
199703046	Ewe	T	A	G	A	R	O	Y	T	Y	R	S	A	T	T	Y	Y	A	G	C	Y	A	C	A	C	A	T	A	Y	A	R	A	Y	Y	T	R	T	Y	R	C	Y	G	A	R	R	Y	C	R	C
199703068	Ewe	C	A	R	R	G	K	Y	Y	T	G	C	G	T	T	T	Y	A	K	C	Y	R	G	R	Y	M	T	R	Y	R	R	A	Y	Y	T	R	T	Y	R	Y	T	O	R	R	A	C	C	R	Y
199703112	Ewe	Y	A	G	R	R	O	Y	O	Y	R	S	R	Y	T	Y	T	R	G	C	T	A	C	R	Y	M	T	A	Y	R	R	R	C	T	A	A	C	T	R	C	Y	A	R	O	R	Y	T	G	C
199703137	Ewe	Y	A	R	R	R	O	T	T	Y	G	C	A	T	T	Y	Y	A	K	C	Y	R	S	R	Y	M	T	A	C	R	G	A	Y	T	T	R	Y	Y	R	C	C	A	A	R	R	C	Y	G	Y
199703183	Ewe	Y	A	G	R	R	O	T	Y	T	G	S	A	C	Y	T	Y	A	K	Y	Y	G	C	A	Y	M	Y	A	C	R	R	A	Y	T	W	R	C	C	R	C	C	R	G	A	R	Y	Y	A	C
199703206	Ewe	T	R	A	R	G	O	C	Y	Y	G	G	R	C	T	T	Y	A	K	C	T	R	S	R	T	M	Y	R	T	G	R	R	C	T	W	G	T	Y	R	Y	T	G	A	R	R	Y	Y	G	Y
199703298	Ewe	Y	A	A	R	A	O	Y	Y	Y	G	S	G	Y	C	C	T	R	K	C	T	R	S	R	T	M	Y	A	Y	R	A	A	C	C	W	G	Y	C	R	Y	C	R	R	G	A	Y	Y	R	Y
199703382	Ewe	Y	A	R	A	R	O	T	Y	T	R	S	A	C	T	Y	T	R	G	T	Y	G	C	A	Y	M	Y	G	C	R	G	R	T	Y	T	G	C	T	A	C	C	G	R	R	R	C	Y	A	C
199703403	Ewe	Y	R	R	G	A	O	Y	O	T	R	S	A	C	C	Y	T	R	G	Y	T	A	S	A	Y	M	T	G	T	R	A	R	C	T	W	R	Y	C	R	C	T	A	R	R	R	Y	Y	R	C
199703405	Ewe	Y	A	R	R	G	O	T	Y	T	G	S	R	C	T	T	T	A	G	C	T	R	C	A	C	A	Y	R	T	R	A	R	Y	T	W	G	Y	Y	R	C	T	R	A	R	R	Y	Y	G	C
199703428	Ewe	Y	A	R	G	G	T	T	Y	T	R	C	R	C	C	C	T	R	K	Y	T	R	C	A	Y	M	Y	R	Y	R	A	R	C	T	T	G	Y	Y	R	Y	T	A	G	A	R	Y	Y	R	C
199703486	Ewe	T	A	A	A	A	T	C	O	T	R	G	A	Y	Y	T	T	G	T	C	Y	R	S	A	Y	A	Y	R	T	R	A	A	Y	Y	W	G	Y	T	R	Y	T	R	R	R	R	C	C	G	Y
199703495	Ewe	C	G	R	R	A	T	C	O	Y	R	S	A	T	T	Y	T	R	K	C	T	R	C	R	C	C	T	G	Y	G	G	A	T	Y	A	A	C	Y	R	C	T	R	R	G	R	Y	C	R	Y
199703496	Ewe	C	R	R	A	G	O	T	Y	T	G	S	A	Y	Y	T	C	A	G	C	C	A	C	R	T	M	C	G	Y	A	G	A	C	Y	T	R	Y	Y	R	Y	Y	O	A	R	A	T	T	G	T
199914056	Ewe	C	R	A	A	G	T	Y	O	Y	R	G	R	T	T	T	T	G	K	Y	Y	R	G	G	Y	M	T	A	Y	R	A	R	C	C	T	A	Y	C	R	Y	Y	A	A	R	A	Y	C	G	Y
199923117	Ewe	T	A	R	R	A	O	T	O	Y	R	C	R	Y	T	T	T	A	K	C	T	A	S	R	T	C	T	R	Y	G	R	R	Y	Y	T	G	C	C	G	Y	T	R	G	R	G	Y	Y	G	Y
199923122	Ewe	Y	A	A	G	R	O	C	O	Y	R	S	A	Y	T	Y	T	R	G	Y	Y	G	S	R	T	M	T	A	Y	R	G	A	C	T	W	R	C	Y	R	Y	C	A	R	R	A	Y	Y	G	C
199923145	Ewe	C	A	G	R	G	T	Y	Y	T	G	C	A	Y	T	T	Y	G	G	Y	Y	R	S	R	Y	M	Y	A	Y	R	G	G	C	T	A	G	C	Y	A	Y	T	G	R	G	R	Y	C	R	C
199923161	Ewe	Y	A	G	R	G	T	Y	O	T	R	C	A	T	Y	T	Y	R	K	C	T	A	S	G	Y	C	Y	A	T	A	A	R	C	Y	W	A	Y	Y	A	C	Y	A	A	R	R	T	C	R	C
199923212	Ewe	Y	R	G	G	R	O	C	O	Y	R	S	A	Y	Y	Y	Y	A	T	Y	C	R	S	A	T	C	T	R	C	A	R	A	Y	T	A	G	Y	Y	A	Y	C	R	R	A	R	C	Y	G	Y
199923215	Ewe	C	A	R	G	A	T	Y	O	Y	R	S	R	Y	Y	T	Y	R	K	C	Y	G	S	G	Y	C	Y	A	Y	A	G	R	Y	Y	A	A	Y	C	R	Y	Y	R	G	R	R	C	C	G	C
199923251	Ewe	C	A	G	R	G	T	Y	T	Y	G	S	A	C	Y	Y	T	G	K	Y	Y	R	S	A	Y	C	Y	A	Y	A	A	A	C	T	A	R	Y	Y	R	C	C	A	A	A	R	Y	T	R	C
199923271	Ewe	Y	A	R	R	R	O	O	O	Y	G	S	R	T	C	C	T	R	K	C	T	R	C	R	C	C	T	R	T	A	G	A	T	Y	A	G	C	Y	A	C	T	R	G	R	R	C	T	G	C
199923286	Ewe	C	A	R	A	A	T	T	Y	T	G	S	R	T	C	C	Y	R	T	C	C	R	C	A	C	A	T	A	Y	A	G	R	Y	Y	W	G	C	Y	R	Y	Y	R	R	R	A	Y	T	G	Y
199923294	Ewe	Y	R	A	R	R	T	C	O	T	R	C	R	C	C	T	Y	G	G	Y	C	A	C	R	C	M	T	R	Y	R	R	R	Y	C	W	R	Y	Y	R	Y	C	R	R	R	R	Y	Y	G	C
199923384	Ewe	Y	R	R	G	R	O	Y	O	Y	R	G	R	Y	Y	C	Y	R	K	Y	T	R	S	G	Y	M	Y	A	Y	A	R	R	C	Y	W	R	T	Y	R	Y	T	R	A	R	A	Y	Y	G	C
199923407	Ewe	Y	A	R	A	G	T	T	C	Y	R	C	R	C	C	T	Y	R	G	C	T	R	C	R	Y	M	Y	G	T	R	R	G	O	Y	W	G	Y	T	A	C	Y	R	A	R	R	T	Y	R	T
199923409	Ewe	Y	A	G	R	R	O	Y	Y	T	R	S	O	T	Y	Y	Y	A	K	Y	C	R	C	R	Y	M	Y	A	Y	R	R	R	C	T	W	R	T	T	A	Y	Y	G	A	A	A	Y	Y	G	T
199923420	Ewe	C	A	G	A	A	T	O	O	T	R	C	A	Y	T	T	T	R	T	T	Y	A	S	R	C	M	Y	R	Y	A	R	G	Y	T	T	R	C	Y	R	Y	Y	R	A	A	A	Y	Y	G	Y
199923432	Ewe	C	R	R	R	G	O	C	T	T	R	S	R	T	Y	T	T	A	K	C	Y	R	C	R	Y	C	Y	A	Y	R	R	A	C	T	W	A	C	C	R	C	Y	R	R	R	A	T	C	R	Y
199923447	Ewe	C	A	G	G	R	G	T	T	T	R	C	G	Y	T	T	T	A	G	C	T	R	C	R	T	C	Y	R	T	A	R	G	Y	C	W	G	Y	Y	A	C	Y	R	R	A	R	Y	Y	G	T
199923456	Ewe	C	R	A	R	G	O	Y	Y	T	R	G	A	Y	Y	Y	T	R	G	C	Y	R	C	R	C	M	Y	A	Y	R	R	R	Y	T	A	G	C	Y	A	Y	T	O	G	R	A	Y	Y	G	C
199923481	Ewe	T	A	G	G	G	T	Y	C	C	A	S	R	C	T	T	T	R	K	C	Y	G	S	R	Y	M	T	A	T	R	R	R	C	T	T	R	Y	T	A	C	T	A	A	R	R	T	Y	G	T
199923490	Ewe	Y	R	R	R	G	T	Y	C	T	G	S	R	Y	Y	Y	T	G	K	T	C	R	S	G	T	C	Y	A	T	R	R	R	Y	Y	A	R	C	T	R	Y	C	R	R	R	A	C	Y	G	Y
199923520	Ewe	C	R	G	R	R	T	T	Y	T	G	S	R	C	T	T	Y	R	G	Y	Y	A	G	G	C	C	Y	R	T	R	A	G	C	Y	A	R	Y	Y	R	C	Y	G	R	R	A	Y	C	G	C
199923540	Ewe	Y	A	G	R	A	O	T	O	T	R	S	G	T	C	T	Y	R	K	C	Y	G	S	A	Y	C	Y	G	T	A	A	G	Y	C	T	R	Y	T	R	C	C	G	R	A	R	C	T	G	Y
199923545	Ewe	Y	A	A	A	R	K	T	C	T	G	S	A	Y	Y	Y	T	R	K	C	T	G	C	G	C	M	C	R	T	R	R	G	Y	Y	W	R	C	C	A	C	C	R	R	R	G	T	Y	R	T
199923624	Ewe	C	A	R	G	R	T	T	O	T	R	C	R	T	T	Y	T	G	G	C	Y	A	S	R	T	M	Y	R	Y	A	R	R	T	Y	W	G	Y	T	R	Y	Y	R	R	R	R	C	Y	R	C
199923625	Ewe	C	A	R	G	R	T	T	Y	Y	R	S	R	T	Y	Y	T	A	K	C	Y	R	C	R	T	C	C	A	Y	R	R	R	T	Y	W	G	Y	Y	A	Y	Y	R	R	G	R	C	Y	R	T
199923656	Ewe	C	R	G	A	R	T	Y	O	Y	R	S	R	T	Y	Y	T	A	G	C	C	G	C	R	C	A	T	R	C	R	R	A	C	T	A	R	C	T	R	Y	T	R	G	G	A	Y	Y	A	Y
199923701	Ewe	C	A	G	R	R	G	Y	Y	T	A	S	G	T	C	Y	Y	G	K	C	T	R	S	R	C	M	Y	A	Y	G	R	G	Y	T	A	G	C	C	R	Y	C	A	R	G	A	Y	Y	R	Y
199923760	Ewe	T	A	R	A	R	O	Y	Y	Y	R	C	G	T	T	T	Y	R	K	Y	T	G	S	R	Y	A	Y	A	Y	G	R	R	C	Y	W	G	C	Y	A	Y	Y	G	R	G	A	Y	C	R	Y
199923768	Ewe	Y	A	G	G	R	T	O	Y	Y	G	C	R	Y	Y	T	C	R	K	C	Y	A	S	G	Y	C	Y	R	Y	A	R	A	Y	C	W	R	T	C	A	C	Y	R	A	G	R	Y	C	G	T
200010051	Ewe	Y	A	G	A	G	O	T	Y	T	G	C	A	T	T	Y	T	A	G	Y	Y	R	S	R	Y	C	T	R	C	A	R	A	C	Y	A	R	Y	C	A	Y	C	R	R	R	R	C	Y	R	Y
200023014	Ewe	C	A	A	R	R	O	C	O	Y	G	G	A	T	Y	T	T	G	G	Y	T	R	C	A	Y	C	T	R	T	R	R	G	Y	Y	W	R	Y	C	A	C	C	G	R	R	R	Y	Y	A	Y
200023024	Ewe	T	R	G	A	R	T	Y	O	T	R	G	A	Y	Y	C	Y	A	T	C	T	R	C	G	Y	C	Y	A	C	A	R	A	C	C	T	G	C	C	A	C	T	R	A	R	R	Y	Y	G	C
200023051	Ewe	Y	A	G	G	R	G	C	T	T	A	C	R	T	C	T	C	A	G	Y	Y	R	C	G	Y	M	Y	A	C	A	G	G	C	T	T	G	T	Y	R	C	T	R	A	A	A	C	C	G	C
200023130	Ewe	T	A	G	G	R	O	T	O	C	R	S	A	Y	C	C	Y	R	K	C	C	R	S	A	C	M	Y	R	Y	A	A	R	Y	T	W	R	Y	C	A	C	Y	G	A	R	R	Y	Y	A	C
200023192	Ewe	Y	A	G	R	G	T	T	T	T	R	S	R	Y	T	Y	Y	R	G	C	T	A	S	G	Y	C	Y	A	Y	R	A	R	Y	Y	T	R	T	T	A	C	Y	R	G	G	R	Y	C	G	T
200023200	Ewe	Y	A	A	A	R	T	C	O	T	G	C	A	T	Y	Y	Y	A	K	C	Y	R	C	R	T	M	Y	R	Y	R	A	R	C	C	W	A	C	C	A	Y	Y	G	A	R	R	C	C	A	C
200023209	Ewe	Y	A	R	R	R	T	T	C	T	R	C	G	T	T	C	T	G	G	Y	Y	R	C	R	T	M	T	G	T	R	R	G	C	Y	W	A	C	Y	A	C	C	R	R	A	A	Y	C	R	C
200023242	Ewe	C	A	R	A	A	T	T	O	T	R	S	R	T	T	Y	T	R	K	C	Y	R	S	G	Y	M	C	G	T	R	G	R	C	Y	T	R	Y	T	A	Y	Y	A	G	R	R	C	Y	A	C
200023264	Ewe	C	R	A	R	A	O	Y	Y	Y	R	C	G	Y	T	T	T	G	K	Y	Y	R	C	R	Y	A	T	R	T	G	G	R	T	Y	A	R	C	T	A	C	T	A	G	G	A	Y	Y	G	T
200023364	Ewe	Y	R	R	R	A	T	Y	O	T	R	S	A	Y	Y	Y	Y	G	G	C	C	A	C	A	Y	M	C	A	Y	R	R	G	C	C	A	G	T	C	A	T	T	R	R	G	A	Y	T	R	Y
200023390	Ewe	T	R	R	R	R	T	Y	O	Y	A	G	R	Y	Y	T	Y	R	T	C	T	R	C	R	Y	M	C	A	T	A	A	R	Y	Y	T	G	C	T	A	C	C	R	A	G	G	Y	Y	R	C
200023495	Ewe	Y	A	A	A	G	O	Y	O	Y	G	S	R	T	T	T	T	G	K	C	C	R	C	G	T	M	Y	R	Y	A	G	A	Y	Y	W	G	Y	C	R	C	Y	R	A	G	G	Y	C	R	Y
200023512	Ewe	Y	R	R	A	G	O	T	Y	Y	R	C	A	C	Y	Y	Y	A	K	Y	Y	R	C	R	T	C	Y	G	Y	R	A	R	Y	C	T	A	Y	T	R	T	Y	R	A	R	R	C	C	R	C
200023546	Ewe	Y	A	G	R	G	O	C	C	Y	G	C	R	Y	T	T	Y	R	K	Y	T	G	S	A	C	M	T	R	T	R	R	G	Y	C	W	G	Y	Y	A	T	Y	R	A	G	R	C	T	G	C
200023551	Ewe	T	A	G	R	R	O	T	O	Y	G	S	G	Y	Y	T	Y	R	T	C	Y	A	G	R	Y	C	Y	R	Y	R	R	R	Y	Y	A	R	C	C	R	C	Y	R	A	R	R	C	Y	A	C
200023575	Ewe	C	A	G	R	R	O	O	Y	T	G	S	R	C	T	T	Y	A	G	Y	Y	R	C	G	T	M	Y	A	T	A	G	R	C	C	T	G	Y	Y	R	C	Y	A	A	G	A	C	Y	G	C
200023625	Ewe	Y	A	G	R	R	K	Y	T	T	R	G	R	Y	T	Y	T	A	G	T	C	R	S	R	C	C	Y	R	C	A	G	G	Y	Y	W	G	Y	Y	A	Y	T	G	A	G	A	C	Y	R	C
200023647	Ewe	C	A	R	R	G	O	Y	Y	T	G	C	R	T	T	T	C	A	G	C	T	R	S	A	Y	M	C	R	Y	G	R	A	Y	C	W	G	C	T	A	C	Y	A	A	R	G	Y	Y	R	T
200023677	Ewe	T	R	A	A	R	O	C	O	T	R	G	A	Y	Y	Y	Y	R	K	T	T	R	S	R	Y	M	Y	G	C	R	A	G	Y	T	T	R	Y	Y	A	C	C	R	R	R	A	Y	Y	A	C
200023756	Ewe	Y	R	G	R	R	T	Y	Y	T	G	S	A	T	C	C	C	R	G	Y	Y	R	S	R	Y	M	Y	A	Y	R	R	R	T	Y	T	A	C	T	A	C	Y	G	A	R	A	C	Y	A	Y
200103002	Ewe	Y	R	A	G	R	T	Y	Y	Y	R	S	R	T	T	T	C	A	G	C	Y	R	G	R	Y	M	C	R	C	R	A	R	C	C	T	G	Y	T	R	Y	Y	R	A	A	A	T	T	G	Y
200103024	Ewe	Y	R	R	R	R	T	T	C	Y	R	S	R	T	Y	T	Y	A	K	C	Y	R	S	R	T	M	T	A	T	A	G	G	Y	C	T	G	C	T	R	T	T	A	A	A	A	Y	T	G	T
200103031	Ewe	Y	A	G	A	R	O	O	O	Y	G	S	R	Y	C	T	Y	R	K	C	Y	A	S	R	C	C	T	R	Y	A	R	G	C	Y	T	G	Y	Y	R	C	Y	A	R	R	G	Y	T	G	Y
200103060	Ewe	Y	G	G	R	G	K	T	Y	Y	G	S	G	T	Y	T	C	R	G	Y	T	R	S	R	T	M	Y	R	Y	A	R	G	O	Y	W	G	C	Y	R	T	T	R	A	R	A	T	Y	R	Y
200103065	Ewe	T	A	R	R	R	T	T	O	T	A	S	G	Y	T	Y	Y	R	T	C	Y	R	C	R	T	M	T	R	Y	G	R	G	Y	T	W	G	C	Y	R	Y	Y	A	R	A	R	Y	Y	R	Y
200103085	Ewe	Y	R	G	R	R	T	O	O	Y	R	C	A	C	C	Y	T	G	G	C	T	R	S	R	C	M	T	R	Y	R	R	A	Y	T	W	G	Y	Y	R	Y	Y	R	R	G	A	Y	C	R	Y
200103098	Ewe	T	A	G	R	R	O	Y	Y	T	G	S	G	T	Y	Y	C	A	K	C	T	A	C	G	Y	A	Y	R	C	R	A	R	C	T	W	G	Y	Y	R	C	T	G	R	R	R	Y	T	R	C
200103113	Ewe	T	R	G	G	A	O	C	T	T	R	G	A	C	Y	C	Y	R	G	C	Y	R	C	R	Y	M	Y	R	C	R	A	R	C	Y	T	R	C	C	A	Y	T	R	A	G	R	Y	Y	G	C
200103130	Ewe	Y	R	R	A	G	O	Y	Y	T	G	C	A	Y	T	Y	C	R	K	Y	T	R	S	A	Y	A	C	G	C	G	R	A	T	C	W	G	C	T	A	Y	T	R	R	R	A	T	Y	G	Y
200103276	Ewe	Y	A	R	A	R	O	Y	T	T	G	C	R	T	Y	T	T	A	K	Y	C	R	S	R	Y	M	C	R	Y	R	R	G	C	Y	A	R	C	C	A	Y	Y	G	A	G	A	Y	T	R	C
200103281	Ewe	Y	R	G	A	G	T	T	O	Y	R	S	R	C	Y	C	T	G	K	C	T	R	S	G	Y	C	T	G	T	R	R	G	T	C	A	R	C	T	A	C	Y	R	A	G	R	T	Y	G	Y
200103306	Ewe	C	A	G	A	R	T	O	C	T	G	S	G	Y	Y	T	T	G	G	C	T	A	C	G	C	C	T	G	T	R	R	A	Y	Y	W	R	Y	Y	R	C	Y	R	R	G	G	Y	C	R	T
200103330	Ewe	Y	A	G	R	R	T	Y	O	Y	G	C	R	Y	T	T	Y	R	K	C	T	R	C	A	C	M	Y	G	Y	R	R	R	C	C	W	R	C	T	R	Y	C	A	A	R	G	T	Y	G	Y
200103339	Ewe	Y	R	A	R	A	K	C	Y	T	G	S	A	Y	Y	Y	Y	A	G	C	Y	A	G	R	Y	M	T	G	Y	A	G	G	C	Y	W	G	C	Y	G	C	T	R	R	G	A	Y	T	G	Y
200103361	Ewe	Y	A	A	A	A	K	C	Y	Y	R	G	A	T	Y	T	Y	G	K	Y	T	R	C	A	Y	A	Y	A	Y	R	G	R	C	T	A	R	C	Y	R	Y	Y	R	R	G	A	Y	Y	R	Y
200103365	Ewe	T	A	G	R	R	T	T	Y	T	G	S	A	T	T	Y	T	R	G	C	T	R	C	G	T	M	Y	R	T	R	G	A	T	C	W	G	C	Y	R	Y	T	A	R	G	A	C	C	R	C
200103422	Ewe	Y	A	R	A	A	T	Y	O	T	A	C	R	Y	C	T	Y	R	G	C	T	R	S	A	C	A	T	R	Y	A	A	G	C	T	W	R	T	Y	A	Y	Y	A	R	G	R	Y	Y	G	C
200103452	Ewe	T	A	R	R	A	T	Y	O	T	G	G	R	T	Y	Y	Y	A	K	C	T	R	C	A	T	M	Y	R	Y	R	R	A	T	Y	T	R	Y	Y	A	C	Y	R	G	R	R	T	T	G	T
200103495	Ewe	Y	A	A	A	R	O	Y	O	Y	G	C	A	C	T	Y	Y	A	K	Y	Y	G	C	G	T	M	Y	A	Y	G	A	R	C	Y	W	G	O	Y	A	Y	Y	G	A	A	A	T	T	A	T
200103497	Ewe	Y	R	R	R	A	T	O	O	T	R	S	R	Y	T	T	T	R	K	C	T	R	C	R	Y	M	Y	G	T	A	A	A	Y	C	W	R	Y	T	A	Y	C	O	A	R	R	Y	Y	R	Y
200103565	Ewe	Y	A	G	A	R	T	Y	T	T	G	C	A	Y	Y	C	T	G	T	C	T	A	C	A	T	A	Y	R	Y	R	R	A	C	T	T	G	C	Y	R	C	Y	A	R	G	A	T	Y	R	Y
200103587	Ewe	T	A	R	A	R	K	Y	Y	T	R	G	R	C	Y	Y	Y	A	K	C	T	A	S	A	Y	C	Y	A	C	A	G	R	Y	Y	A	R	Y	T	G	C	T	G	A	R	R	Y	C	R	T
200117050	Ewe	C	G	A	G	R	O	C	Y	T	R	S	A	T	C	Y	C	A	T	C	C	G	G	R	Y	A	C	A	Y	A	G	R	Y	C	W	A	Y	T	G	Y	T	A	R	R	G	C	C	R	C
200117096	Ewe	Y	G	R	G	R	O	Y	O	Y	A	S	A	C	Y	Y	C	A	T	Y	Y	G	C	G	C	M	C	A	T	A	G	R	C	Y	A	R	T	C	R	Y	T	A	R	G	R	C	Y	A	C
200123609	Ewe	Y	A	G	G	G	O	C	O	T	G	C	A	Y	T	T	C	R	K	C	Y	R	C	R	C	M	Y	R	Y	G	R	R	C	Y	W	R	C	Y	R	Y	Y	R	R	R	A	Y	Y	G	T
200123687	Ewe	Y	A	A	R	R	T	Y	Y	T	G	G	A	Y	T	T	Y	A	G	C	T	G	S	A	Y	A	T	R	T	R	G	R	C	Y	A	R	T	Y	R	C	Y	A	A	G	A	C	Y	R	C
200123716	Ewe	Y	R	G	R	G	K	T	O	T	R	C	R	T	Y	Y	C	R	K	C	T	R	C	G	C	M	T	G	Y	R	R	R	C	Y	A	R	C	Y	R	Y	T	R	R	R	G	Y	C	R	T
200203103	Ewe	Y	A	R	A	R	G	Y	O	Y	A	S	G	T	T	T	C	G	K	C	Y	G	S	R	Y	A	Y	R	T	R	R	R	T	Y	W	R	T	Y	A	C	Y	R	R	R	R	Y	T	R	C
200210148	Ewe	Y	A	R	R	R	T	Y	Y	T	G	C	A	C	T	Y	Y	R	G	T	C	R	C	A	C	M	Y	R	Y	A	R	R	Y	C	T	R	Y	T	A	Y	T	G	R	R	G	T	T	A	C
200551410	Ewe	C	G	R	R	R	K	Y	T	Y	R	C	R	Y	Y	Y	Y	A	G	Y	Y	A	S	R	T	M	Y	R	C	G	R	A	C	Y	W	R	Y	C	R	Y	Y	A	G	G	R	Y	C	R	Y
200340046	Lamb	Y	R	R	G	R	G	T	Y	Y	R	S	R	T	T	T	Y	R	T	Y	Y	G	G	G	C	A	Y	A	Y	R	G	A	T	Y	T	A	T	Y	R	Y	T	R	G	A	R	C	C	R	C
200340047	Lamb	C	R	G	R	R	G	T	O	T	G	C	R	T	Y	T	C	R	K	Y	Y	G	G	A	C	M	Y	R	T	R	G	A	T	C	T	R	T	C	G	Y	Y	G	A	A	A	C	C	R	Y
200340075	Lamb	C	R	A	A	G	O	O	C	T	G	S	R	Y	T	T	C	A	G	C	C	R	C	R	T	A	C	R	T	R	R	A	C	T	T	G	C	T	A	T	C	R	A	A	A	Y	Y	G	T
200340076	Lamb	C	R	A	A	G	O	Y	Y	Y	G	S	R	C	Y	T	C	R	G	Y	Y	A	C	G	T	M	C	R	Y	R	R	A	C	T	W	G	Y	Y	A	Y	Y	R	R	R	A	Y	T	G	T
200340116	Lamb	C	R	R	G	G	G	C	Y	T	G	C	G	Y	T	Y	C	G	G	Y	Y	G	C	R	Y	A	T	A	T	R	R	R	Y	C	A	G	Y	Y	R	T	Y	A	R	G	R	C	Y	G	Y
200340117	Lamb	T	R	G	G	G	O	Y	O	T	R	C	G	Y	T	Y	C	R	K	Y	T	G	S	R	Y	M	Y	G	T	A	G	R	Y	C	W	G	T	Y	R	Y	T	A	R	G	A	C	Y	G	Y
200340151	Lamb	C	R	G	G	R	T	C	Y	T	A	C	O	T	Y	Y	C	R	K	T	C	R	S	R	T	C	C	R	Y	R	G	R	C	T	W	G	T	Y	A	C	Y	R	A	R	A	C	Y	R	Y
200340152	Lamb	C	R	R	G	R	O	C	Y	Y	A	C	G	Y	Y	Y	C	A	G	Y	Y	R	C	R	T	C	Y	R	Y	R	G	R	C	T	W	G	Y	T	A	C	T	G	A	R	A	C	Y	R	Y
200340155	Lamb	C	A	R	R	A	T	Y	T	Y	A	C	G	T	T	T	T	A	K	C	Y	R	C	G	T	M	C	G	T	G	R	G	C	T	W	G	T	Y	A	C	T	A	G	R	R	C	T	R	Y
200340156	Lamb	C	A	R	R	R	T	Y	C	Y	R	S	R	Y	T	T	Y	R	K	C	Y	G	S	G	Y	M	C	G	T	A	R	A	Y	Y	W	R	C	T	A	Y	Y	A	G	A	A	C	C	R	Y
200340165	Lamb	Y	G	R	R	A	O	C	O	Y	G	S	R	Y	T	C	C	G	K	C	C	G	C	A	C	A	Y	R	Y	A	R	A	C	Y	W	R	C	Y	A	Y	Y	R	R	G	G	Y	C	R	C
200340166	Lamb	Y	R	R	R	A	T	C	Y	Y	R	S	R	Y	T	C	Y	G	K	C	C	R	C	R	C	A	Y	G	Y	R	R	R	C	T	W	G	C	Y	A	Y	Y	R	A	G	G	C	C	R	C
200340181	Lamb	Y	R	A	R	R	T	O	O	T	R	S	R	Y	Y	Y	Y	R	T	T	T	R	C	A	Y	C	T	G	Y	R	R	R	C	T	T	R	Y	C	R	Y	Y	R	G	A	G	Y	C	A	Y
200340183	Lamb	Y	R	R	R	R	T	Y	O	T	R	S	A	Y	Y	C	Y	R	G	T	T	R	C	R	C	M	Y	G	T	G	A	G	C	T	T	R	T	Y	R	C	Y	A	G	A	A	C	C	R	Y
200340187	Lamb	T	R	A	G	R	T	C	Y	T	A	G	A	Y	Y	Y	T	R	G	T	Y	R	G	G	Y	A	Y	A	Y	R	G	A	C	Y	T	A	Y	Y	G	C	Y	O	G	R	A	Y	C	R	C
200340188	Lamb	Y	R	A	G	A	T	C	O	Y	G	S	R	C	Y	T	T	A	G	Y	Y	R	S	R	Y	M	Y	A	C	A	G	A	C	T	W	R	Y	C	G	T	Y	R	R	R	A	Y	C	R	Y
200340210	Lamb	T	A	R	A	R	K	O	T	T	G	C	A	Y	Y	Y	Y	A	G	C	Y	A	C	A	Y	A	Y	R	Y	R	G	R	T	T	T	R	Y	C	R	C	Y	R	R	A	A	C	Y	R	Y
200340211	Lamb	T	A	R	A	A	T	O	T	T	G	S	R	Y	T	Y	Y	A	G	C	T	A	C	A	Y	A	Y	R	C	R	G	A	Y	T	T	G	Y	Y	A	Y	Y	O	R	R	R	Y	O	R	Y
200340220	Lamb	T	R	A	R	R	O	Y	O	T	G	S	R	T	C	Y	Y	G	G	Y	Y	G	S	R	Y	C	Y	R	Y	A	A	R	T	Y	T	R	Y	T	A	C	Y	A	A	A	R	Y	Y	A	Y
200340221	Lamb	T	R	A	R	R	G	Y	O	T	R	S	R	Y	Y	Y	C	G	K	Y	Y	R	G	A	C	A	T	G	C	R	A	G	T	T	T	R	C	T	A	Y	Y	R	A	A	R	Y	T	R	C
200340226	Lamb	Y	R	R	G	R	T	T	O	C	A	G	R	Y	T	Y	Y	R	K	Y	T	R	S	G	Y	C	T	R	Y	A	R	R	Y	T	W	A	T	Y	R	Y	Y	A	R	G	R	T	Y	G	C
200340227	Lamb	T	R	R	R	G	O	T	O	C	R	G	G	Y	C	Y	Y	R	G	C	T	G	G	G	T	M	Y	R	T	A	R	R	Y	Y	T	R	T	T	R	Y	Y	R	R	G	R	T	Y	G	C
200340238	Lamb	C	R	G	R	A	G	Y	Y	T	G	S	R	T	Y	Y	C	A	G	T	Y	G	G	G	Y	C	T	R	Y	A	R	R	T	T	W	R	Y	Y	A	C	C	G	R	A	R	C	C	A	Y
200340239	Lamb	Y	A	G	A	A	G	T	Y	T	R	S	R	T	Y	C	C	R	G	Y	Y	G	G	R	Y	M	Y	R	T	R	R	R	T	Y	W	R	Y	T	A	C	Y	G	R	A	R	C	C	A	T
200340267	Lamb	C	A	A	A	A	T	C	Y	T	R	S	R	T	C	Y	C	G	K	C	Y	A	S	R	T	M	C	A	Y	R	G	R	C	Y	A	R	T	C	R	T	Y	R	R	R	A	T	Y	A	Y
200340268	Lamb	T	A	R	A	R	O	Y	O	T	G	S	A	Y	Y	C	Y	G	K	C	Y	R	S	A	Y	M	C	A	T	A	G	R	C	Y	W	R	T	C	R	T	Y	O	R	R	A	Y	Y	R	Y
200340269	Lamb	Y	R	G	R	G	O	T	Y	Y	G	S	R	T	Y	T	C	R	K	C	T	R	S	G	C	M	Y	R	Y	A	A	R	C	C	W	R	T	Y	R	Y	Y	R	R	G	A	Y	C	G	Y
200340270	Lamb	Y	R	R	G	R	O	T	O	Y	G	S	R	T	Y	T	C	G	G	C	Y	R	S	G	C	M	T	A	T	A	R	A	C	C	A	R	T	C	A	Y	C	A	R	G	R	Y	C	G	Y
200340309	Lamb	Y	R	G	R	R	T	T	O	Y	A	C	R	Y	Y	Y	C	A	K	Y	C	R	C	A	C	M	C	R	Y	R	R	A	Y	Y	A	R	Y	C	R	C	Y	R	A	A	R	T	C	A	C
200340310	Lamb	T	A	R	R	A	T	Y	Y	Y	R	S	R	T	C	Y	C	R	K	C	C	R	S	A	C	M	C	G	Y	R	R	A	Y	Y	T	G	Y	C	R	C	T	R	A	R	G	Y	Y	R	C
200340320	Lamb	C	R	G	R	A	T	Y	Y	Y	R	S	G	T	Y	C	T	R	K	Y	C	R	C	R	Y	M	Y	G	Y	R	G	R	C	Y	W	R	Y	Y	R	Y	Y	R	A	R	A	Y	Y	R	Y
200340322	Lamb	C	R	G	R	R	O	Y	C	Y	R	S	G	T	Y	C	T	R	K	Y	Y	R	C	A	Y	M	Y	G	T	G	R	R	C	T	T	R	Y	Y	R	Y	C	R	R	R	A	T	C	A	Y
200340326	Lamb	Y	R	R	R	G	K	Y	T	C	R	S	R	Y	Y	Y	Y	A	K	Y	C	R	S	R	Y	M	T	A	T	A	R	R	Y	Y	T	G	C	Y	A	C	T	R	R	A	R	Y	C	R	T
200340327	Lamb	Y	R	G	R	G	T	Y	Y	Y	A	S	R	Y	T	Y	T	G	K	C	Y	R	S	R	Y	A	T	A	Y	R	A	G	C	T	T	R	Y	Y	A	Y	T	R	R	A	A	Y	Y	R	Y
200340340	Lamb	Y	R	G	R	G	T	T	O	Y	A	S	R	T	Y	Y	Y	A	K	C	C	G	S	R	Y	M	T	R	C	A	A	R	Y	T	W	R	Y	T	R	T	T	O	G	R	R	C	C	R	Y
200340341	Lamb	C	R	G	A	R	T	T	O	T	R	S	R	T	Y	Y	Y	A	K	C	C	G	S	G	C	M	T	R	C	R	A	A	C	T	W	R	Y	T	R	T	Y	O	G	R	R	Y	Y	R	T
200340348	Lamb	Y	R	A	R	R	T	C	Y	T	G	S	A	Y	C	Y	Y	R	G	Y	Y	R	S	G	C	M	Y	R	Y	A	A	R	Y	T	A	R	C	T	A	Y	Y	A	G	A	R	C	T	R	C
200340349	Lamb	Y	A	R	R	R	T	C	Y	T	R	G	R	T	C	Y	Y	R	G	Y	T	R	S	A	C	M	Y	R	Y	R	A	G	T	T	W	R	C	C	A	Y	T	R	G	R	R	Y	C	R	Y
200340364	Lamb	Y	R	A	R	A	T	Y	O	Y	R	S	R	Y	Y	Y	Y	R	G	Y	C	A	C	A	Y	A	Y	G	Y	G	R	A	T	Y	W	G	C	Y	A	Y	Y	A	R	G	A	T	Y	G	T
200340365	Lamb	Y	R	A	R	A	K	Y	Y	Y	R	S	R	Y	Y	Y	Y	R	K	T	C	R	C	A	C	A	Y	G	Y	G	R	R	T	Y	W	G	C	Y	A	Y	Y	A	G	G	A	Y	T	G	T
200340369	Lamb	Y	A	R	R	R	T	T	O	Y	R	S	G	T	Y	T	Y	R	K	C	Y	G	S	R	C	M	Y	G	Y	R	R	R	C	Y	A	R	Y	Y	G	Y	C	R	R	G	R	T	Y	G	Y
200340370	Lamb	Y	A	R	R	R	T	T	O	Y	G	S	R	Y	Y	T	C	R	K	C	Y	G	S	R	Y	M	Y	G	T	R	R	R	C	Y	T	R	Y	Y	G	T	C	R	A	G	G	T	C	G	Y
200340383	Lamb	T	A	A	R	A	T	C	Y	Y	R	G	R	C	Y	Y	T	A	K	C	T	A	C	A	C	M	Y	A	T	R	A	G	C	T	W	G	C	T	R	Y	C	R	R	G	R	Y	Y	A	C
200340384	Lamb	T	A	G	R	G	T	C	Y	T	R	G	A	Y	T	T	C	R	K	C	T	A	C	A	C	A	C	A	T	R	A	R	C	Y	W	G	C	T	R	Y	C	O	R	G	R	C	Y	R	C
200340387	Lamb	Y	R	R	R	A	T	O	C	T	G	S	R	Y	Y	T	T	R	K	Y	Y	A	G	G	Y	C	C	R	T	A	A	G	C	Y	W	G	Y	Y	R	C	Y	R	G	R	A	Y	Y	R	C
200340388	Lamb	Y	A	R	A	A	T	Y	O	T	G	G	A	Y	Y	T	Y	A	K	C	T	R	G	R	Y	C	C	A	T	R	R	G	C	T	W	R	T	Y	R	C	Y	R	R	R	A	Y	Y	R	C
200340391	Lamb	Y	R	A	R	G	O	C	O	T	R	C	G	T	T	Y	Y	R	G	Y	Y	G	S	R	Y	A	Y	R	Y	R	A	A	C	Y	W	R	Y	C	R	C	C	G	G	R	R	C	Y	A	Y
200340392	Lamb	Y	A	R	R	R	T	T	Y	C	G	C	G	T	T	Y	C	R	K	C	Y	G	C	R	C	A	T	R	Y	R	A	G	O	Y	W	R	Y	C	R	Y	Y	G	R	R	R	Y	Y	A	T
200340406	Lamb	C	R	R	A	G	T	Y	T	Y	G	S	R	T	Y	Y	T	R	K	Y	C	R	S	R	Y	M	T	A	C	R	G	R	T	C	T	R	Y	C	G	C	Y	R	R	R	G	T	Y	R	C
200340407	Lamb	C	R	R	A	G	T	T	Y	Y	G	C	A	T	Y	Y	T	R	K	Y	C	G	S	G	Y	C	Y	A	T	R	G	R	T	Y	T	R	Y	C	G	C	C	A	A	R	G	T	C	R	Y
200340433	Lamb	C	R	R	R	R	T	C	T	Y	R	S	A	Y	C	Y	T	R	T	C	Y	R	G	R	Y	C	C	R	C	A	R	A	Y	Y	W	R	T	Y	A	C	Y	A	A	R	G	Y	Y	G	C
200340434	Lamb	C	R	R	R	G	T	C	T	C	R	S	A	C	Y	Y	T	R	K	C	C	G	S	A	Y	C	C	R	C	A	R	A	Y	Y	W	R	Y	Y	R	Y	Y	R	A	R	R	C	Y	A	C
200340438	Lamb	C	A	G	G	R	T	Y	T	T	G	S	A	Y	T	Y	T	A	G	C	Y	G	C	A	T	C	C	A	C	R	R	A	T	Y	T	G	T	T	A	Y	C	R	G	G	R	C	Y	R	Y
200340439	Lamb	C	A	R	G	A	O	T	O	Y	G	C	A	T	Y	Y	T	A	K	C	T	R	S	R	T	C	C	A	Y	R	R	R	T	Y	W	G	Y	Y	A	C	Y	G	R	G	R	C	Y	A	Y
200340461	Lamb	T	G	R	R	R	T	Y	O	Y	G	C	G	Y	Y	T	C	R	G	T	Y	G	S	A	T	M	C	R	T	R	R	R	C	Y	W	G	C	Y	R	T	Y	A	R	G	R	T	C	G	C
200340462	Lamb	Y	G	R	A	R	G	Y	O	Y	G	S	R	Y	Y	T	Y	R	G	Y	Y	G	S	R	T	A	C	G	Y	A	R	R	C	Y	W	G	C	Y	R	T	Y	A	R	R	R	Y	Y	G	Y
200340487	Lamb	Y	A	R	R	R	T	Y	O	T	R	C	G	T	C	Y	T	R	K	Y	C	R	S	G	Y	M	T	R	C	R	G	R	Y	Y	W	R	Y	Y	A	T	Y	G	A	A	R	Y	C	G	T
200340488	Lamb	T	A	R	G	R	T	O	O	T	R	S	G	Y	C	C	Y	R	K	C	C	R	C	R	C	A	T	R	Y	A	R	R	Y	Y	A	G	Y	T	R	C	C	G	A	A	A	Y	C	R	Y
200340501	Lamb	Y	A	G	R	R	T	T	C	T	R	G	R	Y	T	Y	T	R	G	Y	Y	A	C	A	T	M	Y	R	T	G	G	G	Y	Y	W	A	C	T	A	C	T	R	R	G	R	T	T	R	C
200340503	Lamb	Y	A	G	G	R	T	T	Y	T	R	S	R	Y	T	C	T	A	G	C	Y	R	C	R	Y	A	Y	R	T	A	G	A	Y	Y	W	R	C	Y	A	C	C	A	A	G	G	T	T	R	C
200340539	Lamb	C	R	G	G	A	G	Y	T	Y	G	S	G	Y	Y	T	Y	A	K	C	T	R	S	A	Y	M	Y	A	T	A	G	R	T	C	W	G	Y	T	R	C	Y	A	A	R	R	Y	Y	R	T
200340540	Lamb	C	R	G	G	A	G	T	Y	Y	R	S	G	T	Y	T	Y	A	K	C	Y	R	S	G	Y	M	C	G	T	A	G	R	Y	C	W	G	C	Y	R	C	C	R	A	R	R	Y	Y	R	T
200340544	Lamb	Y	A	R	R	A	O	C	Y	Y	R	C	A	C	Y	T	T	R	K	T	Y	R	G	A	C	M	Y	A	T	A	G	G	T	T	W	R	Y	T	R	Y	Y	R	A	R	A	Y	Y	R	T
200340545	Lamb	Y	A	R	R	A	O	C	O	Y	G	C	A	C	Y	Y	T	R	K	T	C	R	G	R	C	A	T	G	T	A	R	G	Y	T	W	R	Y	C	R	C	C	A	A	R	A	T	T	R	T
200340555	Lamb	T	A	R	A	R	K	O	T	Y	G	S	A	Y	C	T	Y	R	T	C	Y	A	G	R	C	C	Y	R	C	A	G	R	C	Y	W	G	Y	Y	A	Y	Y	A	R	R	G	Y	T	R	T
200340556	Lamb	T	A	R	A	R	O	O	T	T	G	G	O	Y	C	T	T	R	T	C	C	A	S	R	C	M	Y	A	Y	A	R	G	C	T	W	R	C	T	R	Y	Y	A	A	R	G	Y	T	G	Y
200340557	Lamb	T	A	R	G	A	O	Y	O	T	R	S	G	T	Y	T	Y	A	G	C	T	R	C	A	Y	M	C	G	T	R	R	R	C	Y	W	R	T	T	A	C	Y	G	A	A	R	C	Y	R	C
200340558	Lamb	Y	R	R	G	A	T	Y	Y	T	R	S	R	T	Y	T	Y	R	K	Y	Y	G	C	R	Y	M	Y	R	Y	A	A	R	Y	Y	W	R	Y	Y	A	C	Y	G	R	A	R	Y	T	R	T
200340577	Lamb	Y	A	R	G	G	T	Y	T	Y	R	C	A	T	C	T	T	R	K	Y	T	A	S	G	Y	C	C	A	Y	R	R	A	C	Y	W	A	Y	C	R	C	T	A	R	A	A	T	Y	R	C
200340578	Lamb	Y	A	R	G	G	T	C	T	T	R	C	A	T	C	Y	T	R	K	Y	T	A	G	G	T	C	C	A	T	R	R	R	C	Y	W	A	T	Y	R	C	C	R	A	R	A	Y	C	G	Y
200340579	Lamb	C	G	G	R	A	O	Y	O	Y	G	C	G	T	T	Y	T	R	T	Y	T	G	S	R	C	M	C	R	T	A	A	A	C	Y	W	G	O	T	R	Y	C	O	R	R	A	C	Y	G	C
200340580	Lamb	C	R	G	R	A	O	Y	O	Y	R	S	G	Y	T	Y	T	A	K	Y	T	G	C	A	C	M	Y	G	T	A	A	R	T	Y	A	R	Y	Y	R	T	C	R	R	R	G	Y	Y	R	C
200340657	Lamb	C	A	R	R	A	T	T	T	Y	R	G	R	Y	C	C	Y	R	K	Y	Y	G	S	R	Y	C	C	R	C	R	A	A	Y	C	T	G	Y	C	R	Y	C	R	R	G	A	Y	T	R	Y
200340658	Lamb	C	R	R	R	A	T	C	T	Y	R	G	G	T	C	C	T	R	G	Y	Y	R	G	A	Y	M	C	R	C	G	A	A	Y	C	T	G	Y	C	R	T	Y	A	R	G	A	T	T	R	Y
200340672	Lamb	Y	A	A	R	R	T	Y	O	Y	R	G	A	Y	T	Y	T	R	K	C	Y	G	S	A	Y	A	T	A	Y	A	A	A	T	T	A	G	C	T	A	Y	Y	A	R	A	A	C	Y	R	C
200340673	Lamb	Y	R	A	R	R	T	Y	Y	Y	G	G	A	C	T	Y	T	R	K	Y	Y	G	C	A	C	A	Y	R	Y	A	A	A	Y	C	A	G	Y	T	A	C	T	R	R	G	A	C	Y	R	Y
200340710	Lamb	Y	A	G	G	R	T	C	T	T	R	S	O	T	T	C	C	R	G	C	Y	R	C	A	Y	M	C	G	C	G	R	R	T	Y	T	R	Y	Y	A	C	T	A	G	A	R	T	T	G	T
200340711	Lamb	Y	R	R	A	R	O	T	O	T	G	S	R	T	Y	C	Y	R	G	C	T	R	C	R	T	C	Y	A	T	R	A	A	T	C	T	G	Y	T	A	C	T	R	R	R	A	T	T	G	T
200403021	Lamb	T	A	A	R	R	T	Y	O	Y	G	S	R	Y	T	T	T	G	G	C	T	A	C	A	T	A	Y	A	T	R	R	R	Y	Y	W	G	C	T	A	T	C	A	A	G	A	T	Y	G	C
200403022	Lamb	T	A	A	R	A	T	Y	O	Y	G	S	R	Y	Y	T	Y	G	G	Y	T	A	C	A	Y	A	Y	A	T	R	R	R	Y	Y	W	G	C	T	R	C	Y	A	R	G	A	T	Y	G	C
200403023	Lamb	C	A	G	A	R	K	T	Y	Y	R	S	A	T	Y	T	T	R	T	C	C	R	C	R	Y	C	C	A	T	A	A	G	Y	Y	A	A	C	Y	A	C	T	R	R	R	A	C	Y	A	C
200403024	Lamb	C	A	G	R	R	K	O	T	T	R	S	A	Y	C	T	T	R	K	Y	C	R	G	R	C	M	C	A	Y	A	A	R	Y	T	A	A	C	Y	A	C	T	G	R	R	A	C	Y	A	C
200403094	Lamb	T	A	R	R	G	T	Y	O	T	G	S	A	Y	T	Y	Y	A	G	C	Y	R	C	R	Y	M	Y	G	Y	R	R	R	Y	C	W	G	T	Y	G	C	T	R	R	R	R	C	T	G	C
200403095	Lamb	Y	A	A	G	R	T	Y	Y	T	G	S	R	C	T	T	T	A	G	C	Y	R	C	R	Y	M	Y	R	Y	G	R	A	Y	C	W	G	Y	C	G	C	Y	R	R	R	R	C	T	G	C
200403120	Lamb	T	A	G	A	G	O	T	C	T	A	C	A	Y	C	Y	T	R	K	C	T	G	S	G	C	C	T	R	T	R	A	G	Y	Y	A	G	Y	T	R	Y	Y	R	A	G	R	Y	T	G	C
200403121	Lamb	Y	R	G	A	G	O	T	C	Y	G	C	R	Y	T	C	T	R	T	C	T	G	C	G	Y	C	T	R	T	R	G	R	Y	C	W	A	Y	T	A	Y	T	G	A	G	R	Y	T	G	Y
200403122	Lamb	T	A	R	R	G	T	C	Y	Y	R	C	R	Y	Y	Y	C	R	G	C	Y	G	C	R	C	M	T	R	Y	R	R	G	C	Y	T	R	C	Y	A	Y	T	A	G	A	R	T	T	G	T
200403123	Lamb	Y	R	G	R	G	T	C	Y	Y	R	C	R	Y	T	Y	C	A	G	C	T	A	C	G	Y	C	Y	G	T	G	R	R	C	Y	T	G	Y	C	R	C	Y	A	G	R	R	T	T	R	Y
200403127	Lamb	C	A	G	R	R	O	O	Y	T	A	C	A	C	C	T	T	R	G	C	T	A	C	A	C	A	T	R	C	A	R	G	C	T	W	G	T	C	R	Y	T	A	A	R	A	Y	T	G	C
200403128	Lamb	Y	A	A	A	R	O	Y	C	T	R	C	R	C	C	T	Y	R	G	C	Y	R	S	A	C	M	T	G	T	A	R	G	C	T	W	R	T	Y	R	T	T	R	R	R	R	Y	T	R	C
200403139	Lamb	Y	R	R	A	G	T	O	Y	T	G	C	G	Y	Y	Y	T	R	T	Y	Y	R	S	R	T	M	Y	R	Y	R	R	R	T	Y	W	R	Y	Y	A	Y	Y	R	R	G	R	C	T	R	C
200403140	Lamb	Y	G	A	R	R	T	T	O	T	R	C	R	Y	Y	C	T	R	K	Y	Y	R	C	G	T	M	Y	A	Y	G	A	G	Y	Y	W	G	Y	Y	A	T	Y	G	A	G	A	Y	T	R	C
200403141	Lamb	Y	A	G	R	R	G	Y	Y	Y	R	C	R	T	T	T	Y	G	T	Y	Y	R	C	R	T	A	T	G	Y	R	R	R	T	Y	T	G	T	C	A	C	Y	R	A	G	A	C	Y	G	Y
200403142	Lamb	Y	A	G	R	A	T	T	Y	Y	R	C	R	T	T	Y	Y	G	K	Y	T	R	C	R	T	M	Y	R	Y	R	R	G	Y	C	T	G	T	C	A	C	C	R	A	G	R	C	Y	R	Y
200403169	Lamb	C	R	G	A	R	T	T	Y	T	R	S	G	Y	Y	T	Y	G	G	C	T	R	C	R	Y	A	T	R	Y	R	A	G	C	Y	A	A	C	C	G	T	Y	R	R	R	R	Y	Y	R	Y
200403170	Lamb	C	G	G	R	R	T	O	Y	T	G	S	G	T	T	T	Y	R	T	C	Y	G	C	G	Y	M	T	G	Y	G	R	G	C	Y	A	G	C	C	A	Y	T	G	G	A	R	Y	Y	R	Y
200403191	Lamb	C	A	R	G	R	T	C	O	T	G	C	A	Y	Y	T	Y	R	G	Y	T	A	S	A	Y	M	Y	R	Y	R	G	A	C	T	W	A	C	Y	G	C	T	R	R	R	A	Y	Y	R	Y
200403192	Lamb	C	R	R	G	R	G	C	Y	T	G	S	R	T	C	T	T	A	K	C	T	A	S	R	T	M	C	R	Y	G	A	A	C	T	W	R	C	Y	G	C	C	G	R	R	A	T	Y	G	Y
200414122	Lamb	C	G	R	A	G	T	Y	Y	C	R	G	R	T	T	T	T	G	K	Y	Y	R	G	R	T	C	T	A	Y	A	R	A	C	C	W	A	T	C	G	Y	Y	A	A	G	A	Y	C	G	T
200414123	Lamb	C	G	R	A	G	T	T	O	Y	R	G	R	T	T	T	T	G	K	Y	Y	R	G	G	Y	A	T	A	Y	A	R	R	C	Y	W	A	T	C	R	T	C	A	A	G	A	T	C	G	Y
200440004	Lamb	Y	A	R	R	G	T	T	O	T	G	S	R	Y	Y	Y	T	G	K	C	Y	R	S	G	Y	C	T	G	Y	R	R	A	C	T	W	R	C	Y	R	C	Y	R	R	G	G	Y	C	R	Y
200440005	Lamb	Y	A	R	R	G	T	Y	Y	Y	G	S	G	T	Y	T	Y	G	K	C	Y	R	S	G	C	C	T	G	Y	A	R	A	C	T	T	R	C	C	A	Y	C	R	R	R	R	Y	Y	R	Y
200440008	Lamb	Y	R	R	R	A	G	T	O	Y	G	S	A	Y	Y	C	Y	R	T	T	T	G	C	R	Y	A	Y	R	Y	R	R	R	C	Y	W	G	Y	Y	R	Y	T	G	R	R	R	Y	Y	A	Y
200440009	Lamb	T	R	A	R	A	O	Y	O	Y	G	C	R	C	Y	Y	Y	R	K	Y	Y	G	S	R	Y	A	Y	R	C	R	R	A	C	Y	A	G	C	T	R	C	Y	G	A	R	R	Y	Y	A	Y
200440018	Lamb	Y	R	R	A	R	T	T	Y	Y	R	S	A	T	Y	T	T	R	G	Y	T	A	S	G	T	M	T	A	T	R	R	A	Y	Y	W	R	Y	C	G	T	Y	A	A	G	A	Y	Y	G	Y
200440019	Lamb	Y	R	G	A	G	T	T	Y	T	R	S	R	T	T	T	T	R	G	C	T	G	S	G	T	C	C	R	T	A	R	R	Y	Y	W	R	Y	C	R	C	Y	A	A	G	A	Y	C	R	C
200440027	Lamb	T	A	R	G	G	T	T	O	T	R	G	R	T	Y	T	T	R	T	C	Y	R	G	R	C	C	T	G	C	A	G	R	C	Y	A	R	Y	C	A	C	Y	A	A	R	R	Y	Y	R	Y
200440028	Lamb	Y	A	R	G	R	T	O	Y	C	R	S	R	Y	Y	T	T	A	T	C	Y	R	G	R	T	M	T	A	C	R	G	R	C	T	W	R	Y	C	R	C	Y	R	A	A	R	C	C	R	Y
200440038	Lamb	Y	R	G	R	R	O	C	O	T	R	C	A	T	Y	Y	T	R	T	C	T	R	S	R	T	A	C	G	Y	R	R	A	C	T	W	G	Y	C	R	C	C	A	R	G	R	T	C	A	Y
200440039	Lamb	Y	R	G	R	R	T	C	T	T	R	C	A	Y	Y	C	Y	R	T	C	T	R	S	R	T	A	C	G	C	R	R	A	C	T	W	G	C	C	G	Y	Y	A	R	G	R	T	Y	A	Y
200440055	Lamb	Y	A	G	R	R	K	O	O	Y	G	S	G	T	Y	Y	Y	R	G	Y	Y	G	C	A	T	M	Y	R	C	G	G	A	Y	Y	T	G	C	T	A	C	Y	A	R	A	G	Y	Y	R	Y
200440056	Lamb	Y	A	G	R	R	T	T	C	T	R	S	R	T	T	Y	C	A	G	Y	Y	G	C	A	Y	M	Y	R	T	G	R	R	T	Y	W	G	Y	T	A	C	Y	A	R	R	G	Y	Y	R	T
200440059	Lamb	T	G	R	R	G	O	C	O	Y	R	S	A	Y	T	Y	Y	A	K	Y	T	R	S	R	Y	M	Y	G	Y	R	G	A	Y	Y	A	G	Y	Y	A	T	Y	A	R	R	R	T	T	R	T
200440060	Lamb	C	R	G	R	G	G	Y	Y	Y	R	S	A	C	T	Y	Y	A	T	Y	T	R	S	R	Y	M	Y	G	Y	R	R	A	Y	Y	W	G	Y	Y	R	C	Y	A	G	G	R	T	Y	R	T
200440065	Lamb	C	A	R	R	R	T	Y	Y	T	G	G	A	Y	Y	Y	T	R	G	Y	Y	A	C	A	Y	C	T	R	Y	A	R	R	C	Y	W	A	Y	C	A	C	C	R	R	R	G	Y	T	R	Y
200440066	Lamb	C	A	R	G	R	T	Y	O	Y	G	G	A	Y	T	Y	Y	R	G	T	T	R	C	A	C	C	T	A	Y	R	G	G	Y	Y	W	R	T	C	A	C	C	R	R	A	R	C	T	R	C
200440095	Lamb	C	R	A	G	R	K	Y	Y	Y	R	C	A	Y	T	C	Y	R	G	Y	C	A	G	R	O	A	C	R	Y	A	G	R	C	C	W	R	C	T	G	T	Y	A	R	G	R	C	Y	G	C
200440096	Lamb	C	R	A	G	R	O	Y	O	T	R	S	A	Y	T	Y	Y	R	G	C	C	A	G	G	T	M	C	G	Y	A	R	A	T	C	W	R	Y	T	R	C	C	G	R	R	R	C	Y	R	C
200440118	Lamb	Y	R	R	G	R	T	Y	C	T	R	S	R	T	Y	Y	Y	R	K	Y	Y	G	S	G	Y	C	C	A	T	A	G	G	O	Y	W	R	Y	Y	R	Y	C	A	R	R	G	C	Y	O	Y
200440119	Lamb	Y	R	G	G	R	T	T	Y	Y	R	S	G	T	C	T	Y	R	T	Y	Y	G	S	G	C	C	Y	A	Y	A	G	G	C	Y	A	R	T	Y	A	C	Y	G	R	G	A	C	Y	R	Y
200440120	Lamb	Y	R	A	A	A	O	T	O	Y	R	G	A	Y	C	C	Y	R	K	Y	Y	G	C	R	C	M	C	R	T	A	G	R	T	Y	W	A	Y	C	R	C	Y	G	G	R	G	Y	Y	G	Y
200440121	Lamb	T	A	A	R	A	O	T	O	T	R	S	A	Y	Y	Y	T	A	K	C	Y	G	C	R	C	M	C	R	Y	A	G	R	Y	T	A	R	Y	C	R	C	C	G	G	A	G	Y	Y	R	Y
200440134	Lamb	Y	R	G	A	G	T	T	Y	Y	A	S	R	T	T	Y	T	A	K	C	Y	G	S	G	T	M	T	R	T	R	R	G	Y	Y	T	G	Y	Y	R	T	Y	A	A	R	A	Y	Y	R	Y
200440135	Lamb	C	R	R	A	G	T	T	C	T	A	G	R	Y	Y	T	T	R	G	C	Y	G	S	G	T	M	T	R	T	A	G	G	C	Y	T	R	Y	Y	R	T	Y	A	A	R	A	Y	Y	G	Y
200440154	Lamb	Y	A	R	R	R	T	Y	T	T	A	C	G	C	Y	C	T	A	G	C	T	R	C	R	Y	M	C	R	Y	A	A	A	Y	Y	T	R	T	T	R	C	Y	A	R	R	G	Y	C	R	T
200440155	Lamb	Y	A	R	A	R	T	Y	T	T	A	S	R	C	Y	C	T	A	G	C	T	R	G	R	Y	M	C	R	Y	R	A	R	Y	Y	T	R	T	Y	R	C	Y	A	R	R	A	Y	C	G	T
200440185	Lamb	Y	A	R	R	G	O	Y	C	Y	R	S	R	C	Y	T	T	G	G	T	Y	R	S	R	T	A	T	A	T	R	G	R	C	T	A	R	Y	Y	R	T	T	R	R	G	R	Y	C	A	Y
200440186	Lamb	Y	A	R	R	R	T	Y	C	Y	R	S	R	C	Y	T	Y	G	K	C	Y	G	S	G	T	M	Y	A	T	R	R	R	C	T	A	R	Y	Y	A	C	T	R	R	G	R	Y	C	R	Y
200440192	Lamb	Y	A	G	R	R	O	Y	O	T	R	G	A	C	Y	T	Y	A	G	Y	Y	A	C	R	C	A	Y	R	T	G	A	A	Y	T	T	R	C	Y	R	Y	Y	G	R	R	A	Y	Y	G	Y
200440193	Lamb	C	A	A	G	R	T	Y	T	T	R	S	R	C	T	T	T	A	G	Y	T	A	S	R	C	A	C	R	Y	G	A	A	Y	T	T	R	C	T	R	Y	Y	R	R	G	A	C	C	R	Y
200440194	Lamb	T	A	G	R	A	T	T	O	T	G	S	R	C	T	T	Y	A	G	Y	Y	R	C	A	T	M	Y	A	C	G	G	A	Y	T	A	G	C	C	R	C	Y	A	R	R	R	C	Y	A	C
200440195	Lamb	Y	A	G	R	R	T	Y	T	T	G	G	R	C	Y	T	Y	A	G	Y	C	R	C	R	T	M	C	A	C	R	R	A	Y	Y	A	R	C	C	A	C	C	A	R	R	R	C	C	A	C
200440225	Lamb	Y	A	R	G	R	K	T	O	T	A	C	A	C	Y	Y	Y	R	G	C	T	A	G	A	C	A	Y	G	Y	R	A	G	Y	Y	W	R	T	C	R	C	Y	A	G	G	A	Y	Y	R	C
200440226	Lamb	Y	R	R	R	R	G	T	Y	Y	R	C	A	C	Y	C	T	A	G	C	T	A	S	A	C	M	Y	G	Y	G	A	A	Y	Y	W	A	T	C	A	C	Y	A	G	R	A	Y	T	R	C
200440252	Lamb	Y	G	R	A	A	O	O	O	T	R	C	A	Y	C	T	T	R	K	Y	Y	A	S	A	Y	M	Y	R	Y	R	R	R	Y	C	W	A	T	Y	A	Y	Y	R	A	A	R	Y	T	R	C
200440253	Lamb	Y	R	R	R	R	O	O	O	T	G	C	R	C	C	T	Y	R	K	T	Y	A	S	R	Y	M	Y	R	Y	R	R	R	Y	C	W	R	Y	C	A	Y	Y	A	G	R	R	T	Y	R	C
200440274	Lamb	Y	R	R	G	A	T	Y	O	Y	G	S	G	T	T	Y	Y	R	G	C	T	R	S	R	C	A	Y	G	Y	A	A	R	C	Y	T	R	Y	T	R	Y	C	R	A	A	R	T	T	G	C
200440275	Lamb	C	R	R	R	G	T	T	O	T	G	G	R	T	T	Y	Y	R	K	C	Y	R	G	R	Y	A	C	A	Y	R	A	A	O	Y	T	R	T	Y	R	Y	T	R	A	A	R	T	T	G	C
200440288	Lamb	T	A	R	A	A	T	C	T	T	R	S	A	T	C	C	Y	A	K	Y	T	A	C	R	T	M	T	A	C	A	R	R	C	Y	W	G	Y	Y	A	C	Y	A	R	R	G	Y	T	R	C
200440289	Lamb	T	A	R	A	A	O	Y	O	T	G	G	A	Y	C	C	Y	A	K	C	T	R	C	R	Y	M	Y	A	C	A	R	R	C	Y	W	R	Y	Y	R	C	Y	R	R	R	R	C	Y	R	C
200440299	Lamb	Y	A	A	A	A	K	O	O	T	G	C	A	Y	C	Y	Y	A	K	C	T	A	C	A	Y	M	C	R	Y	R	R	A	O	C	W	R	C	C	R	C	C	R	A	G	A	C	Y	R	C
200440300	Lamb	C	A	A	R	A	O	Y	O	T	G	C	A	Y	T	C	T	A	G	Y	T	R	C	A	Y	C	C	R	C	R	A	R	Y	C	T	R	Y	C	R	C	Y	R	A	A	R	C	Y	R	C
200440321	Lamb	T	A	R	R	R	O	O	O	Y	R	G	G	Y	T	C	T	A	G	C	Y	R	S	A	T	M	Y	R	C	A	G	A	T	Y	W	R	T	Y	G	C	Y	G	A	A	R	Y	C	R	T
200440322	Lamb	T	A	G	R	G	O	Y	T	Y	A	S	R	Y	Y	C	Y	R	G	Y	Y	R	S	A	Y	M	T	R	C	A	G	A	T	C	W	R	Y	Y	G	C	Y	G	A	G	R	C	C	R	T
200440343	Lamb	C	R	G	G	G	O	C	O	Y	R	S	G	Y	T	T	T	R	K	C	T	R	C	R	Y	A	Y	A	T	A	G	R	C	Y	T	R	C	T	G	C	T	O	R	R	A	C	Y	R	Y
200440344	Lamb	Y	R	G	G	R	K	T	T	Y	R	S	G	Y	T	T	T	R	K	Y	Y	G	C	R	Y	A	T	A	T	A	G	R	C	Y	T	R	Y	Y	R	C	Y	R	R	R	A	C	Y	R	Y
200440365	Lamb	C	A	R	R	G	T	T	Y	C	A	S	R	Y	Y	T	Y	A	K	Y	Y	R	S	G	T	C	T	R	T	A	A	A	C	Y	W	A	C	T	A	Y	Y	A	R	R	R	Y	Y	R	Y
200440366	Lamb	T	A	G	R	G	T	T	Y	C	R	S	A	Y	Y	T	T	A	K	Y	Y	G	S	R	Y	C	Y	G	T	R	A	G	Y	Y	W	A	Y	T	G	Y	Y	A	R	R	R	Y	Y	R	Y
200440367	Lamb	C	A	A	R	R	O	O	O	Y	A	S	A	Y	C	T	T	R	K	Y	T	R	C	A	T	M	Y	G	Y	G	R	G	C	Y	T	R	Y	T	A	C	T	O	R	G	R	Y	T	R	Y
200440368	Lamb	Y	A	A	A	R	K	T	Y	T	A	S	R	Y	C	T	Y	R	K	C	T	R	C	G	Y	M	Y	G	Y	A	A	G	O	T	W	G	C	T	A	C	Y	R	R	R	G	Y	C	A	Y
200440412	Lamb	C	R	R	G	A	T	Y	T	Y	A	S	R	C	C	Y	T	R	G	C	T	G	G	R	C	A	Y	R	Y	G	R	R	C	T	T	R	T	C	R	C	Y	R	A	R	R	Y	C	G	Y
200440413	Lamb	C	R	R	A	R	T	O	T	Y	A	S	R	C	C	Y	Y	R	K	C	T	R	S	A	Y	M	T	A	Y	G	G	R	C	T	W	R	T	Y	G	Y	T	R	A	G	R	T	C	G	Y
200440421	Lamb	Y	A	R	G	G	K	T	O	T	G	S	R	Y	Y	C	Y	R	T	Y	Y	G	O	A	T	M	T	A	Y	R	R	R	C	Y	A	G	Y	Y	A	C	Y	G	R	A	G	Y	Y	R	T
200440422	Lamb	Y	R	R	G	R	O	Y	T	Y	R	S	R	Y	Y	C	T	R	K	Y	Y	G	S	A	Y	M	T	R	Y	R	R	R	O	Y	A	G	Y	T	R	Y	C	R	R	R	R	C	Y	R	T
200440441	Lamb	C	A	G	R	R	T	T	O	T	G	S	R	Y	C	C	Y	A	K	Y	Y	R	S	A	Y	A	T	A	Y	A	R	A	Y	Y	T	G	Y	T	A	Y	Y	A	R	R	A	Y	T	R	C
200440442	Lamb	C	A	R	R	R	T	O	T	T	G	G	A	Y	C	C	C	A	K	Y	Y	R	S	A	C	A	T	A	T	A	R	R	C	Y	T	G	Y	T	R	Y	C	O	G	R	A	Y	Y	R	Y
200440455	Lamb	Y	R	R	G	R	O	Y	O	Y	A	S	R	C	C	C	T	R	T	Y	Y	G	S	A	T	O	Y	G	Y	R	R	R	T	T	W	G	T	Y	A	Y	C	A	R	R	R	C	C	G	Y
200440456	Lamb	Y	A	G	G	G	T	Y	T	T	G	S	R	C	C	C	Y	A	T	T	C	R	G	A	T	M	Y	G	Y	A	G	R	Y	T	A	R	T	T	R	Y	C	A	R	R	A	C	Y	R	Y
200440465	Lamb	C	A	R	R	R	T	T	Y	T	R	S	R	Y	Y	Y	Y	G	G	C	T	R	C	A	Y	C	T	R	Y	G	R	R	T	Y	W	G	C	Y	R	Y	C	A	A	G	R	Y	Y	R	Y
200440466	Lamb	C	A	R	A	R	T	C	O	T	R	S	R	Y	Y	T	T	R	K	C	T	R	S	R	Y	M	Y	A	Y	R	A	R	C	Y	W	R	C	C	A	Y	C	A	R	G	R	C	Y	R	Y
200440467	Lamb	Y	A	G	R	R	T	C	O	Y	G	C	A	T	C	Y	T	A	K	Y	Y	R	C	G	C	C	T	R	Y	A	G	R	C	T	W	R	Y	T	A	C	Y	R	G	R	A	Y	Y	R	C
200440468	Lamb	C	R	R	R	A	T	C	T	Y	G	S	R	T	Y	Y	T	A	G	C	Y	R	C	R	C	C	T	G	Y	A	G	A	O	Y	W	R	C	Y	A	C	Y	A	G	R	R	C	Y	R	C
200440480	Lamb	T	A	R	A	R	O	Y	O	T	G	C	A	Y	C	C	C	A	G	C	Y	A	S	R	T	M	Y	G	T	A	R	R	C	C	W	G	C	Y	R	C	T	O	R	G	R	C	T	G	Y
200440481	Lamb	T	A	R	G	R	T	O	Y	Y	G	C	R	T	Y	T	C	A	G	C	Y	A	S	A	Y	C	Y	G	Y	R	R	R	C	C	W	G	C	Y	R	C	Y	O	R	G	R	T	T	G	Y
200440501	Lamb	T	A	R	R	R	T	T	T	T	R	S	A	C	T	T	T	A	G	Y	Y	A	G	R	C	M	Y	A	Y	R	G	G	C	Y	W	G	T	Y	A	Y	T	G	A	G	A	C	Y	A	C
200440502	Lamb	T	A	G	G	A	K	O	T	T	R	S	A	C	T	T	T	A	G	Y	Y	A	G	R	C	M	T	A	Y	R	R	G	C	T	T	G	T	Y	A	C	Y	G	A	G	A	Y	Y	A	C
200440507	Lamb	Y	R	G	R	G	T	Y	T	Y	G	C	R	T	Y	Y	Y	A	K	C	Y	R	G	G	Y	M	T	R	C	R	R	R	C	T	W	R	T	C	R	C	C	A	R	R	R	Y	C	G	C
200440508	Lamb	C	A	R	R	A	O	Y	Y	Y	G	C	R	T	Y	Y	T	A	G	C	T	A	G	R	T	C	T	R	Y	R	R	R	C	T	W	A	Y	T	A	Y	C	A	A	G	A	Y	T	R	C
200440516	Lamb	Y	A	A	R	R	T	T	O	T	R	S	G	T	Y	Y	T	A	G	C	T	R	G	G	T	M	Y	G	Y	G	G	R	Y	T	T	R	Y	C	G	T	Y	R	R	R	R	Y	Y	G	C
200440517	Lamb	Y	A	R	R	A	T	O	T	T	R	S	R	Y	Y	T	T	R	K	C	Y	A	S	A	T	M	Y	G	C	G	A	R	C	Y	T	R	Y	C	G	Y	Y	A	R	G	G	Y	C	G	C
200440523	Lamb	C	G	R	R	A	O	C	Y	T	G	S	A	T	Y	C	T	A	G	Y	Y	G	C	R	C	C	Y	G	C	R	R	A	Y	C	A	R	Y	Y	A	Y	Y	A	G	G	G	C	Y	G	T
200440524	Lamb	C	G	G	A	A	T	C	Y	Y	R	G	A	T	T	Y	Y	R	G	Y	Y	G	C	R	C	C	Y	G	Y	R	R	A	Y	T	A	R	Y	C	A	C	T	R	R	G	R	Y	Y	R	C
200440526	Lamb	Y	R	R	R	G	O	Y	Y	Y	A	G	A	C	Y	C	T	R	K	Y	Y	G	S	R	T	A	C	R	Y	G	G	G	Y	Y	T	G	C	T	R	C	C	G	G	R	R	C	Y	A	C
200440527	Lamb	Y	R	G	R	R	G	Y	Y	T	A	G	A	C	Y	Y	Y	G	K	Y	T	G	S	R	T	A	Y	G	Y	R	G	R	Y	Y	W	R	C	T	R	C	C	G	G	R	G	C	C	A	C
200440536	Lamb	T	R	R	A	G	O	C	Y	Y	R	S	G	Y	Y	T	Y	A	T	C	Y	A	S	R	T	A	Y	A	Y	R	A	R	C	Y	W	G	C	T	R	Y	T	R	R	G	G	C	Y	R	C
200440537	Lamb	T	A	R	A	G	G	C	O	T	G	S	G	Y	C	Y	Y	A	K	C	Y	A	C	R	Y	M	C	A	Y	R	A	A	Y	Y	W	G	T	Y	R	C	T	R	R	G	R	C	Y	A	C
200440541	Lamb	Y	A	R	R	G	O	C	Y	T	G	G	A	C	Y	Y	T	A	G	C	Y	A	C	G	T	M	Y	A	T	G	R	G	C	Y	A	R	Y	C	R	Y	T	R	A	A	A	T	Y	R	Y
200440542	Lamb	Y	A	A	R	G	O	C	T	Y	G	G	A	C	Y	T	Y	R	K	C	Y	R	C	A	Y	M	Y	R	T	G	G	R	C	T	W	R	Y	Y	R	T	T	G	A	A	A	T	C	G	C
200440558	Lamb	T	A	A	R	A	T	T	Y	Y	A	G	R	T	T	Y	T	R	T	Y	Y	G	C	R	Y	A	T	R	C	R	A	R	T	T	W	G	C	Y	A	Y	T	A	A	R	R	C	Y	R	Y
200440559	Lamb	Y	A	R	G	G	T	Y	Y	Y	A	G	R	Y	T	C	Y	A	K	Y	C	G	C	R	Y	A	T	R	Y	R	G	O	Y	T	T	R	Y	Y	R	Y	C	A	R	R	R	C	Y	R	Y
200510071	Lamb	T	A	G	A	R	T	C	O	T	R	C	R	C	T	T	Y	R	G	Y	C	G	C	A	Y	M	T	R	Y	A	A	R	Y	Y	W	R	T	T	A	C	Y	R	A	R	R	T	T	R	C
200510072	Lamb	C	R	G	R	R	T	Y	T	T	R	C	R	C	T	Y	Y	R	G	Y	C	R	C	A	C	C	Y	G	Y	A	A	R	C	Y	T	R	C	Y	A	Y	Y	R	A	A	R	T	Y	R	C
200510082	Lamb	Y	A	G	R	G	T	Y	Y	T	G	S	A	Y	T	Y	T	A	G	T	Y	A	S	A	C	C	Y	G	C	R	A	A	C	Y	W	R	T	C	A	C	C	R	G	R	R	Y	T	G	C
200510083	Lamb	Y	A	G	A	G	T	Y	Y	T	G	S	A	Y	Y	Y	T	A	G	Y	Y	A	C	A	C	C	Y	R	C	R	A	A	C	C	A	A	Y	Y	A	Y	C	R	A	G	A	C	Y	R	C
200512014	Lamb	C	G	A	G	R	O	C	O	Y	G	C	A	T	C	T	C	A	T	C	C	R	S	G	Y	A	Y	A	Y	A	G	G	C	Y	W	A	Y	T	G	T	Y	R	R	R	R	Y	C	A	C
200512015	Lamb	C	O	R	G	R	K	C	T	Y	R	S	A	T	C	T	C	A	K	C	C	R	S	R	T	M	Y	A	C	A	G	R	Y	Y	W	A	C	O	G	Y	T	R	G	O	R	Y	C	G	C
200512148	Lamb	C	G	R	G	G	O	Y	C	C	A	G	A	C	C	C	C	A	T	C	Y	R	C	G	C	C	C	A	T	A	G	R	C	C	A	R	Y	Y	A	T	Y	R	R	G	R	C	Y	A	C
200512149	Lamb	C	G	A	G	G	T	Y	O	Y	A	S	R	C	Y	C	Y	A	T	Y	Y	R	C	G	C	A	C	A	T	A	G	A	C	T	W	A	T	Y	G	Y	Y	A	R	G	R	C	Y	A	C
200665205	Lamb	C	G	A	A	R	O	C	T	C	R	S	R	C	Y	C	Y	R	G	Y	T	A	S	A	T	M	C	G	Y	R	G	A	C	Y	W	G	T	Y	A	Y	T	O	G	G	R	C	C	R	Y
200665206	Lamb	C	G	R	R	R	G	C	T	T	R	S	G	C	C	T	Y	A	G	Y	T	A	S	G	Y	A	C	G	Y	R	A	A	C	T	T	G	Y	Y	R	Y	Y	A	G	G	R	C	C	A	C
aSNP genotypes are provided as a one letter code where A, C, G, and T represent homozygous genotypes for their respective nucleotides. The IUB codes R, Y, M, K, S, and W, represent heterozygous genotypes. The letter O indicates missing genotypes.
[truncated: 61 more columns]
